# Supplementary material for: DNA methylation clocks tick in naked mole rats but queens age more slowly than nonbreeders
Source: Nat Aging. Author manuscript; Available in PMC 2022 Apr 1. (PMC8975251; doi:10.1038/s43587-021-00152-1)
Supplement: Supplementary Tables [file NIHMS1784575-supplement-Supplementary_Tables.xlsx]

## Sheet: Table S1 samples
Table 1. Tissue samples used in the study.
Tissue	N	No. Female	Mean Age	Min. Age	Max. Age
Adipose	3	2	2.19	0.67	3.6
Blood	92	73	5.4	0.67	26
Cerebellum	5	3	1.54	0.67	3.35
Cortex	15	7	2.66	0.115	10.6
Heart	21	8	2.01	0.0055	10.6
Kidney	33	11	4.7	0.0055	23
Liver	68	22	7.21	0.115	26
Lung	19	7	2.34	0.115	10.6
Muscle	19	6	2.72	0.115	10.6
Skin	105	46	3.74	0	25
Spleen	2	1	0.115	0.115	0.115
induced Pluripotent Stem	3	0
N=Total number of samples per species. Number of females. Age: mean, minimum and maximum.	385

## Sheet: Table S2 Top CpGs EWAS of age
Tissue	CGid	EWAS_z	pval	fdr	SYMBOL	seqnames	strand	CGstart	CGend	annotation	geneChr	geneStart	geneEnd	geneLength	geneStrand	transcriptId	distanceToTSS	flank_txIds	flank_geneIds	flank_gene_distances	genic	main_Categories	CpGisland
Blood	cg00000165	6.52582	3.47524e-10	8.62384e-09	BARHL2	JH602055.1	+	7016286	7016286	Distal Intergenic	101	7027069	7034308	7240	1	BARHL2-201	-10735	NA	NA	NA	FALSE	Intergenic_upstream	CpGisland
Blood	cg00059486	7.88794	7.82004e-14	5.37714e-12	PRDM13	JH602123.1	+	5431282	5431282	Promoter (2-3kb)	169	5421522	5428848	7327	2	PRDM13-201	-2433	PRDM13-201	PRDM13	0	FALSE	Promoter	CpGisland
Blood	cg00077617	10.6573	1.85435e-22	2.72463e-19	LRBA	JH602171.1	-	2075729	2075729	Exon (MAB21L2-201/MAB21L2, exon 1 of 1)	217	1797123	2471867	674745	2	LRBA-201	396138	LRBA-201;LRBA-203;MAB21L2-201	LRBA;LRBA;MAB21L2	0;0;0	TRUE	Exon	CpGisland
Blood	cg00158333	10.9113	2.58468e-23	6.55968e-20	IGF2BP1	JH602108.1	+	5353684	5353684	Promoter (<=1kb)	154	5353005	5385521	32517	1	IGF2BP1-201	630	IGF2BP1-201	IGF2BP1	0	TRUE	Promoter	CpGisland
Blood	cg00166579	8.64284	4.85779e-16	7.13763e-14	PTCH1	JH602066.1	-	16987849	16987849	Intron (PTCH1-201/PTCH1, intron 1 of 23)	112	16935251	16995389	60139	2	PTCH1-201	7492	PTCH1-201;PTCH1-202;PTCH1-203	PTCH1;PTCH1;PTCH1	0;0;0	TRUE	Intron	CpGisland
Blood	cg00247020	6.80132	6.93147e-11	2.08519e-09	DHX30	JH602043.1	-	73685811	73685811	Promoter (3-4kb)	89	73656451	73681999	25549	2	DHX30-202	-3812	DHX30-202	DHX30	-3763	FALSE	Promoter	CpGisland
Blood	cg00295657	6.38551	7.75815e-10	1.76948e-08	HOXB6	JH602108.1	-	5096568	5096568	Intron (HOXB6-201/HOXB6, intron 1 of 2)	154	5093858	5102868	9011	2	HOXB6-201	6300	HOXB5-201;HOXB6-201	HOXB5;HOXB6	0;0	TRUE	Intron	CpGisland
Blood	cg00310215	6.68019	1.41621e-10	3.88753e-09	NOD2	JH602070.1	+	5572424	5572424	Distal Intergenic	116	5958486	6000103	41618	2	NOD2-201	427679	NA	NA	NA	FALSE	Intergenic_downstream	NA
Blood	cg00409684	6.48375	4.42714e-10	1.06822e-08	LBX1	JH602144.1	+	776448	776448	Downstream (2-3kb)	190	778866	780365	1500	2	LBX1-201	3869	LBX1-201	LBX1	3869	FALSE	Intergenic_downstream	CpGisland
Blood	cg00555047	7.23667	4.948e-12	2.06477e-10	ATXN7L1	JH602052.1	+	23948162	23948162	Exon (ATXN7L1-202/ATXN7L1, exon 3 of 8)	98	23930133	23972483	42351	1	ATXN7L1-201	17980	ATXN7L1-201;ATXN7L1-202	ATXN7L1;ATXN7L1	0;0	TRUE	Exon	NA
Blood	cg00557468	7.29712	3.40014e-12	1.48388e-10	PRR7	JH602046.1	+	12632458	12632458	3' UTR	92	12632309	12633729	1421	2	PRR7-201	1223	DBN1-201;DBN1-202;PRR7-201	DBN1;DBN1;PRR7	0;0;0	TRUE	threeUTR	CpGisland
Blood	cg00595237	6.97804	2.4058e-11	8.16834e-10	GATA4	JH602071.1	+	25274248	25274248	Promoter (4-5kb)	117	25278874	25319318	40445	1	GATA4-201	-4578	GATA4-201	GATA4	-4578	FALSE	Promoter	CpGisland
Blood	cg00611149	6.69189	1.3223e-10	3.67675e-09	HSD17B12	JH602080.1	-	4404237	4404237	Intron (NA, intron 1 of 0)	126	4160053	4316370	156318	2	HSD17B12-201	-87915	NA	NA	NA	TRUE	Intron	CpGisland
Blood	cg00618479	6.74922	9.43566e-11	2.74964e-09	HOXB3	JH602108.1	+	5052071	5052071	Exon (HOXB3-201/HOXB3, exon 3 of 4)	154	5048920	5068708	19789	2	HOXB3-201	16589	HOXB3-201	HOXB3	0	TRUE	Exon	CpGisland
Blood	cg00666549	6.38326	7.85786e-10	1.78493e-08	NDUFA4L2	JH602115.1	-	10705915	10705915	Promoter (4-5kb)	161	10710834	10713094	2261	1	NDUFA4L2-201	-4920	NDUFA4L2-201;STAC3-201	NDUFA4L2;STAC3	0;0	FALSE	Promoter	CpGisland
Blood	cg00742557	6.33943	1.00725e-09	2.21762e-08	TAF4B	JH602083.1	+	5872567	5872567	5' UTR	129	6031028	6162937	131910	2	TAF4B-201	290322	NA	NA	NA	TRUE	fiveUTR	CpGisland
Blood	cg00764339	8.63398	5.16439e-16	7.47017e-14	IGF2BP3	JH602052.1	+	7158380	7158380	Promoter (<=1kb)	98	7158020	7319720	161701	1	IGF2BP3-201	311	IGF2BP3-201	IGF2BP3	0	TRUE	fiveUTR	NA
Blood	cg00901685	8.02943	3.08295e-14	2.48031e-12	HSD17B12	JH602080.1	-	4404271	4404271	Intron (NA, intron 1 of 0)	126	4160053	4316370	156318	2	HSD17B12-201	-87949	NA	NA	NA	TRUE	Intron	CpGisland
Blood	cg00906973	8.23835	7.65598e-15	7.47315e-13	TFAP2A	JH602069.1	+	15413953	15413953	Promoter (4-5kb)	115	15418260	15436379	18120	1	TFAP2A-201	-4259	TFAP2A-201	TFAP2A	0	FALSE	Promoter	CpGisland
Blood	cg01022861	9.07888	2.28295e-17	5.90121e-15	HOXC4	JH602217.1	-	2135419	2135419	Intron (NA, intron 1 of 0)	263	2106364	2109979	3616	1	HOXC4-203	29103	NA	NA	NA	TRUE	Intron	NA
Blood	cg01038699	6.40348	7.00478e-10	1.61214e-08	RBM14	JH602080.1	-	19785095	19785095	Exon (RBM14-201/RBM14, exon 2 of 3)	126	19780282	19792658	12377	2	RBM14-201	7515	RBM14-201;RBM14-202;RBM4-201	RBM14;RBM14;RBM4	0;0;0	TRUE	Exon	NA
Blood	cg01198287	6.57329	2.64102e-10	6.75796e-09	UNCX	JH602053.1	+	26787074	26787074	Promoter (6-7kb)	99	26793627	26794365	739	1	UNCX-202	-6505	NA	NA	NA	FALSE	Promoter	NA
Blood	cg01214458	9.90402	5.61376e-20	3.48265e-17	MN1	JH602060.1	+	4132309	4132309	Exon (MN1-201/MN1, exon 3 of 4)	106	4093279	4134876	41598	2	MN1-201	2567	MN1-201	MN1	0	TRUE	Exon	CpGisland
Blood	cg01220605	7.64865	3.68618e-13	2.10875e-11	URM1	JH602073.1	-	6503217	6503217	Distal Intergenic	119	6503882	6520671	16790	2	URM1-201	17455	URM1-201	URM1	17406	FALSE	Intergenic_downstream	CpGisland
Blood	cg01275157	6.31455	1.1591e-09	2.52014e-08	UNCX	JH602053.1	-	26786551	26786551	Promoter (7-8kb)	99	26793627	26797752	4126	1	UNCX-201	-7077	NA	NA	NA	FALSE	Promoter	CpGisland
Blood	cg01307653	9.08847	2.13249e-17	5.65973e-15	NR6A1	JH602073.1	-	10489640	10489640	Intron (NR6A1-201/NR6A1, intron 2 of 9)	119	10391881	10590430	198550	1	NR6A1-201	97758	NR6A1-201	NR6A1	0	TRUE	Intron	NA
Blood	cg01432620	7.16597	7.65322e-12	3.03057e-10	ZIC2	JH602106.1	-	11165609	11165609	Intron (ZIC2-201/ZIC2, intron 1 of 3)	152	11163916	11167457	3542	2	ZIC2-201	1800	ZIC2-201	ZIC2	0	TRUE	Intron	NA
Blood	cg01501208	6.37657	8.16232e-10	1.84359e-08	NR2F2	JH602081.1	-	7720815	7720815	Intron (NR2F2-202/NR2F2, intron 1 of 2)	127	7701674	7728408	26735	2	NR2F2-201	7545	NR2F2-201;NR2F2-202;NR2F2-203	NR2F2;NR2F2;NR2F2	0;0;0	TRUE	Intron	CpGisland
Blood	cg01579023	7.49435	9.85666e-13	5.06768e-11	SKIDA1	JH602109.1	-	6964502	6964502	Promoter (<=1kb)	155	6964545	6967331	2787	1	SKIDA1-201	0	SKIDA1-201;SKIDA1-202	SKIDA1;SKIDA1	0;0	TRUE	Exon	NA
Blood	cg01664666	6.38389	7.83004e-10	1.78267e-08	PLD5	JH602084.1	+	16745846	16745846	Promoter (<=1kb)	130	16745555	17102752	357198	1	PLD5-201	290	PLD5-201;PLD5-202	PLD5;PLD5	0;0	TRUE	Exon	CpGisland
Blood	cg01700051	6.49016	4.2672e-10	1.03141e-08	EIF4E3	JH602086.1	+	6084027	6084027	Distal Intergenic	132	6219199	6264604	45406	2	EIF4E3-202	180529	NA	NA	NA	FALSE	Intergenic_downstream	NA
Blood	cg01752243	7.77778	1.60258e-13	1.0203e-11	HSD17B12	JH602080.1	-	4401959	4401959	Exon (NA, exon 1 of 1)	126	4160053	4316370	156318	2	HSD17B12-201	-85637	NA	NA	NA	TRUE	Exon	CpGisland
Blood	cg01831882	7.64926	3.67174e-13	2.10875e-11	FOXG1	JH602133.1	+	3544272	3544272	Promoter (<=1kb)	179	3543687	3545147	1461	2	FOXG1-201	875	FOXG1-201	FOXG1	0	TRUE	Exon	CpGisland
Blood	cg02007103	6.97619	2.43279e-11	8.24226e-10	SIX3	JH602051.1	-	26276235	26276235	Distal Intergenic	97	26380088	26390888	10801	1	SIX3-201	-103902	NA	NA	NA	FALSE	Intergenic_upstream	NA
Blood	cg02027042	7.2404	4.83513e-12	2.02372e-10	NR2F2	JH602081.1	+	7720821	7720821	Intron (NR2F2-202/NR2F2, intron 1 of 2)	127	7701674	7728408	26735	2	NR2F2-201	7539	NR2F2-201;NR2F2-202;NR2F2-203	NR2F2;NR2F2;NR2F2	0;0;0	TRUE	Intron	CpGisland
Blood	cg02034779	6.8855	4.19681e-11	1.33595e-09	CAMK2N1	JH602077.1	-	5544765	5544765	3' UTR	123	5544484	5547683	3200	2	CAMK2N1-201	2870	CAMK2N1-201	CAMK2N1	0	TRUE	threeUTR	NA
Blood	cg02048536	6.44209	5.62033e-10	1.32519e-08	SIX3	JH602051.1	+	26278007	26278007	Distal Intergenic	97	26380088	26390888	10801	1	SIX3-201	-102081	NA	NA	NA	FALSE	Intergenic_upstream	NA
Blood	cg02106684	8.84677	1.17489e-16	2.29367e-14	HOXC4	JH602217.1	-	2135401	2135401	Intron (NA, intron 1 of 0)	263	2106364	2109979	3616	1	HOXC4-203	29085	NA	NA	NA	TRUE	Intron	CpGisland
Blood	cg02192654	6.31225	1.17418e-09	2.54895e-08	CDK6	JH602122.1	-	508990	508990	Intron (CDK6-201/CDK6, intron 4 of 7)	168	349404	578886	229483	1	CDK6-201	159585	CDK6-201;CDK6-202;CDK6-203	CDK6;CDK6;CDK6	0;0;0	TRUE	Intron	NA
Blood	cg02317025	8.1467	1.41433e-14	1.26551e-12	NEUROD1	JH602157.1	-	3498017	3498017	Promoter (<=1kb)	203	3494677	3497759	3083	2	NEUROD1-201	-306	NEUROD1-201	NEUROD1	0	FALSE	Promoter	CpGisland
Blood	cg02431139	7.04399	1.61327e-11	5.7373e-10	CDX2	JH602089.1	+	10554536	10554536	Intron (CDX2-201/CDX2, intron 1 of 2)	135	10551503	10556845	5343	1	CDX2-201	3032	CDX2-201	CDX2	0	TRUE	Intron	NA
Blood	cg02469990	6.43759	5.76669e-10	1.35741e-08	MEOX2	JH602052.1	-	14484326	14484326	Promoter (<=1kb)	98	14483789	14547374	63586	1	MEOX2-201	536	MEOX2-201	MEOX2	0	TRUE	Exon	CpGisland
Blood	cg02478760	9.57098	6.55938e-19	2.69292e-16	GATA3	JH602088.1	+	2977389	2977389	Distal Intergenic	134	2994164	3015392	21229	1	GATA3-201	-16727	NA	NA	NA	FALSE	Intergenic_upstream	CpGisland
Blood	cg02512015	6.43151	5.9704e-10	1.39962e-08	ZIC4	JH602043.1	+	24399678	24399678	Distal Intergenic	89	24416490	24439579	23090	2	ZIC4-201	39901	NA	NA	NA	FALSE	Intergenic_downstream	NA
Blood	cg02532525	8.21676	8.85048e-15	8.34726e-13	HIC1	JH602099.1	+	4720711	4720711	Promoter (4-5kb)	145	4724832	4728841	4010	1	HIC1-201	-4121	DPH1-201;HIC1-201	DPH1;HIC1	0;0	TRUE	Exon	CpGisland
Blood	cg02586638	7.79751	1.41006e-13	9.1278e-12	GATA3	JH602088.1	-	2980713	2980713	Distal Intergenic	134	2994164	3015392	21229	1	GATA3-201	-13500	NA	NA	NA	FALSE	Intergenic_upstream	NA
Blood	cg02644056	10.8147	5.48522e-23	9.57067e-20	LRBA	JH602171.1	+	2075726	2075726	Exon (MAB21L2-201/MAB21L2, exon 1 of 1)	217	1797123	2471867	674745	2	LRBA-201	396141	LRBA-201;LRBA-203;MAB21L2-201	LRBA;LRBA;MAB21L2	0;0;0	TRUE	Exon	CpGisland
Blood	cg02652404	6.32562	1.08893e-09	2.38242e-08	IRX5	JH602070.1	-	1962281	1962281	Intron (IRX5-201/IRX5, intron 3 of 5)	116	1947032	1965874	18843	2	IRX5-201	3593	IRX5-201;IRX5-202	IRX5;IRX5	0;0	TRUE	Intron	NA
Blood	cg02681616	6.45688	5.16445e-10	1.22703e-08	PAX2	JH602144.1	-	452661	452661	Intron (PAX2-201/PAX2, intron 9 of 10)	190	375866	453930	78065	1	PAX2-201	76794	PAX2-201;PAX2-202	PAX2;PAX2	0;0	TRUE	Intron	NA
Blood	cg02690638	6.92784	3.25557e-11	1.06924e-09	NRG3	JH602154.1	-	5284959	5284959	Promoter (<=1kb)	200	4219084	5285240	1066157	2	NRG3-201	233	NRG3-201;NRG3-202	NRG3;NRG3	0;0	TRUE	Exon	NA
Blood	cg02762509	6.84682	5.28784e-11	1.64023e-09	ERFL	JH602220.1	+	760385	760385	Distal Intergenic	266	778068	783186	5119	1	ERFL-201	-17683	NA	NA	NA	FALSE	Intergenic_upstream	CpGisland
Blood	cg02783173	10.2783	3.36936e-21	3.21581e-18	ENSHGLG00000020125	JH602151.1	-	6329515	6329515	Distal Intergenic	197	6311778	6312404	627	2	transcript:ENSHGLT00000028335	-17159	NA	NA	NA	FALSE	Intergenic_upstream	CpGisland
Blood	cg02794451	7.89341	7.54491e-14	5.23958e-12	IL17RA	JH602048.1	-	10201444	10201444	Distal Intergenic	94	10138418	10164198	25781	2	IL17RA-201	-37294	CACNA1C-206;CACNA1C-202;CACNA1C-203;CACNA1C-204;CACNA1C-205;CACNA1C-201	CACNA1C;CACNA1C;CACNA1C;CACNA1C;CACNA1C;CACNA1C	0;0;0;0;0;0	FALSE	Intergenic_upstream	CpGisland
Blood	cg02808901	6.67439	1.46519e-10	4.01411e-09	HOXA11	JH602052.1	-	3420310	3420310	5' UTR	98	3418723	3423950	5228	1	HOXA11-201	1538	HOXA11-201	HOXA11	0	TRUE	fiveUTR	CpGisland
Blood	cg02860623	7.95478	5.04426e-14	3.69208e-12	ANXA6	JH602046.1	+	41044164	41044164	Exon (ANXA6-201/ANXA6, exon 15 of 27)	92	41024514	41068586	44073	2	ANXA6-201	24374	ANXA6-201;ANXA6-202	ANXA6;ANXA6	0;0	TRUE	Exon	NA
Blood	cg02865946	9.3485	3.30582e-18	1.11191e-15	URM1	JH602073.1	-	6503256	6503256	Distal Intergenic	119	6503882	6520671	16790	2	URM1-201	17464	URM1-201	URM1	17415	FALSE	Intergenic_downstream	CpGisland
Blood	cg02899039	10.0079	2.58549e-20	1.85074e-17	ZNF692	JH602056.1	-	746661	746661	Promoter (<=1kb)	102	741616	746790	5175	2	ZNF692-201	129	ZNF692-201	ZNF692	0	TRUE	Exon	NA
Blood	cg02968414	8.18844	1.07001e-14	9.99047e-13	SKIDA1	JH602109.1	-	6964083	6964083	Promoter (<=1kb)	155	6964545	6967331	2787	1	SKIDA1-202	-463	SKIDA1-201;SKIDA1-202	SKIDA1;SKIDA1	0;0	FALSE	Promoter	NA
Blood	cg02986002	6.64341	1.75633e-10	4.701e-09	FEZF2	JH602201.1	-	3470970	3470970	Downstream (2-3kb)	247	3462233	3468293	6061	1	FEZF2-201	8785	FEZF2-201	FEZF2	0	FALSE	Intergenic_downstream	NA
Blood	cg03045876	9.00498	3.85626e-17	8.97128e-15	ENSHGLG00000011390	JH602047.1	-	36477647	36477647	Promoter (<=1kb)	93	36476512	36478429	1918	2	transcript:ENSHGLT00000016108	734	transcript:ENSHGLT00000016108	gene:ENSHGLG00000011390	0	TRUE	Exon	CpGisland
Blood	cg03169371	8.47456	1.54451e-15	1.89374e-13	TENM2	JH602046.1	-	22921855	22921855	Distal Intergenic	92	21734316	22627526	893211	2	TENM2-203	-294329	NA	NA	NA	FALSE	Intergenic_upstream	CpGisland
Blood	cg03196097	6.3616	8.88511e-10	1.99074e-08	MSX1	JH602068.1	+	21853982	21853982	Promoter (3-4kb)	114	21857461	21861337	3877	1	MSX1-201	-3431	MSX1-201	MSX1	0	FALSE	Promoter	NA
Blood	cg03237342	6.27164	1.47521e-09	3.10952e-08	CGNL1	JH602094.1	+	14581888	14581888	Intron (NA, intron 4 of 0)	140	14215723	14357705	141983	2	CGNL1-201	-224182	NA	NA	NA	TRUE	Intron	NA
Blood	cg03253445	8.53686	1.00803e-15	1.32742e-13	NDUFA4L2	JH602115.1	+	10705940	10705940	Promoter (4-5kb)	161	10710834	10713094	2261	1	NDUFA4L2-201	-4846	NDUFA4L2-201;STAC3-201	NDUFA4L2;STAC3	0;0	FALSE	Promoter	CpGisland
Blood	cg03342744	8.47644	1.52475e-15	1.88347e-13	HOXB4	JH602108.1	-	5078414	5078414	Promoter (<=1kb)	154	5073119	5078419	5301	2	HOXB4-201	0	HOXB4-201	HOXB4	0	TRUE	fiveUTR	NA
Blood	cg03399957	7.55746	6.60228e-13	3.58591e-11	SIX3	JH602051.1	+	26387831	26387831	Exon (SIX3-201/SIX3, exon 2 of 3)	97	26380088	26390888	10801	1	SIX3-201	7742	SIX3-201;SIX3-202	SIX3;SIX3	0;0	TRUE	Exon	CpGisland
Blood	cg03591776	6.7242	1.09354e-10	3.12471e-09	PITX1	JH602046.1	+	12011033	12011033	Distal Intergenic	92	12029298	12034413	5116	1	PITX1-201	-18217	NA	NA	NA	FALSE	Intergenic_upstream	NA
Blood	cg03595990	7.30275	3.28302e-12	1.43881e-10	DPP4	JH602045.1	+	3507204	3507204	Intron (DPP4-201/DPP4, intron 12 of 25)	91	3460118	3535249	75132	1	DPP4-201	47037	DPP4-201	DPP4	0	TRUE	Intron	NA
Blood	cg03611818	7.13233	9.40875e-12	3.59322e-10	CGNL1	JH602094.1	+	14581935	14581935	Intron (NA, intron 4 of 0)	140	14215723	14357705	141983	2	CGNL1-201	-224229	NA	NA	NA	TRUE	Intron	NA
Blood	cg03665271	10.8965	2.90201e-23	6.75127e-20	EN1	JH602045.1	-	26333099	26333099	Promoter (<=1kb)	91	26333653	26337904	4252	1	EN1-201	-555	EN1-201	EN1	0	FALSE	Promoter	CpGisland
Blood	cg03942000	8.16999	1.21056e-14	1.10083e-12	URM1	JH602073.1	+	6502457	6502457	Downstream (1-2kb)	119	6503882	6520671	16790	2	URM1-201	18214	URM1-201	URM1	18214	FALSE	Intergenic_downstream	CpGisland
Blood	cg03957108	7.27472	3.90813e-12	1.67337e-10	OTX1	JH602075.1	-	10388103	10388103	Promoter (1-2kb)	121	10379917	10386708	6792	2	OTX1-201	-1443	OTX1-201;EHBP1-201	OTX1;EHBP1	0;0	FALSE	Promoter	CpGisland
Blood	cg03968445	7.33636	2.6622e-12	1.20455e-10	CRTC2	JH602198.1	+	3273089	3273089	Exon (CRTC2-201/CRTC2, exon 11 of 14)	244	3264983	3277459	12477	1	CRTC2-201	8057	CRTC2-201	CRTC2	0	TRUE	Exon	NA
Blood	cg03986120	6.28377	1.3782e-09	2.92607e-08	SIX2	JH602051.1	-	26446527	26446527	Promoter (<=1kb)	97	26442965	26446942	3978	2	SIX2-201	415	SIX2-201	SIX2	0	TRUE	Exon	CpGisland
Blood	cg04016956	6.74055	9.931e-11	2.87597e-09	TBCA	JH602182.1	+	2312703	2312703	Distal Intergenic	228	2153570	2228543	74974	2	TBCA-201	-84159	NA	NA	NA	FALSE	Intergenic_upstream	CpGisland
Blood	cg04084157	9.13315	1.55121e-17	4.46445e-15	VGF	JH602053.1	+	16106673	16106673	Intron (VGF-201/VGF, intron 1 of 2)	99	16105227	16109905	4679	1	VGF-201	1397	VGF-201;AP1S1-201	VGF;AP1S1	0;10319	TRUE	Intron	CpGisland
Blood	cg04095564	9.92218	4.90362e-20	3.18359e-17	SKIDA1	JH602109.1	+	6983861	6983861	Distal Intergenic	155	6964545	6967331	2787	1	SKIDA1-202	19315	NA	NA	NA	FALSE	Intergenic_downstream	CpGisland
Blood	cg04105754	8.79163	1.72774e-16	3.1525e-14	URM1	JH602073.1	-	6502559	6502559	Distal Intergenic	119	6503882	6520671	16790	2	URM1-201	18161	URM1-201	URM1	18112	FALSE	Intergenic_downstream	CpGisland
Blood	cg04163896	7.49988	9.51768e-13	4.92047e-11	BACH2	JH602112.1	+	3973843	3973843	Distal Intergenic	158	3984546	4256508	271963	1	BACH2-201	-10703	NA	NA	NA	FALSE	Intergenic_upstream	NA
Blood	cg04189329	6.85127	5.14908e-11	1.60074e-09	HOXA11	JH602052.1	-	3420488	3420488	5' UTR	98	3418723	3423950	5228	1	HOXA11-201	1716	HOXA11-201;HOXA10-201	HOXA11;HOXA10	0;0	TRUE	fiveUTR	NA
Blood	cg04221461	6.47583	4.63292e-10	1.11306e-08	AKT3	JH602084.1	+	15744417	15744417	Intron (AKT3-201/AKT3, intron 1 of 12)	130	15648638	15893130	244493	1	AKT3-201	95778	AKT3-201	AKT3	0	TRUE	Intron	NA
Blood	cg04330371	6.59177	2.3725e-10	6.1414e-09	NR2F2	JH602081.1	-	7721414	7721414	Exon (NR2F2-202/NR2F2, exon 1 of 3)	127	7701674	7728408	26735	2	NR2F2-201	6994	NR2F2-201;NR2F2-202;NR2F2-203	NR2F2;NR2F2;NR2F2	0;0;0	TRUE	Exon	CpGisland
Blood	cg04355384	8.77764	1.90492e-16	3.38725e-14	MPPED2	JH602079.1	-	19659688	19659688	Distal Intergenic	125	19470378	19617819	147442	2	MPPED2-202	-41917	NA	NA	NA	FALSE	Intergenic_upstream	CpGisland
Blood	cg04407762	8.25044	7.0586e-15	7.01263e-13	ENSHGLG00000020125	JH602151.1	+	6329536	6329536	Distal Intergenic	197	6311778	6312404	627	2	transcript:ENSHGLT00000028335	-17131	NA	NA	NA	FALSE	Intergenic_upstream	CpGisland
Blood	cg04453140	6.76976	8.35703e-11	2.46882e-09	ACSS2	JH602155.1	-	4484899	4484899	5' UTR	201	4471360	4522849	51490	2	ACSS2-201	37902	ACSS2-201;ACSS2-202;HOXB8-201	ACSS2;ACSS2;HOXB8	0;0;0	TRUE	fiveUTR	CpGisland
Blood	cg04498434	6.31999	1.12407e-09	2.44971e-08	DHX30	JH602043.1	+	73685735	73685735	Promoter (3-4kb)	89	73656451	73681999	25549	2	DHX30-202	-3735	DHX30-202	DHX30	-3735	FALSE	Promoter	CpGisland
Blood	cg04504700	6.73375	1.03373e-10	2.97207e-09	PAX6	JH602079.1	-	20554569	20554569	Promoter (<=1kb)	125	20536233	20554759	18527	2	PAX6-202	190	PAX6-202;PAX6-201	PAX6;PAX6	0;0	TRUE	fiveUTR	CpGisland
Blood	cg04521925	6.65488	1.64243e-10	4.43869e-09	MARCKS	JH602169.1	+	4969731	4969731	Promoter (<=1kb)	215	4967732	4969754	2023	2	MARCKS-201	0	MARCKS-201	MARCKS	0	TRUE	Exon	CpGisland
Blood	cg04529370	6.42889	6.06036e-10	1.41817e-08	NRG3	JH602154.1	-	5285034	5285034	Promoter (<=1kb)	200	4219084	5285240	1066157	2	NRG3-201	206	NRG3-201;NRG3-202	NRG3;NRG3	0;0	TRUE	Exon	CpGisland
Blood	cg04612171	6.81816	6.27147e-11	1.91345e-09	SOBP	JH602093.1	+	14769958	14769958	Intron (SOBP-201/SOBP, intron 1 of 6)	139	14616469	14773237	156769	2	SOBP-201	3279	SOBP-201;SOBP-202;SOBP-203	SOBP;SOBP;SOBP	0;0;0	TRUE	Intron	NA
Blood	cg04625646	8.00834	3.54408e-14	2.76859e-12	ID1	JH602054.1	+	895078	895078	Downstream (1-2kb)	100	896932	898343	1412	2	ID1-201	3217	ID1-201	ID1	3217	FALSE	Intergenic_downstream	CpGisland
Blood	cg04627479	6.62943	1.90552e-10	5.0567e-09	DLX6	JH602126.1	-	3733025	3733025	Distal Intergenic	172	3746046	3752905	6860	1	DLX6-201	-13070	NA	NA	NA	FALSE	Intergenic_upstream	NA
Blood	cg04671066	6.69858	1.27133e-10	3.5421e-09	LBX1	JH602144.1	-	776446	776446	Distal Intergenic	190	778866	780365	1500	2	LBX1-201	3920	LBX1-201	LBX1	3871	FALSE	Intergenic_downstream	CpGisland
Blood	cg04747504	8.40804	2.43076e-15	2.70357e-13	GPR84	JH602217.1	+	2374842	2374842	Distal Intergenic	263	2384088	2386816	2729	2	GPR84-201	11974	COPZ1-201	COPZ1	0	FALSE	Intergenic_downstream	NA
Blood	cg04777732	7.98447	4.14856e-14	3.14234e-12	BACH2	JH602112.1	-	3973868	3973868	Distal Intergenic	158	3984546	4256508	271963	1	BACH2-201	-10727	NA	NA	NA	FALSE	Intergenic_upstream	NA
Blood	cg04794444	9.53347	8.62771e-19	3.29945e-16	SHOX2	JH602043.1	-	35827743	35827743	Exon (SHOX2-201/SHOX2, exon 5 of 5)	89	35825922	35835756	9835	2	SHOX2-201	7965	SHOX2-201	SHOX2	0	TRUE	Exon	NA
Blood	cg04987661	7.68463	2.92532e-13	1.72272e-11	SOBP	JH602093.1	+	14770008	14770008	Intron (SOBP-201/SOBP, intron 1 of 6)	139	14616469	14773237	156769	2	SOBP-201	3181	SOBP-201;SOBP-202;SOBP-203	SOBP;SOBP;SOBP	0;0;0	TRUE	Intron	NA
Blood	cg05098623	7.96302	4.77802e-14	3.53814e-12	PIK3R3	JH602219.1	-	2048378	2048378	Promoter (<=1kb)	265	1952745	2049132	96388	2	PIK3R3-201	754	PIK3R3-201;PIK3R3-202	PIK3R3;PIK3R3	0;0	TRUE	Exon	CpGisland
Blood	cg05155965	7.35365	2.38954e-12	1.10166e-10	NR2F2	JH602081.1	-	7723230	7723230	Intron (NR2F2-201/NR2F2, intron 1 of 2)	127	7701674	7728408	26735	2	NR2F2-201	5178	NR2F2-201;NR2F2-202;NR2F2-203	NR2F2;NR2F2;NR2F2	0;0;0	TRUE	Intron	CpGisland
Blood	cg05173279	10.7424	9.60619e-23	1.52106e-19	KCNN2	JH602046.1	-	7577284	7577284	Exon (KCNN2-201/KCNN2, exon 2 of 9)	92	7429681	7578596	148916	2	KCNN2-201	1312	KCNN2-201	KCNN2	0	TRUE	Exon	CpGisland
Blood	cg05174781	8.00966	3.51332e-14	2.75934e-12	HOXC4	JH602217.1	-	2135407	2135407	Intron (NA, intron 1 of 0)	263	2106364	2109979	3616	1	HOXC4-203	29091	NA	NA	NA	TRUE	Intron	CpGisland
Blood	cg05194315	7.00405	2.05558e-11	7.11982e-10	FOXL2	JH602043.1	-	15491463	15491463	Promoter (<=1kb)	89	15490664	15491800	1137	2	FOXL2-201	289	FOXL2-201	FOXL2	0	TRUE	Exon	CpGisland
Blood	cg05310717	7.77961	1.58372e-13	1.01174e-11	SHOX2	JH602043.1	+	35832274	35832274	Exon (SHOX2-201/SHOX2, exon 2 of 5)	89	35825922	35835756	9835	2	SHOX2-201	3482	SHOX2-201	SHOX2	0	TRUE	Exon	NA
Blood	cg05341330	9.1361	1.51891e-17	4.41701e-15	SKIDA1	JH602109.1	+	6983872	6983872	Distal Intergenic	155	6964545	6967331	2787	1	SKIDA1-202	19326	NA	NA	NA	FALSE	Intergenic_downstream	CpGisland
Blood	cg05415282	6.8644	4.76098e-11	1.4934e-09	HOXB5	JH602108.1	+	5091381	5091381	Exon (HOXB5-201/HOXB5, exon 1 of 2)	154	5089323	5092764	3442	2	HOXB5-201	1383	HOXB5-201;HOXB6-201	HOXB5;HOXB6	0;0	TRUE	Exon	CpGisland
Blood	cg05457273	6.62787	1.92298e-10	5.09819e-09	KCNN2	JH602046.1	+	7577423	7577423	5' UTR	92	7429681	7578596	148916	2	KCNN2-201	1173	KCNN2-201	KCNN2	0	TRUE	fiveUTR	CpGisland
Blood	cg05484434	6.72313	1.10043e-10	3.14117e-09	ERBB4	JH602078.1	+	3615752	3615752	Intron (ERBB4-201/ERBB4, intron 1 of 18)	124	3613379	4734585	1121207	1	ERBB4-202	2372	ERBB4-202;ERBB4-203;ERBB4-201	ERBB4;ERBB4;ERBB4	0;0;0	TRUE	Intron	NA
Blood	cg05767211	6.46358	4.97e-10	1.18791e-08	TCF4	JH602105.1	-	781930	781930	5' UTR	151	686774	912160	225387	2	TCF4-201	130230	TCF4-201;TCF4-202;TCF4-203;TCF4-204;TCF4-205;TCF4-206;TCF4-207	TCF4;TCF4;TCF4;TCF4;TCF4;TCF4;TCF4	0;0;0;0;0;0;0	TRUE	fiveUTR	CpGisland
Blood	cg05797975	8.7723	1.97726e-16	3.47165e-14	PRDM13	JH602123.1	+	5431295	5431295	Promoter (2-3kb)	169	5421522	5428848	7327	2	PRDM13-201	-2446	PRDM13-201	PRDM13	0	FALSE	Promoter	CpGisland
Blood	cg05812312	7.43682	1.41762e-12	6.98331e-11	GATA3	JH602088.1	+	2980782	2980782	Distal Intergenic	134	2994164	3015392	21229	1	GATA3-201	-13382	NA	NA	NA	FALSE	Intergenic_upstream	NA
Blood	cg05897263	8.42431	2.17606e-15	2.46947e-13	IGF2BP3	JH602052.1	-	7158372	7158372	Promoter (<=1kb)	98	7158020	7319720	161701	1	IGF2BP3-201	303	IGF2BP3-201	IGF2BP3	0	TRUE	fiveUTR	CpGisland
Blood	cg05954117	6.25994	1.5752e-09	3.30887e-08	CRTC2	JH602198.1	+	3272995	3272995	Exon (CRTC2-201/CRTC2, exon 11 of 14)	244	3264983	3277459	12477	1	CRTC2-201	8011	CRTC2-201	CRTC2	0	TRUE	Exon	NA
Blood	cg05968022	8.40735	2.44227e-15	2.70559e-13	CXXC5	JH602056.1	-	32436326	32436326	Distal Intergenic	102	32450819	32486293	35475	1	CXXC5-201	-14494	NA	NA	NA	FALSE	Intergenic_upstream	CpGisland
Blood	cg05977669	7.47881	1.08753e-12	5.5201e-11	HOXA11	JH602052.1	-	3420291	3420291	5' UTR	98	3418723	3423950	5228	1	HOXA11-201	1567	HOXA11-201	HOXA11	0	TRUE	fiveUTR	CpGisland
Blood	cg06045699	7.79654	1.41895e-13	9.1278e-12	HOXA2	JH602052.1	-	3502383	3502383	Promoter (<=1kb)	98	3501817	3504750	2934	1	HOXA2-201	517	HOXA3-201;HOXA2-201	HOXA3;HOXA2	0;0	TRUE	fiveUTR	NA
Blood	cg06132693	6.29759	1.27516e-09	2.73835e-08	CNNM2	JH602144.1	-	2220793	2220793	Promoter (<=1kb)	190	2219818	2365114	145297	1	CNNM2-201	926	CNNM2-201;CNNM2-202	CNNM2;CNNM2	0;0	TRUE	Exon	CpGisland
Blood	cg06257833	8.13661	1.51279e-14	1.33648e-12	URM1	JH602073.1	+	6502543	6502543	Downstream (1-2kb)	119	6503882	6520671	16790	2	URM1-201	18128	URM1-201	URM1	18128	FALSE	Intergenic_downstream	CpGisland
Blood	cg06321925	6.68093	1.41007e-10	3.87832e-09	NR6A1	JH602073.1	+	10491691	10491691	Intron (NR6A1-201/NR6A1, intron 2 of 9)	119	10391881	10590430	198550	1	NR6A1-201	99809	NR6A1-201	NR6A1	0	TRUE	Intron	NA
Blood	cg06416568	7.73482	2.11643e-13	1.30142e-11	SLITRK5	JH602092.1	-	5385252	5385252	Exon (SLITRK5-201/SLITRK5, exon 3 of 3)	138	5382466	5390079	7614	2	SLITRK5-201	4779	SLITRK5-201	SLITRK5	0	TRUE	Exon	NA
Blood	cg06484622	6.84857	5.23275e-11	1.62495e-09	EN1	JH602045.1	-	26337659	26337659	Exon (EN1-201/EN1, exon 2 of 2)	91	26333653	26337904	4252	1	EN1-201	4005	EN1-201	EN1	0	TRUE	Exon	CpGisland
Blood	cg06554892	7.31528	3.03645e-12	1.3563e-10	CNNM2	JH602144.1	-	2220749	2220749	Promoter (<=1kb)	190	2219818	2365114	145297	1	CNNM2-201	930	CNNM2-201;CNNM2-202	CNNM2;CNNM2	0;0	TRUE	Exon	CpGisland
Blood	cg06561106	7.53672	7.53376e-13	3.99848e-11	PAX5	JH602243.1	+	667624	667624	Promoter (<=1kb)	289	491892	667530	175639	2	PAX5-201	-93	PAX5-201;PAX5-202;PAX5-203;PAX5-204;PAX5-205;PAX5-206;PAX5-207	PAX5;PAX5;PAX5;PAX5;PAX5;PAX5;PAX5	0;0;0;0;0;0;0	FALSE	Promoter	CpGisland
Blood	cg06564900	9.09945	1.97225e-17	5.45142e-15	FIGN	JH602045.1	+	1771116	1771116	Promoter (<=1kb)	91	1770852	1899842	128991	1	FIGN-201	263	FIGN-201	FIGN	0	TRUE	fiveUTR	CpGisland
Blood	cg06620770	6.58145	2.51899e-10	6.46942e-09	TAF4B	JH602083.1	-	5872638	5872638	5' UTR	129	6031028	6162937	131910	2	TAF4B-201	290348	NA	NA	NA	TRUE	fiveUTR	CpGisland
Blood	cg06677854	6.7841	7.67667e-11	2.27989e-09	UNCX	JH602053.1	+	26798960	26798960	Distal Intergenic	99	26793627	26797752	4126	1	UNCX-201	5284	UNCX-201;UNCX-202	UNCX;UNCX	0;0	FALSE	Intergenic_downstream	NA
Blood	cg06679388	7.86331	9.1859e-14	6.25206e-12	MAML3	JH602090.1	+	20290151	20290151	Distal Intergenic	136	19927024	20093002	165979	2	MAML3-201	-197100	NA	NA	NA	FALSE	Intergenic_upstream	CpGisland
Blood	cg06695854	6.60334	2.21825e-10	5.80383e-09	SIX1	JH602047.1	-	40454244	40454244	Promoter (<=1kb)	93	40453420	40459671	6252	1	SIX1-201	823	SIX1-201	SIX1	0	TRUE	Exon	CpGisland
Blood	cg06733558	7.51493	8.65139e-13	4.50598e-11	KIZ	JH602054.1	+	21661339	21661339	Intron (KIZ-201/KIZ, intron 11 of 12)	100	21566085	21669837	103753	1	KIZ-201	95253	KIZ-201;KIZ-202;KIZ-203	KIZ;KIZ;KIZ	0;0;0	TRUE	Intron	NA
Blood	cg06734921	8.11072	1.79767e-14	1.54417e-12	HEY1	JH602057.1	-	11463533	11463533	Promoter (<=1kb)	103	11462847	11467870	5024	1	HEY1-201	685	HEY1-201;HEY1-202	HEY1;HEY1	0;0	TRUE	Exon	NA
Blood	cg06760710	9.06942	2.44185e-17	6.1972e-15	ACSS2	JH602155.1	+	4484886	4484886	Exon (HOXB8-201/HOXB8, exon 1 of 2)	201	4471360	4522849	51490	2	ACSS2-201	37915	ACSS2-201;ACSS2-202;HOXB8-201	ACSS2;ACSS2;HOXB8	0;0;0	TRUE	Exon	CpGisland
Blood	cg06796713	6.30149	1.24751e-09	2.68726e-08	MEIS1	JH602075.1	-	7028652	7028652	Exon (MEIS1-201/MEIS1, exon 2 of 13)	121	6873913	7031346	157434	2	MEIS1-201	2694	MEIS1-201;MEIS1-202	MEIS1;MEIS1	0;0	TRUE	Exon	CpGisland
Blood	cg06799948	8.58416	7.28196e-16	1.00143e-13	NFIB	JH602049.1	+	18587066	18587066	Promoter (<=1kb)	95	18378681	18586424	207744	2	NFIB-202	-593	NFIB-201;NFIB-202;NFIB-203;NFIB-204	NFIB;NFIB;NFIB;NFIB	0;0;0;0	FALSE	Promoter	NA
Blood	cg06882168	7.3377	2.64004e-12	1.1997e-10	PSD2	JH602056.1	+	32619431	32619431	Downstream (<1kb)	102	32573044	32616864	43821	1	PSD2-201	46386	PSD2-201;NRG2-201;NRG2-202	PSD2;NRG2;NRG2	0;0;0	FALSE	Intergenic_downstream	NA
Blood	cg06926934	6.55761	2.89208e-10	7.3532e-09	NR2F2	JH602081.1	-	7721395	7721395	Exon (NR2F2-202/NR2F2, exon 1 of 3)	127	7701674	7728408	26735	2	NR2F2-201	6965	NR2F2-201;NR2F2-202;NR2F2-203	NR2F2;NR2F2;NR2F2	0;0;0	TRUE	Exon	CpGisland
Blood	cg06997801	8.12753	1.60721e-14	1.41096e-12	NR2F2	JH602081.1	+	7722363	7722363	Intron (NR2F2-201/NR2F2, intron 1 of 2)	127	7701674	7728408	26735	2	NR2F2-201	5997	NR2F2-201;NR2F2-202;NR2F2-203	NR2F2;NR2F2;NR2F2	0;0;0	TRUE	Intron	NA
Blood	cg07022610	7.56121	6.44658e-13	3.5219e-11	HOXC4	JH602217.1	-	2135389	2135389	Intron (NA, intron 1 of 0)	263	2106364	2109979	3616	1	HOXC4-203	29073	NA	NA	NA	TRUE	Intron	CpGisland
Blood	cg07158988	8.81662	1.45097e-16	2.70045e-14	BCL9L	JH602097.1	-	14312384	14312384	5' UTR	143	14298841	14328592	29752	2	BCL9L-201	16160	BCL9L-201	BCL9L	0	TRUE	fiveUTR	CpGisland
Blood	cg07168840	6.52643	3.46303e-10	8.60992e-09	EIF4E3	JH602086.1	-	6084419	6084419	Distal Intergenic	132	6219199	6264604	45406	2	EIF4E3-202	180234	NA	NA	NA	FALSE	Intergenic_downstream	NA
Blood	cg07279255	7.76452	1.74644e-13	1.0981e-11	EN1	JH602045.1	-	26332956	26332956	Promoter (<=1kb)	91	26333653	26337904	4252	1	EN1-201	-698	EN1-201	EN1	0	FALSE	Promoter	CpGisland
Blood	cg07299823	6.68809	1.35215e-10	3.74483e-09	UNC79	JH602047.1	+	9870422	9870422	Promoter (<=1kb)	93	9870675	10156960	286286	1	UNC79-201	-205	UNC79-201;UNC79-202	UNC79;UNC79	0;0	FALSE	Promoter	CpGisland
Blood	cg07311313	7.7725	1.65844e-13	1.04986e-11	CDX2	JH602089.1	-	10551122	10551122	Promoter (<=1kb)	135	10551503	10556845	5343	1	CDX2-201	-382	CDX2-201	CDX2	0	FALSE	Promoter	CpGisland
Blood	cg07332354	6.92915	3.2299e-11	1.06206e-09	MEF2C	JH602056.1	-	8215323	8215323	Intron (MEF2C-201/MEF2C, intron 2 of 11)	102	8072673	8235252	162580	2	MEF2C-201	19929	MEF2C-201	MEF2C	0	TRUE	Intron	CpGisland
Blood	cg07356745.1	6.55497	2.93662e-10	7.45965e-09	CCSER2	JH602154.1	-	2585571	2585571	Exon (CCSER2-201/CCSER2, exon 7 of 9)	200	2566397	2646729	80333	2	CCSER2-201	61158	CCSER2-201;CCSER2-202;CCSER2-203	CCSER2;CCSER2;CCSER2	0;0;0	TRUE	Exon	NA
Blood	cg07356745.2	6.53584	3.28004e-10	8.21245e-09	CCSER2	JH602154.1	-	2585571	2585571	Exon (CCSER2-201/CCSER2, exon 7 of 9)	200	2566397	2646729	80333	2	CCSER2-201	61158	CCSER2-201;CCSER2-202;CCSER2-203	CCSER2;CCSER2;CCSER2	0;0;0	TRUE	Exon	NA
Blood	cg07517669	6.40519	6.93697e-10	1.59917e-08	HOXD9	JH602100.1	-	13259828	13259828	Exon (HOXD10-201/HOXD10, exon 2 of 2)	146	13249946	13265627	15682	1	HOXD9-201	9881	HOXD9-201;HOXD10-201	HOXD9;HOXD10	0;0	TRUE	Exon	CpGisland
Blood	cg07607355	7.972	4.50376e-14	3.35284e-12	ID1	JH602054.1	-	895111	895111	Distal Intergenic	100	896932	898343	1412	2	ID1-201	3281	ID1-201	ID1	3232	FALSE	Intergenic_downstream	CpGisland
Blood	cg07795407	9.95955	3.71067e-20	2.58977e-17	MEIS2	JH602117.1	-	4413519	4413519	Promoter (<=1kb)	163	4210770	4413261	202492	2	MEIS2-201	-258	MEIS2-201;MEIS2-202;MEIS2-203;MEIS2-204	MEIS2;MEIS2;MEIS2;MEIS2	0;0;0;0	FALSE	Promoter	NA
Blood	cg07851137	7.27964	3.79048e-12	1.63301e-10	CALCOCO1	JH602217.1	+	1819114	1819114	Promoter (9-10kb)	263	1790587	1809277	18691	2	CALCOCO1-201	-9788	NA	NA	NA	TRUE	Promoter	CpGisland
Blood	cg07892422	7.90678	6.91275e-14	4.81255e-12	HOXC13	JH602217.1	-	1994496	1994496	Promoter (<=1kb)	263	1993854	2000500	6647	1	HOXC13-201	641	HOXC13-201;HOXC13-202	HOXC13;HOXC13	0;0	TRUE	Exon	CpGisland
Blood	cg07990641	7.62647	4.24925e-13	2.41111e-11	EBF1	JH602046.1	+	30332964	30332964	Promoter (<=1kb)	92	30333504	30733267	399764	1	EBF1-201	-540	EBF1-201	EBF1	0	FALSE	Promoter	NA
Blood	cg08069628	6.28008	1.40706e-09	2.98034e-08	HOXD8	JH602100.1	+	13271295	13271295	Promoter (<=1kb)	146	13270860	13273749	2890	1	HOXD8-201	434	HOXD8-201	HOXD8	0	TRUE	Exon	CpGisland
Blood	cg08074329	9.57926	6.1734e-19	2.61125e-16	IGF2BP3	JH602052.1	+	7158332	7158332	Promoter (<=1kb)	98	7158020	7319720	161701	1	IGF2BP3-201	311	IGF2BP3-201	IGF2BP3	0	TRUE	fiveUTR	NA
Blood	cg08167858	6.62167	1.99373e-10	5.26078e-09	ID1	JH602054.1	-	895053	895053	Distal Intergenic	100	896932	898343	1412	2	ID1-201	3291	ID1-201	ID1	3242	FALSE	Intergenic_downstream	CpGisland
Blood	cg08352408	8.77081	1.99787e-16	3.4859e-14	FOXG1	JH602133.1	+	3548262	3548262	Promoter (3-4kb)	179	3543687	3545147	1461	2	FOXG1-201	-3114	FOXG1-201	FOXG1	0	FALSE	Promoter	CpGisland
Blood	cg08370996	7.61326	4.62435e-13	2.61332e-11	NR2F2	JH602081.1	-	7723084	7723084	Intron (NR2F2-201/NR2F2, intron 1 of 2)	127	7701674	7728408	26735	2	NR2F2-201	5276	NR2F2-201;NR2F2-202;NR2F2-203	NR2F2;NR2F2;NR2F2	0;0;0	TRUE	Intron	CpGisland
Blood	cg08402704	10.8482	4.22539e-23	8.42573e-20	BARHL2	JH602055.1	+	6882028	6882028	Distal Intergenic	101	7027069	7034308	7240	1	BARHL2-201	-145041	NA	NA	NA	FALSE	Intergenic_upstream	NA
Blood	cg08404227	7.06258	1.44079e-11	5.21692e-10	SLCO3A1	JH602081.1	+	11855084	11855084	Promoter (<=1kb)	127	11536168	11855331	319164	2	SLCO3A1-201	199	SLCO3A1-201	SLCO3A1	0	TRUE	Exon	CpGisland
Blood	cg08486684	7.52436	8.14899e-13	4.27623e-11	EN1	JH602045.1	-	26330853	26330853	Promoter (2-3kb)	91	26333653	26337904	4252	1	EN1-201	-2801	EN1-201	EN1	0	FALSE	Promoter	CpGisland
Blood	cg08500704	6.70701	1.2099e-10	3.38444e-09	PRDM13	JH602123.1	-	5423763	5423763	Intron (PRDM13-201/PRDM13, intron 3 of 4)	169	5421522	5428848	7327	2	PRDM13-201	5037	PRDM13-201	PRDM13	0	TRUE	Intron	NA
Blood	cg08659076	7.37421	2.10099e-12	9.79186e-11	TFAP2A	JH602069.1	-	15447394	15447394	Intron (NA, intron 1 of 0)	115	15420849	15436028	15180	1	TFAP2A-202	26545	NA	NA	NA	TRUE	Intron	CpGisland
Blood	cg08687401	6.24708	1.69274e-09	3.53186e-08	EN1	JH602045.1	+	26330654	26330654	Promoter (2-3kb)	91	26333653	26337904	4252	1	EN1-201	-2951	EN1-201	EN1	0	FALSE	Promoter	CpGisland
Blood	cg08766215	8.15708	1.31966e-14	1.18842e-12	NKX2-1	JH602151.1	-	303328	303328	Exon (NKX2-1-201/NKX2-1, exon 4 of 4)	197	300458	305517	5060	1	NKX2-1-201	2821	NKX2-1-201	NKX2-1	0	TRUE	Exon	CpGisland
Blood	cg08831341	6.48038	4.51367e-10	1.08722e-08	TCF4	JH602105.1	-	876529	876529	Intron (TCF4-202/TCF4, intron 1 of 15)	151	686774	912160	225387	2	TCF4-201	35631	TCF4-201;TCF4-202;TCF4-206;TCF4-207;TCF4-209	TCF4;TCF4;TCF4;TCF4;TCF4	0;0;0;0;0	TRUE	Intron	CpGisland
Blood	cg08863459	7.57525	5.89475e-13	3.23944e-11	CYP26B1	JH602075.1	-	1458442	1458442	Intron (CYP26B1-201/CYP26B1, intron 1 of 5)	121	1456440	1472381	15942	1	CYP26B1-201	1953	CYP26B1-201	CYP26B1	0	TRUE	Intron	CpGisland
Blood	cg08900043.1	8.65398	4.49761e-16	6.71241e-14	HOXC10	JH602217.1	-	2039937	2039937	Promoter (<=1kb)	263	2039754	2045096	5343	1	HOXC10-201	134	HOXC10-201	HOXC10	0	TRUE	fiveUTR	NA
Blood	cg08900043.2	8.60686	6.22767e-16	8.73657e-14	HOXC10	JH602217.1	-	2039937	2039937	Promoter (<=1kb)	263	2039754	2045096	5343	1	HOXC10-201	134	HOXC10-201	HOXC10	0	TRUE	fiveUTR	NA
Blood	cg08924167	6.86238	4.81884e-11	1.50647e-09	RABAC1	JH602220.1	-	760183	760183	Distal Intergenic	266	742296	744575	2280	1	RABAC1-202	17887	NA	NA	NA	FALSE	Intergenic_downstream	CpGisland
Blood	cg08927001	7.92864	5.9896e-14	4.30958e-12	HOXC4	JH602217.1	-	2135407	2135407	Intron (NA, intron 1 of 0)	263	2106364	2109979	3616	1	HOXC4-203	29091	NA	NA	NA	TRUE	Intron	CpGisland
Blood	cg08938156	6.7106	1.18467e-10	3.33056e-09	ZIC1	JH602043.1	-	24440026	24440026	Promoter (<=1kb)	89	24440192	24448421	8230	1	ZIC1-201	-167	ZIC4-201;ZIC4-202;ZIC1-201	ZIC4;ZIC4;ZIC1	0;0;0	FALSE	Promoter	NA
Blood	cg08996087	7.82818	1.15507e-13	7.64125e-12	FOXG1	JH602133.1	+	3548253	3548253	Promoter (3-4kb)	179	3543687	3545147	1461	2	FOXG1-201	-3105	FOXG1-201	FOXG1	0	FALSE	Promoter	CpGisland
Blood	cg09009538	8.47307	1.56028e-15	1.89374e-13	GPR84	JH602217.1	-	2374731	2374731	Downstream (1-2kb)	263	2384088	2386816	2729	2	GPR84-201	12134	COPZ1-201	COPZ1	0	FALSE	Intergenic_downstream	NA
Blood	cg09019552	6.92598	3.29219e-11	1.08e-09	HOXA11	JH602052.1	-	3420756	3420756	Exon (HOXA11-201/HOXA11, exon 1 of 2)	98	3418723	3423950	5228	1	HOXA11-201	2032	HOXA11-201;HOXA10-201	HOXA11;HOXA10	0;0	TRUE	Exon	CpGisland
Blood	cg09063337	8.76238	2.11883e-16	3.67399e-14	MAB21L2	JH602171.1	+	2075440	2075440	Promoter (<=1kb)	217	2075456	2076535	1080	1	MAB21L2-201	0	LRBA-201;LRBA-203;MAB21L2-201	LRBA;LRBA;MAB21L2	0;0;0	TRUE	Exon	CpGisland
Blood	cg09103452	8.52322	1.10693e-15	1.43731e-13	GATA3	JH602088.1	-	2980716	2980716	Distal Intergenic	134	2994164	3015392	21229	1	GATA3-201	-13497	NA	NA	NA	FALSE	Intergenic_upstream	NA
Blood	cg09117664	7.97754	4.34253e-14	3.25888e-12	BACH2	JH602112.1	-	3973859	3973859	Distal Intergenic	158	3984546	4256508	271963	1	BACH2-201	-10688	NA	NA	NA	FALSE	Intergenic_upstream	NA
Blood	cg09119523	6.65439	1.64717e-10	4.44721e-09	SPATA6L	JH602049.1	+	9413300	9413300	Exon (PLPP6-201/PLPP6, exon 1 of 1)	95	9337024	9416684	79661	2	SPATA6L-201	3336	SPATA6L-201;SPATA6L-202;PLPP6-201	SPATA6L;SPATA6L;PLPP6	0;0;0	TRUE	Exon	CpGisland
Blood	cg09227056	8.2296	8.11972e-15	7.84354e-13	EVX2	JH602100.1	+	13216962	13216962	Distal Intergenic	146	13221382	13224978	3597	2	EVX2-201	8016	EVX2-201	EVX2	8016	FALSE	Intergenic_downstream	NA
Blood	cg09280663	6.77715	7.99926e-11	2.36814e-09	CTNND2	JH602064.1	+	8532991	8532991	Exon (CTNND2-201/CTNND2, exon 7 of 23)	110	8161442	9049685	888244	2	CTNND2-201	516694	CTNND2-201	CTNND2	0	TRUE	Exon	CpGisland
Blood	cg09312171	6.53906	3.21952e-10	8.07541e-09	NOL4	JH602092.1	+	8685470	8685470	Promoter (<=1kb)	138	8359584	8685781	326198	2	NOL4-201	263	NOL4-201;NOL4-202;NOL4-203	NOL4;NOL4;NOL4	0;0;0	TRUE	Exon	CpGisland
Blood	cg09417788	8.74103	2.45839e-16	4.21048e-14	HOXC4	JH602217.1	-	2135401	2135401	Intron (NA, intron 1 of 0)	263	2106364	2109979	3616	1	HOXC4-203	29085	NA	NA	NA	TRUE	Intron	CpGisland
Blood	cg09554213	9.63768	4.02314e-19	1.78276e-16	HOXC4	JH602217.1	+	2135417	2135417	Intron (NA, intron 1 of 0)	263	2106364	2109979	3616	1	HOXC4-203	29052	NA	NA	NA	TRUE	Intron	CpGisland
Blood	cg09559229	8.27402	6.02265e-15	6.09183e-13	LEP	JH602096.1	+	7789023	7789023	Distal Intergenic	142	7708588	7721727	13140	2	LEP-201	-67295	NA	NA	NA	FALSE	Intergenic_upstream	CpGisland
Blood	cg09580337	9.82243	1.02929e-19	5.74691e-17	HOXC4	JH602217.1	+	2135419	2135419	Intron (NA, intron 1 of 0)	263	2106364	2109979	3616	1	HOXC4-203	29054	NA	NA	NA	TRUE	Intron	NA
Blood	cg09595479	11.0546	8.42774e-24	2.35277e-20	PRPH	JH602129.1	+	2876835	2876835	Promoter (<=1kb)	175	2873690	2877238	3549	2	PRPH-201	403	PRPH-201	PRPH	0	TRUE	Exon	CpGisland
Blood	cg09606715	6.49712	4.09968e-10	9.93496e-09	JADE1	JH602090.1	-	9684869	9684869	Exon (JADE1-201/JADE1, exon 2 of 9)	136	9666762	9712775	46014	1	JADE1-201	18106	JADE1-201;JADE1-202	JADE1;JADE1	0;0	TRUE	Exon	NA
Blood	cg09648269	7.64729	3.71857e-13	2.12293e-11	ANO4	JH602063.1	+	7042722	7042722	5' UTR	109	6743336	7103732	360397	2	ANO4-203	61010	ANO4-203;ANO4-204	ANO4;ANO4	0;0	TRUE	fiveUTR	NA
Blood	cg09661809	6.59391	2.34327e-10	6.07402e-09	TPBGL	JH602130.1	-	1849217	1849217	Promoter (<=1kb)	176	1849056	1850225	1170	2	TPBGL-201	960	TPBGL-201	TPBGL	0	TRUE	Exon	CpGisland
Blood	cg09673208	6.46682	4.87865e-10	1.16908e-08	TENM4	JH602176.1	+	2374243	2374243	Distal Intergenic	222	1643076	2149630	506555	2	TENM4-201	-224612	NA	NA	NA	FALSE	Intergenic_upstream	CpGisland
Blood	cg09676524	7.04655	1.58841e-11	5.66331e-10	GTPBP6	JH602147.1	-	305301	305301	Distal Intergenic	193	273425	281488	8064	2	GTPBP6-201	-23861	NA	NA	NA	FALSE	Intergenic_upstream	CpGisland
Blood	cg09706376	8.27792	5.86612e-15	5.9768e-13	MPPED2	JH602079.1	-	19659664	19659664	Distal Intergenic	125	19470378	19617819	147442	2	MPPED2-202	-41893	NA	NA	NA	FALSE	Intergenic_upstream	CpGisland
Blood	cg09817553	7.21719	5.58117e-12	2.29808e-10	PKNOX2	JH602240.1	+	1301607	1301607	Intron (PKNOX2-201/PKNOX2, intron 1 of 11)	286	1275956	1458545	182590	1	PKNOX2-201	25602	PKNOX2-201	PKNOX2	0	TRUE	Intron	NA
Blood	cg09821379	8.84364	1.20098e-16	2.32832e-14	CXXC5	JH602056.1	-	32436349	32436349	Distal Intergenic	102	32450819	32486293	35475	1	CXXC5-201	-14471	NA	NA	NA	FALSE	Intergenic_upstream	CpGisland
Blood	cg09851167	6.34357	9.83974e-10	2.17151e-08	UNCX	JH602053.1	+	26790766	26790766	Promoter (2-3kb)	99	26793627	26794365	739	1	UNCX-202	-2813	UNCX-201;UNCX-202	UNCX;UNCX	0;0	FALSE	Promoter	CpGisland
Blood	cg09879581	6.45574	5.19827e-10	1.23297e-08	MSI1	JH602060.1	+	13298153	13298153	Intron (MSI1-201/MSI1, intron 6 of 13)	106	13291071	13316532	25462	1	MSI1-201	7033	MSI1-201	MSI1	0	TRUE	Intron	CpGisland
Blood	cg09909845	7.07196	1.36077e-11	4.98539e-10	HOXC4	JH602217.1	-	2135391	2135391	Intron (NA, intron 1 of 0)	263	2106364	2109979	3616	1	HOXC4-203	29075	NA	NA	NA	TRUE	Intron	CpGisland
Blood	cg10049548	7.797	1.41468e-13	9.1278e-12	C1QL4	JH602129.1	-	2847990	2847990	Promoter (1-2kb)	175	2849484	2853069	3586	1	C1QL4-201	-1543	C1QL4-201	C1QL4	-1494	FALSE	Promoter	NA
Blood	cg10129665	6.34906	9.53907e-10	2.11519e-08	CALCOCO1	JH602217.1	+	1819052	1819052	Promoter (9-10kb)	263	1790587	1809277	18691	2	CALCOCO1-201	-9726	NA	NA	NA	TRUE	Promoter	NA
Blood	cg10242575	7.5282	7.95242e-13	4.18093e-11	HOXB6	JH602108.1	-	5096424	5096424	5' UTR	154	5093858	5102868	9011	2	HOXB6-201	6444	HOXB5-201;HOXB6-201	HOXB5;HOXB6	0;0	TRUE	fiveUTR	CpGisland
Blood	cg10374774	9.24915	6.762e-18	2.16982e-15	KCNN2	JH602046.1	-	7576626	7576626	Exon (KCNN2-201/KCNN2, exon 2 of 9)	92	7429681	7578596	148916	2	KCNN2-201	1970	KCNN2-201	KCNN2	0	TRUE	Exon	CpGisland
Blood	cg10377660	7.33129	2.74791e-12	1.23931e-10	TENM2	JH602046.1	-	22921859	22921859	Distal Intergenic	92	21734316	22627526	893211	2	TENM2-203	-294333	NA	NA	NA	FALSE	Intergenic_upstream	CpGisland
Blood	cg10404717	8.531	1.04942e-15	1.37543e-13	URM1	JH602073.1	+	6503235	6503235	Downstream (<1kb)	119	6503882	6520671	16790	2	URM1-201	17388	URM1-201	URM1	17388	FALSE	Intergenic_downstream	CpGisland
Blood	cg10427841	6.68887	1.34592e-10	3.73498e-09	CAMKMT	JH602051.1	+	26247466	26247466	Intron (CAMKMT-201/CAMKMT, intron 10 of 10)	97	25835163	26250729	415567	1	CAMKMT-201	412302	CAMKMT-201	CAMKMT	0	TRUE	Intron	CpGisland
Blood	cg10439174	6.75553	9.09038e-11	2.66292e-09	HSD17B12	JH602080.1	-	4404298	4404298	Intron (NA, intron 1 of 0)	126	4160053	4316370	156318	2	HSD17B12-201	-87928	NA	NA	NA	TRUE	Intron	CpGisland
Blood	cg10439765	8.37168	3.11183e-15	3.39348e-13	SLC12A5	JH602103.1	+	8569282	8569282	5' UTR	149	8537185	8576861	39677	2	SLC12A5-201	7531	SLC12A5-201;SLC12A5-202;SLC12A5-203;SLC12A5-204	SLC12A5;SLC12A5;SLC12A5;SLC12A5	0;0;0;0	TRUE	fiveUTR	CpGisland
Blood	cg10511687	9.08521	2.18247e-17	5.69421e-15	BARHL1	JH602073.1	+	3772272	3772272	Promoter (<=1kb)	119	3765714	3772315	6602	2	BARHL1-201	0	BARHL1-201	BARHL1	0	TRUE	fiveUTR	CpGisland
Blood	cg10545725	8.04561	2.76986e-14	2.261e-12	TFAP2A	JH602069.1	+	15442384	15442384	Intron (NA, intron 1 of 0)	115	15420849	15436028	15180	1	TFAP2A-202	21534	NA	NA	NA	TRUE	Intron	CpGisland
Blood	cg10548614	6.96282	2.63734e-11	8.87067e-10	KCTD15	JH602107.1	+	9373797	9373797	Intron (KCTD15-201/KCTD15, intron 1 of 6)	153	9358497	9374808	16312	2	KCTD15-201	1011	KCTD15-201	KCTD15	0	TRUE	Intron	NA
Blood	cg10586111	6.67122	1.4927e-10	4.07747e-09	HOXC4	JH602217.1	+	2135467	2135467	Intron (NA, intron 1 of 0)	263	2106364	2109979	3616	1	HOXC4-203	29102	NA	NA	NA	TRUE	Intron	CpGisland
Blood	cg10588135	6.75863	8.92537e-11	2.62008e-09	BCAS3	JH602184.1	-	2573375	2573375	Intron (NA, intron 1 of 0)	230	2444952	3034311	589360	2	BCAS3-202	460888	BCAS3-202;BCAS3-203;BCAS3-201;BCAS3-204	BCAS3;BCAS3;BCAS3;BCAS3	0;0;0;0	TRUE	Intron	NA
Blood	cg10680513	7.19017	6.59371e-12	2.66007e-10	BARHL1	JH602073.1	+	3772474	3772474	Promoter (<=1kb)	119	3765714	3772315	6602	2	BARHL1-201	-110	BARHL1-201	BARHL1	0	FALSE	Promoter	CpGisland
Blood	cg10708287	6.52404	3.51114e-10	8.69693e-09	FGF8	JH602144.1	-	1257122	1257122	Promoter (<=1kb)	190	1253044	1257741	4698	2	FGF8-201	571	FGF8-201;FGF8-202;NPM3-201	FGF8;FGF8;NPM3	0;0;6217	TRUE	Exon	CpGisland
Blood	cg10918079	6.41668	6.49736e-10	1.51156e-08	DLG4	JH602099.1	+	9830638	9830638	Intron (DLG4-202/DLG4, intron 1 of 19)	145	9811780	9837100	25321	2	DLG4-201	6414	DLG4-201;DLG4-202;DLG4-203	DLG4;DLG4;DLG4	0;0;0	TRUE	Intron	CpGisland
Blood	cg11084334	6.73195	1.04474e-10	3.00062e-09	LHFPL4	JH602044.1	+	4221651	4221651	Promoter (<=1kb)	90	4194321	4222105	27785	2	LHFPL4-201	454	LHFPL4-201	LHFPL4	0	TRUE	Exon	CpGisland
Blood	cg11171719	6.31181	1.17712e-09	2.55264e-08	CTDSPL	JH602086.1	-	20290940	20290940	Promoter (<=1kb)	132	20158045	20290933	132889	2	CTDSPL-202	0	CTDSPL-201;CTDSPL-202	CTDSPL;CTDSPL	0;0	TRUE	fiveUTR	CpGisland
Blood	cg11201611	8.41016	2.39595e-15	2.67551e-13	URM1	JH602073.1	+	6502485	6502485	Downstream (1-2kb)	119	6503882	6520671	16790	2	URM1-201	18138	URM1-201	URM1	18138	FALSE	Intergenic_downstream	CpGisland
Blood	cg11260565	6.2982	1.27084e-09	2.73118e-08	EN1	JH602045.1	-	26338525	26338525	Downstream (<1kb)	91	26333653	26337904	4252	1	EN1-201	4920	EN1-201	EN1	0	FALSE	Intergenic_downstream	CpGisland
Blood	cg11332125	6.85331	5.08699e-11	1.5832e-09	SMAD2	JH602091.1	+	11317328	11317328	Distal Intergenic	137	11389742	11460550	70809	2	SMAD2-202	143222	NA	NA	NA	FALSE	Intergenic_downstream	CpGisland
Blood	cg11382709	8.62871	5.35595e-16	7.70732e-14	POU5F2	JH602056.1	+	12477646	12477646	Distal Intergenic	102	12619864	12620899	1036	2	POU5F2-201	143205	NA	NA	NA	FALSE	Intergenic_downstream	CpGisland
Blood	cg11422297	7.34729	2.48661e-12	1.13615e-10	BACH2	JH602112.1	+	3973817	3973817	Distal Intergenic	158	3984546	4256508	271963	1	BACH2-201	-10729	NA	NA	NA	FALSE	Intergenic_upstream	NA
Blood	cg11447156	8.56039	8.57624e-16	1.15663e-13	RABAC1	JH602220.1	+	760180	760180	Distal Intergenic	266	742296	744575	2280	1	RABAC1-202	17835	NA	NA	NA	FALSE	Intergenic_downstream	CpGisland
Blood	cg11546656	7.19776	6.29254e-12	2.55704e-10	NTRK2	JH602122.1	+	8276045	8276045	Promoter (<=1kb)	168	8276951	8419631	142681	1	NTRK2-201	-906	NTRK2-201;NTRK2-202;NTRK2-203	NTRK2;NTRK2;NTRK2	0;0;0	FALSE	Promoter	CpGisland
Blood	cg11548411	6.50004	4.03142e-10	9.79506e-09	BTRC	JH602144.1	+	829207	829207	Distal Intergenic	190	868563	1060248	191686	1	BTRC-201	-39308	NA	NA	NA	FALSE	Intergenic_upstream	CpGisland
Blood	cg11551236	7.3862	1.94888e-12	9.19034e-11	PAX5	JH602243.1	+	667635	667635	Promoter (<=1kb)	289	491892	667530	175639	2	PAX5-201	-104	PAX5-201;PAX5-202;PAX5-203;PAX5-204;PAX5-205;PAX5-206;PAX5-207	PAX5;PAX5;PAX5;PAX5;PAX5;PAX5;PAX5	0;0;0;0;0;0;0	FALSE	Promoter	CpGisland
Blood	cg11604110	6.3548	9.2341e-10	2.05409e-08	TMEM174	JH602218.1	+	2477793	2477793	Distal Intergenic	264	2223093	2225855	2763	1	TMEM174-201	254699	NA	NA	NA	FALSE	Intergenic_downstream	CpGisland
Blood	cg11622231	6.81978	6.2116e-11	1.89778e-09	SOBP	JH602093.1	-	14638345	14638345	Exon (SOBP-201/SOBP, exon 6 of 7)	139	14616469	14773237	156769	2	SOBP-201	134892	SOBP-201;SOBP-202	SOBP;SOBP	0;0	TRUE	Exon	CpGisland
Blood	cg11656502	6.65363	1.65447e-10	4.4626e-09	EVX1	JH602052.1	+	3357976	3357976	Promoter (<=1kb)	98	3355578	3358947	3370	2	EVX1-201	923	EVX1-201	EVX1	0	TRUE	Promoter	NA
Blood	cg11701748	7.16234	7.82558e-12	3.08569e-10	HOXC11	JH602217.1	+	2028031	2028031	Promoter (<=1kb)	263	2027993	2030148	2156	1	HOXC11-201	0	HOXC11-201	HOXC11	0	TRUE	Exon	CpGisland
Blood	cg11770727	7.12921	9.59042e-12	3.64763e-10	ZIC2	JH602106.1	+	11153263	11153263	Intron (NA, intron 1 of 0)	152	11163916	11167457	3542	2	ZIC2-201	14146	NA	NA	NA	TRUE	Intron	NA
Blood	cg11863330	7.87866	8.30918e-14	5.69944e-12	HOXC4	JH602217.1	-	2135407	2135407	Intron (NA, intron 1 of 0)	263	2106364	2109979	3616	1	HOXC4-203	29091	NA	NA	NA	TRUE	Intron	CpGisland
Blood	cg12017700	8.65925	4.3364e-16	6.57931e-14	IGF2BP3	JH602052.1	-	7158385	7158385	Promoter (<=1kb)	98	7158020	7319720	161701	1	IGF2BP3-201	316	IGF2BP3-201	IGF2BP3	0	TRUE	fiveUTR	CpGisland
Blood	cg12056279	6.40119	7.09674e-10	1.62971e-08	HOXA11	JH602052.1	-	3420795	3420795	Exon (HOXA11-201/HOXA11, exon 1 of 2)	98	3418723	3423950	5228	1	HOXA11-201	2071	HOXA11-201;HOXA10-201	HOXA11;HOXA10	0;0	TRUE	Exon	CpGisland
Blood	cg12063651	8.6396	4.96761e-16	7.26078e-14	ZIC2	JH602106.1	+	11153261	11153261	Intron (NA, intron 1 of 0)	152	11163916	11167457	3542	2	ZIC2-201	14148	NA	NA	NA	TRUE	Intron	NA
Blood	cg12135540	6.6328	1.86851e-10	4.96792e-09	AHDC1	JH602077.1	-	11444605	11444605	Intron (AHDC1-201/AHDC1, intron 2 of 7)	123	11416674	11482601	65928	2	AHDC1-201	37948	AHDC1-201	AHDC1	0	TRUE	Intron	CpGisland
Blood	cg12231969	9.00562	3.83869e-17	8.97128e-15	EN1	JH602045.1	-	26333125	26333125	Promoter (<=1kb)	91	26333653	26337904	4252	1	EN1-201	-529	EN1-201	EN1	0	FALSE	Promoter	CpGisland
Blood	cg12315391	8.3444	3.74404e-15	4.00469e-13	SHOX2	JH602043.1	-	35826848	35826848	3' UTR	89	35825922	35835756	9835	2	SHOX2-201	8908	SHOX2-201	SHOX2	0	TRUE	threeUTR	NA
Blood	cg12366733	8.45496	1.76564e-15	2.07107e-13	HOXB6	JH602108.1	-	5096422	5096422	5' UTR	154	5093858	5102868	9011	2	HOXB6-201	6446	HOXB5-201;HOXB6-201	HOXB5;HOXB6	0;0	TRUE	fiveUTR	CpGisland
Blood	cg12451099	6.27202	1.47211e-09	3.10868e-08	SLC32A1	JH602155.1	+	951442	951442	Exon (SLC32A1-201/SLC32A1, exon 2 of 2)	201	946211	954768	8558	2	SLC32A1-201	3326	SLC32A1-201	SLC32A1	0	TRUE	Exon	CpGisland
Blood	cg12472009	8.1802	1.13065e-14	1.0383e-12	KCNN2	JH602046.1	-	7577300	7577300	Exon (KCNN2-201/KCNN2, exon 2 of 9)	92	7429681	7578596	148916	2	KCNN2-201	1296	KCNN2-201	KCNN2	0	TRUE	Exon	CpGisland
Blood	cg12475683	6.44777	5.44078e-10	1.28612e-08	AQP4	JH602083.1	-	5870057	5870057	Intron (NA, intron 1 of 0)	129	5580808	5594628	13821	1	AQP4-201	289297	NA	NA	NA	TRUE	Intron	NA
Blood	cg12699480	7.42304	1.54613e-12	7.51972e-11	ANK2	JH602151.1	+	6994885	6994885	Exon (ANK2-204/ANK2, exon 34 of 43)	197	6811798	7016381	204584	1	ANK2-204	183086	ANK2-204;ANK2-208;ANK2-209	ANK2;ANK2;ANK2	0;0;0	TRUE	Exon	NA
Blood	cg12783132	6.73878	1.00348e-10	2.90301e-09	PDE1B	JH602217.1	-	2580596	2580596	Promoter (<=1kb)	263	2580322	2607961	27640	1	PDE1B-202	273	NCKAP1L-201;NCKAP1L-202;NCKAP1L-203;PDE1B-202;PDE1B-201	NCKAP1L;NCKAP1L;NCKAP1L;PDE1B;PDE1B	0;0;0;0;0	TRUE	Exon	NA
Blood	cg12839840	8.47244	1.56698e-15	1.89374e-13	CXXC5	JH602056.1	-	32436330	32436330	Distal Intergenic	102	32450819	32486293	35475	1	CXXC5-201	-14490	NA	NA	NA	FALSE	Intergenic_upstream	CpGisland
Blood	cg12841266	13.35	6.14851e-32	1.71648e-27	LHFPL4	JH602044.1	+	4221480	4221480	Promoter (<=1kb)	90	4194321	4222105	27785	2	LHFPL4-201	625	LHFPL4-201	LHFPL4	0	TRUE	Exon	CpGisland
Blood	cg12870762	6.60846	2.15309e-10	5.64392e-09	PITX2	JH602151.1	+	4873001	4873001	Exon (PITX2-201/PITX2, exon 3 of 3)	197	4871511	4886384	14874	2	PITX2-202	13335	PITX2-202;PITX2-201;PITX2-203	PITX2;PITX2;PITX2	0;0;0	TRUE	Exon	CpGisland
Blood	cg12879445	7.10486	1.1132e-11	4.1547e-10	UNC79	JH602047.1	+	9870710	9870710	Promoter (<=1kb)	93	9870675	10156960	286286	1	UNC79-201	0	UNC79-201;UNC79-202	UNC79;UNC79	0;0	TRUE	Exon	CpGisland
Blood	cg13032935	7.49435	9.85691e-13	5.06768e-11	NEUROD2	JH602108.1	+	3486852	3486852	Intron (NA, intron 1 of 0)	154	3453591	3457625	4035	1	NEUROD2-201	33260	NA	NA	NA	TRUE	Intron	CpGisland
Blood	cg13050201	6.52389	3.51404e-10	8.69693e-09	POU5F2	JH602056.1	+	12481651	12481651	5' UTR	102	12619864	12620899	1036	2	POU5F2-201	139248	NA	NA	NA	TRUE	fiveUTR	NA
Blood	cg13056630	6.26176	1.55922e-09	3.27776e-08	DLX1	JH602100.1	-	9513771	9513771	Promoter (<=1kb)	146	9514573	9519724	5152	1	DLX1-201	-851	METAP1D-201;DLX1-201	METAP1D;DLX1	0;0	FALSE	Promoter	NA
Blood	cg13127071	6.55349	2.96187e-10	7.51014e-09	HOXC8	JH602217.1	-	2060278	2060278	Promoter (3-4kb)	263	2063841	2067430	3590	1	HOXC8-201	-3564	HOXC9-201;HOXC8-201	HOXC9;HOXC8	0;0	FALSE	Promoter	NA
Blood	cg13163842	8.66431	4.18725e-16	6.38773e-14	LRBA	JH602171.1	-	2075511	2075511	Exon (MAB21L2-201/MAB21L2, exon 1 of 1)	217	1797123	2471867	674745	2	LRBA-201	396356	LRBA-201;LRBA-203;MAB21L2-201	LRBA;LRBA;MAB21L2	0;0;0	TRUE	Exon	CpGisland
Blood	cg13244241	6.60152	2.24178e-10	5.85441e-09	PAX2	JH602144.1	+	372124	372124	Promoter (3-4kb)	190	375866	453930	78065	1	PAX2-201	-3742	PAX2-201	PAX2	0	FALSE	Promoter	NA
Blood	cg13373685	6.71816	1.13315e-10	3.2116e-09	HOXC5	JH602217.1	+	2087846	2087846	Exon (HOXC5-201/HOXC5, exon 1 of 2)	263	2086531	2090428	3898	1	HOXC5-201	1266	HOXC6-201;HOXC5-201;HOXC4-201;HOXC4-202	HOXC6;HOXC5;HOXC4;HOXC4	0;0;0;0	TRUE	Exon	CpGisland
Blood	cg13382372	6.68026	1.41563e-10	3.88753e-09	HOXC4	JH602217.1	+	2135467	2135467	Intron (NA, intron 1 of 0)	263	2106364	2109979	3616	1	HOXC4-203	29102	NA	NA	NA	TRUE	Intron	CpGisland
Blood	cg13400013	8.55297	9.02474e-16	1.21127e-13	EN1	JH602045.1	-	26330876	26330876	Promoter (2-3kb)	91	26333653	26337904	4252	1	EN1-201	-2778	EN1-201	EN1	0	FALSE	Promoter	CpGisland
Blood	cg13427453	6.56987	2.69394e-10	6.87446e-09	BCL9L	JH602097.1	+	14311813	14311813	Intron (BCL9L-201/BCL9L, intron 3 of 9)	143	14298841	14328592	29752	2	BCL9L-201	16731	BCL9L-201	BCL9L	0	TRUE	Intron	CpGisland
Blood	cg13480742	6.68274	1.39519e-10	3.84116e-09	TFAP2A	JH602069.1	+	15442410	15442410	Intron (NA, intron 1 of 0)	115	15420849	15436028	15180	1	TFAP2A-202	21512	NA	NA	NA	TRUE	Intron	CpGisland
Blood	cg13488131	7.16311	7.78864e-12	3.07547e-10	WDR70	JH602072.1	-	17400011	17400011	Intron (WDR70-201/WDR70, intron 10 of 17)	118	17327803	17676616	348814	2	WDR70-201	276605	WDR70-201	WDR70	0	TRUE	Intron	NA
Blood	cg13544332	8.2288	8.16336e-15	7.8585e-13	BCL9L	JH602097.1	+	14313053	14313053	Intron (BCL9L-201/BCL9L, intron 2 of 9)	143	14298841	14328592	29752	2	BCL9L-201	15539	BCL9L-201	BCL9L	0	TRUE	Intron	CpGisland
Blood	cg13637949	7.5773	5.81822e-13	3.21002e-11	HOXD3	JH602100.1	+	13297517	13297517	Intron (HOXD3-201/HOXD3, intron 1 of 4)	146	13292936	13314622	21687	1	HOXD3-201	4580	HOXD4-201;HOXD3-201	HOXD4;HOXD3	0;0	TRUE	Intron	CpGisland
Blood	cg13652891	9.17253	1.17092e-17	3.44089e-15	SOX13	JH602120.1	+	6860864	6860864	Intron (NA, intron 2 of 0)	166	6848218	6888467	40250	2	SOX13-201	27603	SOX13-201	SOX13	0	TRUE	Intron	NA
Blood	cg13720362	7.30888	3.15998e-12	1.39209e-10	NR2E1	JH602093.1	+	14114886	14114886	Intron (NR2E1-201/NR2E1, intron 1 of 8)	139	14098360	14119772	21413	2	NR2E1-201	4838	NR2E1-201;NR2E1-202	NR2E1;NR2E1	0;0	TRUE	Intron	NA
Blood	cg13768953	6.39735	7.25347e-10	1.66389e-08	DLG4	JH602099.1	+	9830633	9830633	Intron (DLG4-202/DLG4, intron 1 of 19)	145	9811780	9837100	25321	2	DLG4-201	6419	DLG4-201;DLG4-202;DLG4-203	DLG4;DLG4;DLG4	0;0;0	TRUE	Intron	CpGisland
Blood	cg13776863	7.48626	1.03745e-12	5.31424e-11	POU5F2	JH602056.1	+	12495253	12495253	Distal Intergenic	102	12619864	12620899	1036	2	POU5F2-201	125646	NA	NA	NA	FALSE	Intergenic_downstream	CpGisland
Blood	cg13885773	6.80089	6.94917e-11	2.08827e-09	TREM2	JH602067.1	+	17557372	17557372	Distal Intergenic	113	17643363	17648231	4869	1	TREM2-201	-85943	NA	NA	NA	FALSE	Intergenic_upstream	CpGisland
Blood	cg13905180	7.79653	1.41902e-13	9.1278e-12	ZNF608	JH602087.1	-	17111656	17111656	Promoter (<=1kb)	133	17111421	17222322	110902	1	ZNF608-201	234	ZNF608-201	ZNF608	0	TRUE	fiveUTR	NA
Blood	cg13995101	6.33126	1.05481e-09	2.3132e-08	MEF2C	JH602056.1	-	8215377	8215377	Intron (MEF2C-201/MEF2C, intron 2 of 11)	102	8072673	8235252	162580	2	MEF2C-201	19875	MEF2C-201	MEF2C	0	TRUE	Intron	CpGisland
Blood	cg14059420	6.24244	1.73727e-09	3.61665e-08	HSD17B12	JH602080.1	-	4404346	4404346	Intron (NA, intron 1 of 0)	126	4160053	4316370	156318	2	HSD17B12-201	-87976	NA	NA	NA	TRUE	Intron	NA
Blood	cg14171314	7.66434	3.33307e-13	1.9345e-11	HOXA2	JH602052.1	-	3502676	3502676	Promoter (<=1kb)	98	3501817	3504750	2934	1	HOXA2-201	810	HOXA3-201;HOXA2-201	HOXA3;HOXA2	0;0	TRUE	Exon	CpGisland
Blood	cg14271389	9.04962	2.8103e-17	7.00494e-15	IKZF4	JH602115.1	-	12022872	12022872	Promoter (<=1kb)	161	12007506	12023121	15616	2	IKZF4-201	249	IKZF4-201;IKZF4-202	IKZF4;IKZF4	0;0	TRUE	fiveUTR	CpGisland
Blood	cg14274187	8.60281	6.40379e-16	8.93872e-14	SIX3	JH602051.1	-	26385907	26385907	Intron (SIX3-201/SIX3, intron 1 of 2)	97	26380088	26390888	10801	1	SIX3-201	5770	SIX3-201;SIX3-202	SIX3;SIX3	0;0	TRUE	Intron	NA
Blood	cg14297772	7.74112	2.03203e-13	1.26063e-11	EN1	JH602045.1	-	26333168	26333168	Promoter (<=1kb)	91	26333653	26337904	4252	1	EN1-201	-534	EN1-201	EN1	0	FALSE	Promoter	CpGisland
Blood	cg14328037	6.24125	1.74885e-09	3.63806e-08	HOXD3	JH602100.1	+	13297448	13297448	Intron (HOXD3-201/HOXD3, intron 1 of 4)	146	13292936	13314622	21687	1	HOXD3-201	4511	HOXD4-201;HOXD3-201	HOXD4;HOXD3	0;0	TRUE	Intron	CpGisland
Blood	cg14333709	6.73584	1.02102e-10	2.95071e-09	HOXB2	JH602108.1	-	5044957	5044957	Exon (HOXB2-201/HOXB2, exon 1 of 2)	154	5042991	5046030	3040	2	HOXB2-201	1073	HOXB2-201;HOXB3-201	HOXB2;HOXB3	0;0	TRUE	Exon	NA
Blood	cg14387043	6.81576	6.36176e-11	1.93676e-09	NOL4	JH602092.1	-	8685659	8685659	Promoter (<=1kb)	138	8359584	8685781	326198	2	NOL4-201	122	NOL4-201;NOL4-202;NOL4-203	NOL4;NOL4;NOL4	0;0;0	TRUE	Exon	CpGisland
Blood	cg14451207	7.73013	2.1816e-13	1.32688e-11	HSD17B12	JH602080.1	+	4404255	4404255	Intron (NA, intron 1 of 0)	126	4160053	4316370	156318	2	HSD17B12-201	-87884	NA	NA	NA	TRUE	Intron	CpGisland
Blood	cg14483235	8.26528	6.38775e-15	6.42393e-13	HOXC5	JH602217.1	-	2087814	2087814	Exon (HOXC5-201/HOXC5, exon 1 of 2)	263	2086531	2090428	3898	1	HOXC5-201	1234	HOXC6-201;HOXC5-201;HOXC4-201;HOXC4-202	HOXC6;HOXC5;HOXC4;HOXC4	0;0;0;0	TRUE	Exon	CpGisland
Blood	cg14525247	9.12099	1.69175e-17	4.75983e-15	URM1	JH602073.1	+	6503298	6503298	Downstream (<1kb)	119	6503882	6520671	16790	2	URM1-201	17373	URM1-201	URM1	17373	FALSE	Intergenic_downstream	CpGisland
Blood	cg14528339	8.24941	7.10733e-15	7.03601e-13	HOXC4	JH602217.1	-	2135391	2135391	Intron (NA, intron 1 of 0)	263	2106364	2109979	3616	1	HOXC4-203	29075	NA	NA	NA	TRUE	Intron	CpGisland
Blood	cg14536909	6.72582	1.08317e-10	3.10461e-09	GSX1	JH602089.1	+	10709418	10709418	Promoter (2-3kb)	135	10705843	10707093	1251	2	GSX1-201	-2276	GSX1-201	GSX1	-2276	FALSE	Promoter	NA
Blood	cg14556391	6.81117	6.53746e-11	1.97946e-09	KCNK12	JH602051.1	+	28894440	28894440	Exon (KCNK12-201/KCNK12, exon 2 of 2)	97	28889241	28935936	46696	2	KCNK12-201	41448	KCNK12-201	KCNK12	0	TRUE	Exon	CpGisland
Blood	cg14660630	7.29284	3.49192e-12	1.51844e-10	NRXN1	JH602051.1	-	31569296	31569296	Promoter (<=1kb)	97	31133346	31569500	436155	2	NRXN1-201	156	NRXN1-201;NRXN1-203;NRXN1-204;NRXN1-205;NRXN1-206	NRXN1;NRXN1;NRXN1;NRXN1;NRXN1	0;0;0;0;0	TRUE	Exon	CpGisland
Blood	cg14666740	6.62759	1.92614e-10	5.10172e-09	SLC32A1	JH602155.1	-	951169	951169	Exon (SLC32A1-201/SLC32A1, exon 2 of 2)	201	946211	954768	8558	2	SLC32A1-201	3551	SLC32A1-201	SLC32A1	0	TRUE	Exon	CpGisland
Blood	cg14850368	7.27654	3.86421e-12	1.6571e-10	MDGA2	JH602044.1	-	20952026	20952026	Promoter (<=1kb)	90	20951954	21754936	802983	1	MDGA2-201	23	MDGA2-201	MDGA2	0	TRUE	Exon	CpGisland
Blood	cg14945150	8.0076	3.56153e-14	2.76859e-12	BCL9L	JH602097.1	+	14312458	14312458	5' UTR	143	14298841	14328592	29752	2	BCL9L-201	16134	BCL9L-201	BCL9L	0	TRUE	fiveUTR	NA
Blood	cg15028514	6.6358	1.83606e-10	4.89564e-09	YTHDF1	JH602054.1	+	28906286	28906286	Exon (MIR124-3-201/MIR124-3-201, exon 1 of 1)	100	28917942	28933599	15658	2	YTHDF1-201	27265	NA	NA	NA	TRUE	Exon	CpGisland
Blood	cg15147429	7.07681	1.32115e-11	4.84657e-10	SIX1	JH602047.1	+	40449971	40449971	Promoter (3-4kb)	93	40453420	40459671	6252	1	SIX1-201	-3401	SIX1-201	SIX1	0	FALSE	Promoter	CpGisland
Blood	cg15385409	7.27345	3.9391e-12	1.68147e-10	PRDM13	JH602123.1	-	5431293	5431293	Promoter (2-3kb)	169	5421522	5428848	7327	2	PRDM13-201	-2493	PRDM13-201	PRDM13	0	FALSE	Promoter	CpGisland
Blood	cg15403466	6.43603	5.81834e-10	1.36611e-08	TFAP2A	JH602069.1	+	15413944	15413944	Promoter (4-5kb)	115	15418260	15436379	18120	1	TFAP2A-201	-4268	TFAP2A-201	TFAP2A	0	FALSE	Promoter	CpGisland
Blood	cg15442907	9.0422	2.96239e-17	7.31867e-15	IL17RA	JH602048.1	+	10201427	10201427	Downstream (<1kb)	94	10138418	10164198	25781	2	IL17RA-201	-37228	CACNA1C-206;CACNA1C-202;CACNA1C-203;CACNA1C-204;CACNA1C-205;CACNA1C-201	CACNA1C;CACNA1C;CACNA1C;CACNA1C;CACNA1C;CACNA1C	0;0;0;0;0;0	FALSE	Intergenic_upstream	CpGisland
Blood	cg15534660	7.91331	6.62321e-14	4.68101e-12	CGNL1	JH602094.1	+	14581880	14581880	Intron (NA, intron 4 of 0)	140	14215723	14357705	141983	2	CGNL1-201	-224126	NA	NA	NA	TRUE	Intron	NA
Blood	cg15658846	8.41245	2.35895e-15	2.65456e-13	ARID1A	JH602077.1	-	10697407	10697407	Intron (ARID1A-202/ARID1A, intron 1 of 18)	123	10672735	10759634	86900	1	ARID1A-201	24623	ARID1A-201;ARID1A-202	ARID1A;ARID1A	0;0	TRUE	Intron	NA
Blood	cg15682828	8.12047	1.68463e-14	1.4651e-12	ZIC2	JH602106.1	-	11166618	11166618	Promoter (<=1kb)	152	11163916	11167457	3542	2	ZIC2-201	791	ZIC2-201	ZIC2	0	TRUE	Exon	CpGisland
Blood	cg15723244	7.56574	6.26331e-13	3.43522e-11	FZD1	JH602122.1	-	2025007	2025007	Promoter (<=1kb)	168	2021124	2025589	4466	2	FZD1-201	582	FZD1-201	FZD1	0	TRUE	Exon	NA
Blood	cg15747130	7.04846	1.57001e-11	5.62645e-10	HES1	JH602043.1	+	63565330	63565330	Intron (HES1-201/HES1, intron 3 of 3)	89	63563754	63566781	3028	2	HES1-201	1451	HES1-201	HES1	0	TRUE	Intron	CpGisland
Blood	cg15776582	6.98633	2.28821e-11	7.83802e-10	UNC79	JH602047.1	+	9870535	9870535	Promoter (<=1kb)	93	9870675	10156960	286286	1	UNC79-201	-140	UNC79-201;UNC79-202	UNC79;UNC79	0;0	FALSE	Promoter	CpGisland
Blood	cg15809488	6.40441	6.96767e-10	1.60492e-08	RARB	JH602101.1	+	3331066	3331066	5' UTR	147	3257697	3491859	234163	1	RARB-201	73368	RARB-201;RARB-202	RARB;RARB	0;0	TRUE	fiveUTR	NA
Blood	cg15880053	6.92026	3.40726e-11	1.11122e-09	UNCX	JH602053.1	-	26787081	26787081	Promoter (6-7kb)	99	26793627	26797752	4126	1	UNCX-201	-6547	NA	NA	NA	FALSE	Promoter	NA
Blood	cg15913680	6.92133	3.38538e-11	1.10537e-09	PDE2A	JH602130.1	-	4305010	4305010	Exon (PDE2A-201/PDE2A, exon 2 of 31)	176	4269347	4369486	100140	1	PDE2A-201	35614	PDE2A-201;PDE2A-202	PDE2A;PDE2A	0;0	TRUE	Exon	CpGisland
Blood	cg16181889	7.22131	5.44093e-12	2.24364e-10	SIM1	JH602123.1	-	4487856	4487856	Intron (SIM1-201/SIM1, intron 2 of 11)	169	4479589	4558434	78846	1	SIM1-201	8218	SIM1-201	SIM1	0	TRUE	Intron	CpGisland
Blood	cg16313026	9.18962	1.03623e-17	3.12476e-15	EN2	JH602113.1	+	2447139	2447139	Promoter (<=1kb)	159	2438900	2446680	7781	2	EN2-201	-410	EN2-201	EN2	-410	FALSE	Promoter	CpGisland
Blood	cg16367989	6.57144	2.66947e-10	6.81825e-09	PANX2	JH602065.1	-	574899	574899	Promoter (<=1kb)	111	565357	575069	9713	2	PANX2-201	170	PANX2-201;PANX2-202	PANX2;PANX2	0;0	TRUE	Exon	NA
Blood	cg16443764	8.26506	6.397e-15	6.42393e-13	PITX1	JH602046.1	+	12012942	12012942	Distal Intergenic	92	12029298	12034413	5116	1	PITX1-201	-16308	NA	NA	NA	FALSE	Intergenic_upstream	NA
Blood	cg16475116	7.29153	3.52054e-12	1.52851e-10	HOXC4	JH602217.1	+	2135389	2135389	Intron (NA, intron 1 of 0)	263	2106364	2109979	3616	1	HOXC4-203	29024	NA	NA	NA	TRUE	Intron	CpGisland
Blood	cg16571746	7.54094	7.33417e-13	3.91188e-11	NFIB	JH602049.1	-	18587091	18587091	Promoter (<=1kb)	95	18377624	18586424	208801	2	NFIB-201	-667	NFIB-201;NFIB-202;NFIB-203;NFIB-204	NFIB;NFIB;NFIB;NFIB	0;0;0;0	FALSE	Promoter	NA
Blood	cg16670181	6.45134	5.33075e-10	1.26224e-08	PAX9	JH602151.1	-	146580	146580	5' UTR	197	133476	149636	16161	2	PAX9-201	3008	PAX9-201	PAX9	0	TRUE	fiveUTR	CpGisland
Blood	cg16692317	8.70795	3.09402e-16	5.05121e-14	PAX3	JH602136.1	+	2870758	2870758	Promoter (<=1kb)	182	2871162	2961944	90783	1	PAX3-201	-356	PAX3-201	PAX3	0	FALSE	Promoter	CpGisland
Blood	cg16744551	6.32059	1.12028e-09	2.44484e-08	ISL1	JH602072.1	+	8006264	8006264	Promoter (<=1kb)	118	7994242	8006311	12070	2	ISL1-201	47	ISL1-201	ISL1	0	TRUE	fiveUTR	CpGisland
Blood	cg16882804	6.36686	8.62411e-10	1.94317e-08	CTNNA2	JH602062.1	-	22695334	22695334	5' UTR	108	22333710	23412593	1078884	2	CTNNA2-201	717259	CTNNA2-201;CTNNA2-202;LRRTM1-201	CTNNA2;CTNNA2;LRRTM1	0;0;0	TRUE	fiveUTR	CpGisland
Blood	cg16931675	7.16727	7.59223e-12	3.01497e-10	HEY1	JH602057.1	-	11412286	11412286	Distal Intergenic	103	11462847	11467870	5024	1	HEY1-201	-50562	NA	NA	NA	FALSE	Intergenic_upstream	NA
Blood	cg17026220	8.08176	2.17931e-14	1.83806e-12	HOXC8	JH602217.1	+	2071254	2071254	Distal Intergenic	263	2063841	2067430	3590	1	HOXC8-201	7364	HOXC8-201	HOXC8	0	FALSE	Intergenic_downstream	NA
Blood	cg17030233	7.11032	1.07659e-11	4.04511e-10	EN1	JH602045.1	-	26330889	26330889	Promoter (2-3kb)	91	26333653	26337904	4252	1	EN1-201	-2765	EN1-201	EN1	0	FALSE	Promoter	CpGisland
Blood	cg17058166	9.69902	2.56239e-19	1.30062e-16	KCNN2	JH602046.1	-	7577269	7577269	Exon (KCNN2-201/KCNN2, exon 2 of 9)	92	7429681	7578596	148916	2	KCNN2-201	1327	KCNN2-201	KCNN2	0	TRUE	Exon	CpGisland
Blood	cg17080525	8.29067	5.38316e-15	5.56598e-13	IKZF4	JH602115.1	-	12022979	12022979	Promoter (<=1kb)	161	12007506	12023121	15616	2	IKZF4-201	142	IKZF4-201;IKZF4-202	IKZF4;IKZF4	0;0	TRUE	fiveUTR	CpGisland
Blood	cg17118421	6.93514	3.11576e-11	1.02695e-09	PAX2	JH602144.1	+	372119	372119	Promoter (3-4kb)	190	375866	453930	78065	1	PAX2-201	-3747	PAX2-201	PAX2	0	FALSE	Promoter	NA
Blood	cg17127214	6.40828	6.81578e-10	1.57383e-08	MEIS1	JH602075.1	+	6892426	6892426	Intron (MEIS1-201/MEIS1, intron 12 of 12)	121	6873913	7031346	157434	2	MEIS1-201	138872	MEIS1-201;MEIS1-202	MEIS1;MEIS1	0;0	TRUE	Intron	CpGisland
Blood	cg17232476	6.40717	6.85912e-10	1.58253e-08	SORL1	JH602193.1	+	3637474	3637474	Exon (SORL1-201/SORL1, exon 23 of 49)	239	3583838	3749930	166093	2	SORL1-201	112456	SORL1-201	SORL1	0	TRUE	Exon	NA
Blood	cg17389888	7.27821	3.82438e-12	1.64254e-10	LHFPL3	JH602052.1	+	25154387	25154387	Promoter (<=1kb)	98	24600391	25154476	554086	2	LHFPL3-202	89	LHFPL3-202	LHFPL3	0	TRUE	Exon	CpGisland
Blood	cg17435471	7.05067	1.54905e-11	5.55846e-10	TLX1	JH602144.1	-	712242	712242	Exon (TLX1-201/TLX1, exon 2 of 4)	190	710389	717339	6951	1	TLX1-201	1804	TLX1-201	TLX1	0	TRUE	Exon	CpGisland
Blood	cg17507989	8.40562	2.47123e-15	2.72685e-13	DLX1	JH602100.1	+	9516009	9516009	Intron (DLX1-201/DLX1, intron 1 of 2)	146	9514573	9519724	5152	1	DLX1-201	1387	DLX1-201	DLX1	0	TRUE	Intron	NA
Blood	cg17567299	6.41987	6.38043e-10	1.48683e-08	CGNL1	JH602094.1	-	14581905	14581905	Intron (NA, intron 4 of 0)	140	14215723	14357705	141983	2	CGNL1-201	-224248	NA	NA	NA	TRUE	Intron	NA
Blood	cg17668518	7.70018	2.64659e-13	1.58212e-11	PRDM13	JH602123.1	-	5431288	5431288	Promoter (2-3kb)	169	5421522	5428848	7327	2	PRDM13-201	-2488	PRDM13-201	PRDM13	0	FALSE	Promoter	CpGisland
Blood	cg17679682	6.53415	3.31222e-10	8.28559e-09	HOXD8	JH602100.1	+	13271301	13271301	Promoter (<=1kb)	146	13270860	13273749	2890	1	HOXD8-201	440	HOXD8-201	HOXD8	0	TRUE	Exon	CpGisland
Blood	cg17711361	8.02952	3.08109e-14	2.48031e-12	C1QL4	JH602129.1	-	2847988	2847988	Promoter (1-2kb)	175	2849484	2853069	3586	1	C1QL4-201	-1545	C1QL4-201	C1QL4	-1496	FALSE	Promoter	NA
Blood	cg17762816	6.59744	2.29564e-10	5.9783e-09	PTCH1	JH602066.1	-	16987860	16987860	Intron (PTCH1-201/PTCH1, intron 1 of 23)	112	16935251	16995389	60139	2	PTCH1-201	7481	PTCH1-201;PTCH1-202;PTCH1-203	PTCH1;PTCH1;PTCH1	0;0;0	TRUE	Intron	CpGisland
Blood	cg17792758	7.94615	5.33877e-14	3.89145e-12	TCF24	JH602057.1	+	24389082	24389082	Promoter (<=1kb)	103	24388788	24401351	12564	1	TCF24-201	245	TCF24-201	TCF24	0	TRUE	Exon	CpGisland
Blood	cg17854644	9.17831	1.12351e-17	3.33669e-15	HOXB4	JH602108.1	+	5084922	5084922	Promoter (6-7kb)	154	5073119	5078419	5301	2	HOXB4-201	-6454	HOXB5-201	HOXB5	0	FALSE	Promoter	NA
Blood	cg18010822	7.15941	7.96825e-12	3.13141e-10	POU4F2	JH602166.1	+	5446963	5446963	Promoter (<=1kb)	212	5446694	5448637	1944	1	POU4F2-201	268	POU4F2-201	POU4F2	0	TRUE	Exon	CpGisland
Blood	cg18026558	6.6231	1.97714e-10	5.22194e-09	HOXA11	JH602052.1	+	3420760	3420760	Exon (HOXA11-201/HOXA11, exon 1 of 2)	98	3418723	3423950	5228	1	HOXA11-201	2036	HOXA11-201;HOXA10-201	HOXA11;HOXA10	0;0	TRUE	Exon	CpGisland
Blood	cg18033436	6.57199	2.6611e-10	6.8031e-09	LBX1	JH602144.1	-	774730	774730	Distal Intergenic	190	778866	780365	1500	2	LBX1-201	5636	LBX1-201	LBX1	5587	FALSE	Intergenic_downstream	CpGisland
Blood	cg18119915	9.68453	2.8508e-19	1.32643e-16	HOXC4	JH602217.1	+	2135419	2135419	Intron (NA, intron 1 of 0)	263	2106364	2109979	3616	1	HOXC4-203	29054	NA	NA	NA	TRUE	Intron	NA
Blood	cg18141557	7.19411	6.43586e-12	2.60769e-10	MRPS9	JH602062.1	+	9082143	9082143	Distal Intergenic	108	9220950	9275953	55004	1	MRPS9-201	-138807	NA	NA	NA	FALSE	Intergenic_upstream	CpGisland
Blood	cg18156125	7.65503	3.53827e-13	2.04189e-11	URM1	JH602073.1	-	6502482	6502482	Distal Intergenic	119	6503882	6520671	16790	2	URM1-201	18190	URM1-201	URM1	18141	FALSE	Intergenic_downstream	CpGisland
Blood	cg18217031	6.2514	1.6523e-09	3.45005e-08	BCL9L	JH602097.1	-	14311923	14311923	Intron (BCL9L-201/BCL9L, intron 3 of 9)	143	14298841	14328592	29752	2	BCL9L-201	16669	BCL9L-201	BCL9L	0	TRUE	Intron	NA
Blood	cg18230281	6.51459	3.70757e-10	9.09527e-09	RAB39B	JH602276.1	-	65594	65594	5' UTR	322	63187	73440	10254	1	RAB39B-201	2406	RAB39B-201	RAB39B	0	TRUE	fiveUTR	CpGisland
Blood	cg18234452	6.59456	2.33437e-10	6.05741e-09	PDE1B	JH602217.1	+	2580605	2580605	Promoter (<=1kb)	263	2580322	2607961	27640	1	PDE1B-202	282	NCKAP1L-201;NCKAP1L-202;NCKAP1L-203;PDE1B-202;PDE1B-201	NCKAP1L;NCKAP1L;NCKAP1L;PDE1B;PDE1B	0;0;0;0;0	TRUE	Exon	NA
Blood	cg18277399	8.90631	7.73527e-17	1.63565e-14	GPC5	JH602092.1	-	1710935	1710935	Exon (NA, exon 1 of 1)	138	982179	1659418	677240	2	GPC5-201	-51517	NA	NA	NA	TRUE	Exon	NA
Blood	cg18295954	6.87217	4.545e-11	1.4337e-09	SP8	JH602052.1	-	9786585	9786585	Promoter (6-7kb)	98	9793290	9795684	2395	1	SP8-201	-6706	NA	NA	NA	FALSE	Promoter	NA
Blood	cg18304538	6.27167	1.47499e-09	3.10952e-08	TBCA	JH602182.1	+	2319824	2319824	Distal Intergenic	228	2153570	2228543	74974	2	TBCA-201	-91280	NA	NA	NA	FALSE	Intergenic_upstream	NA
Blood	cg18541104	8.78154	1.85379e-16	3.33886e-14	HSD17B12	JH602080.1	-	4404247	4404247	Intron (NA, intron 1 of 0)	126	4160053	4316370	156318	2	HSD17B12-201	-87925	NA	NA	NA	TRUE	Intron	CpGisland
Blood	cg18676419	6.87332	4.514e-11	1.42554e-09	DLX2	JH602100.1	-	9527009	9527009	Distal Intergenic	146	9530034	9533109	3076	2	DLX2-201	6149	DLX2-201	DLX2	0	FALSE	Intergenic_downstream	CpGisland
Blood	cg18722805	7.1368	9.15459e-12	3.51568e-10	USP25	JH602058.1	+	4911548	4911548	Distal Intergenic	104	4169938	4305122	135185	1	USP25-202	741609	NA	NA	NA	FALSE	Intergenic_downstream	CpGisland
Blood	cg18779960	8.81225	1.496e-16	2.76582e-14	HOXC4	JH602217.1	-	2135401	2135401	Intron (NA, intron 1 of 0)	263	2106364	2109979	3616	1	HOXC4-203	29085	NA	NA	NA	TRUE	Intron	CpGisland
Blood	cg18897683	9.84605	8.63866e-20	4.92175e-17	KCNN2	JH602046.1	-	7577291	7577291	Exon (KCNN2-201/KCNN2, exon 2 of 9)	92	7429681	7578596	148916	2	KCNN2-201	1305	KCNN2-201	KCNN2	0	TRUE	Exon	NA
Blood	cg18919816	7.23058	5.13787e-12	2.13126e-10	AGAP3	JH602113.1	-	5503159	5503159	Intron (AGAP3-201/AGAP3, intron 10 of 18)	159	5487200	5535396	48197	2	AGAP3-201	32189	AGAP3-201;AGAP3-202;AGAP3-203	AGAP3;AGAP3;AGAP3	0;11113;32500	TRUE	Intron	CpGisland
Blood	cg18972426	7.31925	2.96225e-12	1.3274e-10	CTNNA2	JH602062.1	+	22696548	22696548	Exon (LRRTM1-201/LRRTM1, exon 2 of 2)	108	22333710	23412593	1078884	2	CTNNA2-201	716045	CTNNA2-201;CTNNA2-202;LRRTM1-201	CTNNA2;CTNNA2;LRRTM1	0;0;0	TRUE	Exon	CpGisland
Blood	cg19203457	7.81414	1.26558e-13	8.29369e-12	MARCKS	JH602169.1	-	4967701	4967701	Distal Intergenic	215	4967732	4969754	2023	2	MARCKS-201	2102	MARCKS-201	MARCKS	0	FALSE	Intergenic_downstream	CpGisland
Blood	cg19210574	8.53741	1.00423e-15	1.32742e-13	KCNN2	JH602046.1	-	7577306	7577306	Exon (KCNN2-201/KCNN2, exon 2 of 9)	92	7429681	7578596	148916	2	KCNN2-201	1290	KCNN2-201	KCNN2	0	TRUE	Exon	CpGisland
Blood	cg19254948	6.6364	1.82964e-10	4.88317e-09	WASF2	JH602077.1	-	11408652	11408652	Distal Intergenic	123	11292272	11383386	91115	2	WASF2-201	-25266	NA	NA	NA	FALSE	Intergenic_upstream	NA
Blood	cg19298873	6.65225	1.66787e-10	4.49005e-09	TBCA	JH602182.1	+	2315578	2315578	Distal Intergenic	228	2153570	2228543	74974	2	TBCA-201	-87034	NA	NA	NA	FALSE	Intergenic_upstream	CpGisland
Blood	cg19354346	6.43635	5.80758e-10	1.36473e-08	SOBP	JH602093.1	-	14770059	14770059	Intron (SOBP-201/SOBP, intron 1 of 6)	139	14616469	14773237	156769	2	SOBP-201	3178	SOBP-201;SOBP-202;SOBP-203	SOBP;SOBP;SOBP	0;0;0	TRUE	Intron	NA
Blood	cg19357353	6.38682	7.70084e-10	1.75784e-08	ZFHX4	JH602057.1	+	14594600	14594600	Intron (ZFHX4-201/ZFHX4, intron 1 of 9)	103	14400990	14597276	196287	2	ZFHX4-201	2676	ZFHX4-201;ZFHX4-202	ZFHX4;ZFHX4	0;0	TRUE	Intron	CpGisland
Blood	cg19399365	7.05269	1.53017e-11	5.4978e-10	GREM1	JH602117.1	+	1621168	1621168	Promoter (<=1kb)	163	1608757	1620938	12182	2	GREM1-201	-229	GREM1-201	GREM1	-229	FALSE	Promoter	CpGisland
Blood	cg19436327	7.18481	6.81518e-12	2.74149e-10	NR2F2	JH602081.1	+	7720829	7720829	Intron (NR2F2-202/NR2F2, intron 1 of 2)	127	7701674	7728408	26735	2	NR2F2-201	7531	NR2F2-201;NR2F2-202;NR2F2-203	NR2F2;NR2F2;NR2F2	0;0;0	TRUE	Intron	CpGisland
Blood	cg19480146	7.51796	8.48694e-13	4.43689e-11	GDF6	JH602076.1	-	3489930	3489930	Promoter (<=1kb)	122	3474671	3490297	15627	2	GDF6-201	319	GDF6-201	GDF6	0	TRUE	Exon	CpGisland
Blood	cg19529849	6.2953	1.29171e-09	2.76964e-08	CELF4	JH602092.1	+	11730890	11730890	Promoter (<=1kb)	138	11452545	11731251	278707	2	CELF4-201	361	CELF4-201	CELF4	0	TRUE	Exon	CpGisland
Blood	cg19549894	9.035	3.11754e-17	7.63443e-15	PAX6	JH602079.1	+	20554626	20554626	Promoter (<=1kb)	125	20536233	20554600	18368	2	PAX6-201	0	PAX6-202;PAX6-201	PAX6;PAX6	0;0	TRUE	fiveUTR	CpGisland
Blood	cg19555331	6.63349	1.86102e-10	4.95272e-09	POU4F2	JH602166.1	+	5448282	5448282	Exon (POU4F2-201/POU4F2, exon 2 of 2)	212	5446694	5448637	1944	1	POU4F2-201	1587	POU4F2-201	POU4F2	0	TRUE	Exon	NA
Blood	cg19599929	7.12753	9.68941e-12	3.67027e-10	SOX12	JH602054.1	+	1429189	1429189	Promoter (<=1kb)	100	1428241	1431025	2785	1	SOX12-201	947	SOX12-201	SOX12	0	TRUE	threeUTR	CpGisland
Blood	cg19674753	8.67293	3.94449e-16	6.21902e-14	SLC6A9	JH602205.1	-	3306018	3306018	Promoter (<=1kb)	251	3275034	3305692	30659	2	SLC6A9-201	-374	SLC6A9-201	SLC6A9	0	FALSE	Promoter	CpGisland
Blood	cg19722977	7.90987	6.77413e-14	4.76356e-12	FOXA2	JH602054.1	-	22648286	22648286	Intron (FOXA2-201/FOXA2, intron 2 of 2)	100	22645519	22649854	4336	2	FOXA2-201	1520	FOXA2-201	FOXA2	0	TRUE	Intron	CpGisland
Blood	cg19782364	7.46076	1.21893e-12	6.1203e-11	ID1	JH602054.1	+	895072	895072	Downstream (1-2kb)	100	896932	898343	1412	2	ID1-201	3223	ID1-201	ID1	3223	FALSE	Intergenic_downstream	NA
Blood	cg19819497	8.4743	1.54725e-15	1.89374e-13	HOXC4	JH602217.1	-	2135391	2135391	Intron (NA, intron 1 of 0)	263	2106364	2109979	3616	1	HOXC4-203	29075	NA	NA	NA	TRUE	Intron	CpGisland
Blood	cg19826364	7.15052	8.41545e-12	3.27206e-10	PAX5	JH602243.1	+	667632	667632	Promoter (<=1kb)	289	491892	667530	175639	2	PAX5-201	-101	PAX5-201;PAX5-202;PAX5-203;PAX5-204;PAX5-205;PAX5-206;PAX5-207	PAX5;PAX5;PAX5;PAX5;PAX5;PAX5;PAX5	0;0;0;0;0;0;0	FALSE	Promoter	CpGisland
Blood	cg19936176	6.35539	9.20319e-10	2.05048e-08	CELF4	JH602092.1	-	11452600	11452600	Exon (CELF4-201/CELF4, exon 12 of 12)	138	11452545	11731251	278707	2	CELF4-201	278603	CELF4-201	CELF4	0	TRUE	Exon	CpGisland
Blood	cg19940576	7.03545	1.69917e-11	6.01212e-10	CLTCL1	JH602258.1	+	12897	12897	Intron (CLTCL1-201/CLTCL1, intron 1 of 24)	304	223	141105	140883	1	CLTCL1-201	12673	CLTCL1-201	CLTCL1	0	TRUE	Intron	CpGisland
Blood	cg19945840	10.8251	5.05742e-23	9.41253e-20	B3GALT6	JH602131.1	+	8361461	8361461	Promoter (<=1kb)	177	8360849	8361817	969	2	B3GALT6-201	356	B3GALT6-201;SDF4-201	B3GALT6;SDF4	0;-3898	TRUE	Exon	CpGisland
Blood	cg19981759	7.58114	5.67745e-13	3.15732e-11	ZIC1	JH602043.1	-	24440022	24440022	Promoter (<=1kb)	89	24440192	24448421	8230	1	ZIC1-201	-219	ZIC4-201;ZIC4-202;ZIC1-201	ZIC4;ZIC4;ZIC1	0;0;0	FALSE	Promoter	NA
Blood	cg20090258	8.18624	1.08589e-14	1.01049e-12	HIC1	JH602099.1	+	4728673	4728673	3' UTR	145	4724832	4728841	4010	1	HIC1-201	3840	HIC1-201;HIC1-202;SMG6-201	HIC1;HIC1;SMG6	0;0;0	TRUE	threeUTR	CpGisland
Blood	cg20129790	6.73088	1.05131e-10	3.01639e-09	CELF4	JH602092.1	+	11452649	11452649	Exon (CELF4-201/CELF4, exon 12 of 12)	138	11452545	11731251	278707	2	CELF4-201	278602	CELF4-201	CELF4	0	TRUE	Exon	CpGisland
Blood	cg20205468	8.65513	4.46172e-16	6.69666e-14	PAX2	JH602144.1	+	372101	372101	Promoter (3-4kb)	190	375866	453930	78065	1	PAX2-201	-3717	PAX2-201	PAX2	0	FALSE	Promoter	NA
Blood	cg20215852	7.76807	1.70674e-13	1.07799e-11	POU4F3	JH602087.1	+	5821506	5821506	Promoter (<=1kb)	133	5821024	5822351	1328	1	POU4F3-201	433	POU4F3-201	POU4F3	0	TRUE	Exon	NA
Blood	cg20239566	8.60163	6.45613e-16	8.96695e-14	MEIS1	JH602075.1	-	7030930	7030930	Promoter (<=1kb)	121	6873913	7031346	157434	2	MEIS1-201	416	MEIS1-201;MEIS1-202	MEIS1;MEIS1	0;0	TRUE	fiveUTR	NA
Blood	cg20294993	7.10569	1.10754e-11	4.13912e-10	TCF4	JH602105.1	+	781915	781915	Exon (TCF4-205/TCF4, exon 1 of 13)	151	686774	912160	225387	2	TCF4-201	130245	TCF4-201;TCF4-202;TCF4-203;TCF4-204;TCF4-205;TCF4-206;TCF4-207	TCF4;TCF4;TCF4;TCF4;TCF4;TCF4;TCF4	0;0;0;0;0;0;0	TRUE	Exon	CpGisland
Blood	cg20347552	8.16586	1.24449e-14	1.12435e-12	PDE1B	JH602217.1	-	2580658	2580658	Promoter (<=1kb)	263	2580322	2607961	27640	1	PDE1B-202	287	NCKAP1L-201;NCKAP1L-202;NCKAP1L-203;PDE1B-202;PDE1B-201	NCKAP1L;NCKAP1L;NCKAP1L;PDE1B;PDE1B	0;0;0;0;0	TRUE	Exon	NA
Blood	cg20397004	7.00426	2.05307e-11	7.11982e-10	POLG	JH602081.1	+	16533410	16533410	Distal Intergenic	127	16491555	16509900	18346	2	POLG-201	-23509	NA	NA	NA	FALSE	Intergenic_upstream	CpGisland
Blood	cg20474425	8.90527	7.79246e-17	1.63565e-14	GPR84	JH602217.1	-	2374708	2374708	Downstream (1-2kb)	263	2384088	2386816	2729	2	GPR84-201	12157	COPZ1-201	COPZ1	0	FALSE	Intergenic_downstream	NA
Blood	cg20580364	6.61318	2.0948e-10	5.50145e-09	HOXD9	JH602100.1	-	13255274	13255274	Intron (HOXD9-201/HOXD9, intron 1 of 2)	146	13249946	13265627	15682	1	HOXD9-201	5279	HOXD9-201;HOXD10-201	HOXD9;HOXD10	0;0	TRUE	Intron	NA
Blood	cg20583171	8.81835	1.43347e-16	2.68579e-14	PAX3	JH602136.1	+	2898890	2898890	Intron (PAX3-201/PAX3, intron 4 of 8)	182	2871162	2961944	90783	1	PAX3-201	27679	PAX3-201	PAX3	0	TRUE	Intron	NA
Blood	cg20588435	6.31841	1.13413e-09	2.46776e-08	ENSHGLG00000020855	JH602172.1	+	5387520	5387520	Distal Intergenic	218	5402484	5402819	336	2	transcript:ENSHGLT00000029065	15251	NA	NA	NA	FALSE	Intergenic_downstream	CpGisland
Blood	cg20590509	6.89576	3.94666e-11	1.26643e-09	ACTN1	JH602047.1	-	32150585	32150585	Exon (ACTN1-203/ACTN1, exon 3 of 21)	93	32097671	32192729	95059	1	ACTN1-201	52913	ACTN1-201;ACTN1-202;ACTN1-203;ACTN1-204;ACTN1-205	ACTN1;ACTN1;ACTN1;ACTN1;ACTN1	0;0;0;0;0	TRUE	Exon	NA
Blood	cg20682981	7.93086	5.90291e-14	4.25818e-12	SMG6	JH602099.1	+	4729355	4729355	3' UTR	145	4726676	4969646	242971	2	SMG6-201	240243	HIC1-201;HIC1-202;SMG6-201	HIC1;HIC1;SMG6	0;0;0	TRUE	threeUTR	CpGisland
Blood	cg20692569	7.14448	8.73283e-12	3.3842e-10	FZD9	JH602053.1	-	14325455	14325455	Promoter (<=1kb)	99	14323817	14325601	1785	2	FZD9-201	146	FZD9-201	FZD9	0	TRUE	Exon	CpGisland
Blood	cg20710709	6.51118	3.78111e-10	9.2594e-09	PAX9	JH602151.1	-	143120	143120	Exon (PAX9-201/PAX9, exon 4 of 5)	197	133476	149636	16161	2	PAX9-201	6516	PAX9-201	PAX9	0	TRUE	Exon	NA
Blood	cg20747380	8.06052	2.50923e-14	2.10361e-12	HOXA2	JH602052.1	+	3502396	3502396	Promoter (<=1kb)	98	3501817	3504750	2934	1	HOXA2-201	530	HOXA3-201;HOXA2-201	HOXA3;HOXA2	0;0	TRUE	fiveUTR	NA
Blood	cg20748408	9.01488	3.59529e-17	8.50591e-15	URM1	JH602073.1	-	6502557	6502557	Distal Intergenic	119	6503882	6520671	16790	2	URM1-201	18163	URM1-201	URM1	18114	FALSE	Intergenic_downstream	NA
Blood	cg20895555	7.81187	1.28442e-13	8.37784e-12	MRPS9	JH602062.1	-	9080487	9080487	Exon (NA, exon 1 of 1)	108	9220950	9275953	55004	1	MRPS9-201	-140464	NA	NA	NA	TRUE	Exon	CpGisland
Blood	cg20953704	7.94536	5.36663e-14	3.90157e-12	HOXA11	JH602052.1	+	3420814	3420814	Exon (HOXA11-201/HOXA11, exon 1 of 2)	98	3418723	3423950	5228	1	HOXA11-201	2042	HOXA11-201;HOXA10-201	HOXA11;HOXA10	0;0	TRUE	Exon	CpGisland
Blood	cg21028063	6.96137	2.66048e-11	8.93198e-10	ZFHX4	JH602057.1	+	14594582	14594582	Intron (ZFHX4-201/ZFHX4, intron 1 of 9)	103	14400990	14597276	196287	2	ZFHX4-201	2694	ZFHX4-201;ZFHX4-202	ZFHX4;ZFHX4	0;0	TRUE	Intron	CpGisland
Blood	cg21208882	6.36051	8.94037e-10	1.99991e-08	ERFL	JH602220.1	-	767751	767751	Distal Intergenic	266	778068	783186	5119	1	ERFL-201	-10318	NA	NA	NA	FALSE	Intergenic_upstream	CpGisland
Blood	cg21307980	7.1175	1.03034e-11	3.88702e-10	SLC17A6	JH602079.1	+	13338592	13338592	Exon (SLC17A6-201/SLC17A6, exon 2 of 12)	125	13335130	13376712	41583	1	SLC17A6-201	3413	SLC17A6-201	SLC17A6	0	TRUE	Exon	CpGisland
Blood	cg21452781	8.94762	5.78286e-17	1.28127e-14	DBX1	JH602079.1	-	11442787	11442787	Intron (DBX1-201/DBX1, intron 2 of 5)	125	11440470	11444150	3681	2	DBX1-201	1315	DBX1-201	DBX1	0	TRUE	Intron	NA
Blood	cg21473984	6.63109	1.88719e-10	5.01281e-09	FOXO6	JH602205.1	+	764926	764926	Exon (FOXO6-201/FOXO6, exon 2 of 2)	251	745410	766247	20838	1	FOXO6-201	19515	FOXO6-201;FOXO6-202	FOXO6;FOXO6	0;0	TRUE	Exon	CpGisland
Blood	cg21487207	8.11816	1.71083e-14	1.48013e-12	HOXC8	JH602217.1	-	2071250	2071250	Distal Intergenic	263	2063841	2067430	3590	1	HOXC8-201	7457	HOXC8-201	HOXC8	0	FALSE	Intergenic_downstream	NA
Blood	cg21494071	8.04716	2.74146e-14	2.24438e-12	GLRA1	JH602046.1	-	37154173	37154173	Promoter (<=1kb)	92	37153863	37235485	81623	1	GLRA1-201	309	GLRA1-201	GLRA1	0	TRUE	fiveUTR	CpGisland
Blood	cg21523490	7.81282	1.27651e-13	8.34575e-12	LBX1	JH602144.1	+	776444	776444	Downstream (2-3kb)	190	778866	780365	1500	2	LBX1-201	3873	LBX1-201	LBX1	3873	FALSE	Intergenic_downstream	CpGisland
Blood	cg21623348	8.71337	2.97964e-16	4.8931e-14	BARHL2	JH602055.1	+	6882023	6882023	Distal Intergenic	101	7027069	7034308	7240	1	BARHL2-201	-145046	NA	NA	NA	FALSE	Intergenic_upstream	NA
Blood	cg21722714	7.19971	6.21743e-12	2.53021e-10	ID1	JH602054.1	+	895139	895139	Downstream (1-2kb)	100	896932	898343	1412	2	ID1-201	3204	ID1-201	ID1	3204	FALSE	Intergenic_downstream	CpGisland
Blood	cg21740009	7.27874	3.81169e-12	1.63962e-10	POU3F1	JH602077.1	+	20762384	20762384	Distal Intergenic	123	20684402	20685757	1356	2	POU3F1-201	-76578	NA	NA	NA	FALSE	Intergenic_upstream	NA
Blood	cg21746387	6.509	3.82891e-10	9.36004e-09	NDUFA4L2	JH602115.1	+	10705937	10705937	Promoter (4-5kb)	161	10710834	10713094	2261	1	NDUFA4L2-201	-4849	NDUFA4L2-201;STAC3-201	NDUFA4L2;STAC3	0;0	FALSE	Promoter	CpGisland
Blood	cg21820842	6.29178	1.31755e-09	2.81855e-08	HOXC4	JH602217.1	+	2107693	2107693	5' UTR	263	2092055	2109979	17925	1	HOXC4-201	15589	HOXC4-201;HOXC4-202;HOXC4-203	HOXC4;HOXC4;HOXC4	0;0;0	TRUE	fiveUTR	CpGisland
Blood	cg21836538	6.52083	3.57658e-10	8.83604e-09	PTCH1	JH602066.1	-	16985750	16985750	5' UTR	112	16935251	16995389	60139	2	PTCH1-201	9639	PTCH1-201;PTCH1-202;PTCH1-203	PTCH1;PTCH1;PTCH1	0;0;0	TRUE	fiveUTR	CpGisland
Blood	cg21841644	8.4702	1.59122e-15	1.90653e-13	SOX12	JH602054.1	+	1429184	1429184	Promoter (<=1kb)	100	1428241	1431025	2785	1	SOX12-201	942	SOX12-201	SOX12	0	TRUE	threeUTR	CpGisland
Blood	cg21871721	6.51708	3.65478e-10	8.98946e-09	HSD17B12	JH602080.1	-	4404309	4404309	Intron (NA, intron 1 of 0)	126	4160053	4316370	156318	2	HSD17B12-201	-87987	NA	NA	NA	TRUE	Intron	CpGisland
Blood	cg21957832	6.66523	1.54597e-10	4.19832e-09	NR2F2	JH602081.1	-	7731311	7731311	Promoter (2-3kb)	127	7701674	7728408	26735	2	NR2F2-201	-2951	NR2F2-201	NR2F2	0	TRUE	Promoter	CpGisland
Blood	cg22000069	6.51771	3.64149e-10	8.96467e-09	KIF5C	JH602179.1	+	1526781	1526781	Promoter (<=1kb)	225	1526638	1698301	171664	1	KIF5C-201	94	KIF5C-201	KIF5C	0	TRUE	fiveUTR	CpGisland
Blood	cg22031066	6.52696	3.45246e-10	8.59789e-09	RAI1	JH602162.1	+	3678316	3678316	Distal Intergenic	208	3625882	3640671	14790	2	RAI1-201	-37644	NA	NA	NA	FALSE	Intergenic_upstream	NA
Blood	cg22053627	8.69864	3.30062e-16	5.2956e-14	SALL3	JH602119.1	+	1454873	1454873	Promoter (<=1kb)	165	1435617	1454779	19163	2	SALL3-201	-93	SALL3-201	SALL3	0	FALSE	Promoter	CpGisland
Blood	cg22262485	9.68583	2.82369e-19	1.32643e-16	HOXC4	JH602217.1	-	2135417	2135417	Intron (NA, intron 1 of 0)	263	2106364	2109979	3616	1	HOXC4-203	29101	NA	NA	NA	TRUE	Intron	CpGisland
Blood	cg22321187	6.96012	2.68062e-11	8.98377e-10	HOXC4	JH602217.1	-	2135389	2135389	Intron (NA, intron 1 of 0)	263	2106364	2109979	3616	1	HOXC4-203	29073	NA	NA	NA	TRUE	Intron	CpGisland
Blood	cg22350632	7.43215	1.45996e-12	7.16305e-11	GPR85	JH602140.1	+	6281986	6281986	5' UTR	186	6280273	6284302	4030	1	GPR85-201	1664	GPR85-201	GPR85	0	TRUE	fiveUTR	NA
Blood	cg22358580	8.23054	8.06852e-15	7.82114e-13	HOXC5	JH602217.1	-	2087512	2087512	Promoter (<=1kb)	263	2086531	2090428	3898	1	HOXC5-201	932	HOXC6-201;HOXC5-201;HOXC4-201;HOXC4-202	HOXC6;HOXC5;HOXC4;HOXC4	0;0;0;0	TRUE	fiveUTR	CpGisland
Blood	cg22397546	11.8288	1.77311e-26	9.9e-23	TLX3	JH602046.1	-	18762825	18762825	Promoter (<=1kb)	92	18759941	18762854	2914	2	TLX3-201	0	TLX3-201	TLX3	0	TRUE	fiveUTR	CpGisland
Blood	cg22400231	7.43674	1.41832e-12	6.98331e-11	EVX2	JH602100.1	-	13216982	13216982	Distal Intergenic	146	13221382	13224978	3597	2	EVX2-201	8045	EVX2-201	EVX2	7996	FALSE	Intergenic_downstream	NA
Blood	cg22470076	6.28155	1.39545e-09	2.95799e-08	EVX2	JH602100.1	-	13225539	13225539	Promoter (<=1kb)	146	13221382	13224978	3597	2	EVX2-201	-561	EVX2-201	EVX2	-512	FALSE	Promoter	NA
Blood	cg22531240	8.50126	1.28664e-15	1.64015e-13	FOCAD	JH602049.1	-	24584896	24584896	Exon (NA, exon 2 of 1)	95	24675545	24999585	324041	1	FOCAD-202	-90698	NA	NA	NA	TRUE	Exon	CpGisland
Blood	cg22562422	6.47593	4.63024e-10	1.11306e-08	FOXB1	JH602094.1	-	12185463	12185463	Promoter (<=1kb)	140	12183444	12185185	1742	2	FOXB1-201	-326	FOXB1-201	FOXB1	0	FALSE	Promoter	CpGisland
Blood	cg22572489	6.38377	7.83516e-10	1.78267e-08	MEIS1	JH602075.1	-	7032798	7032798	Promoter (1-2kb)	121	6873913	7031346	157434	2	MEIS1-201	-1500	MEIS1-201;MEIS1-202	MEIS1;MEIS1	0;0	FALSE	Promoter	CpGisland
Blood	cg22714777	9.20223	9.46782e-18	2.96981e-15	EN1	JH602045.1	-	26333149	26333149	Promoter (<=1kb)	91	26333653	26337904	4252	1	EN1-201	-505	EN1-201	EN1	0	FALSE	Promoter	CpGisland
Blood	cg22728816	7.28666	3.62861e-12	1.57054e-10	GPC5	JH602092.1	+	1710976	1710976	Exon (NA, exon 1 of 1)	138	982179	1659418	677240	2	GPC5-201	-51509	NA	NA	NA	TRUE	Exon	NA
Blood	cg22776742	6.83414	5.70253e-11	1.75909e-09	TFAP2A	JH602069.1	-	15431932	15431932	Intron (TFAP2A-201/TFAP2A, intron 5 of 6)	115	15418260	15436379	18120	1	TFAP2A-201	13671	TFAP2A-201;TFAP2A-202	TFAP2A;TFAP2A	0;0	TRUE	Intron	NA
Blood	cg22830182	8.9112	7.47363e-17	1.60493e-14	IKZF4	JH602115.1	-	12022876	12022876	Promoter (<=1kb)	161	12007506	12023121	15616	2	IKZF4-201	245	IKZF4-201;IKZF4-202	IKZF4;IKZF4	0;0	TRUE	fiveUTR	CpGisland
Blood	cg22916990	6.79774	7.08041e-11	2.12542e-09	ACSS2	JH602155.1	+	4484866	4484866	Exon (HOXB8-201/HOXB8, exon 1 of 2)	201	4471360	4522849	51490	2	ACSS2-201	37935	ACSS2-201;ACSS2-202;HOXB8-201	ACSS2;ACSS2;HOXB8	0;0;0	TRUE	Exon	CpGisland
Blood	cg23042706	6.57962	2.5459e-10	6.53252e-09	NR2F2	JH602081.1	+	7721289	7721289	Exon (NR2F2-202/NR2F2, exon 1 of 3)	127	7701674	7728408	26735	2	NR2F2-201	7071	NR2F2-201;NR2F2-202;NR2F2-203	NR2F2;NR2F2;NR2F2	0;0;0	TRUE	Exon	CpGisland
Blood	cg23052275	7.18648	6.74537e-12	2.71732e-10	HOXB7	JH602108.1	-	5113539	5113539	Promoter (5-6kb)	154	5105622	5108367	2746	2	HOXB7-201	-5172	HOXB9-201	HOXB9	0	FALSE	Promoter	CpGisland
Blood	cg23076498	6.26843	1.50204e-09	3.16233e-08	ZFHX4	JH602057.1	-	14597200	14597200	Promoter (<=1kb)	103	14402080	14597218	195139	2	ZFHX4-202	0	ZFHX4-201;ZFHX4-202	ZFHX4;ZFHX4	0;0	TRUE	fiveUTR	NA
Blood	cg23081193	6.81643	6.33656e-11	1.9312e-09	BTBD11	JH602063.1	-	2303916	2303916	Promoter (<=1kb)	109	2136197	2304085	167889	2	BTBD11-201	169	BTBD11-201	BTBD11	0	TRUE	Exon	CpGisland
Blood	cg23090824	6.54635	3.08677e-10	7.79143e-09	PDE7B	JH602199.1	+	1827336	1827336	Promoter (<=1kb)	245	1473491	1827688	354198	2	PDE7B-202	304	PDE7B-202	PDE7B	0	TRUE	fiveUTR	NA
Blood	cg23337318	6.71014	1.18788e-10	3.33623e-09	NFIA	JH602055.1	+	32133117	32133117	Intron (NFIA-201/NFIA, intron 1 of 8)	101	31898892	32189295	290404	2	NFIA-201	56178	NFIA-201;NFIA-202;NFIA-203;NFIA-204;NFIA-205	NFIA;NFIA;NFIA;NFIA;NFIA	0;0;0;0;0	TRUE	Intron	NA
Blood	cg23363971	8.46395	1.66057e-15	1.96433e-13	IKZF4	JH602115.1	-	12022930	12022930	Promoter (<=1kb)	161	12007506	12023121	15616	2	IKZF4-201	143	IKZF4-201;IKZF4-202	IKZF4;IKZF4	0;0	TRUE	fiveUTR	CpGisland
Blood	cg23415880	9.68784	2.78221e-19	1.32643e-16	GSX1	JH602089.1	-	10707501	10707501	Promoter (<=1kb)	135	10705843	10707093	1251	2	GSX1-201	-408	GSX1-201	GSX1	-359	FALSE	Promoter	CpGisland
Blood	cg23449696	7.82025	1.21621e-13	8.02671e-12	ZIC4	JH602043.1	+	24438734	24438734	Promoter (<=1kb)	89	24416490	24439579	23090	2	ZIC4-201	797	ZIC4-201;ZIC4-202;ZIC1-201	ZIC4;ZIC4;ZIC1	0;0;0	TRUE	fiveUTR	CpGisland
Blood	cg23829949	8.02744	3.12369e-14	2.49155e-12	ZBTB18	JH602084.1	-	15430143	15430143	Promoter (<=1kb)	130	15426158	15430542	4385	2	ZBTB18-202	351	ZBTB18-201;ZBTB18-202	ZBTB18;ZBTB18	0;0	TRUE	fiveUTR	NA
Blood	cg23925685	11.5945	1.16607e-25	5.42555e-22	PAX5	JH602243.1	-	667792	667792	Promoter (<=1kb)	289	491892	667530	175639	2	PAX5-201	-262	PAX5-201;PAX5-202;PAX5-203;PAX5-204;PAX5-205;PAX5-206;PAX5-207	PAX5;PAX5;PAX5;PAX5;PAX5;PAX5;PAX5	0;0;0;0;0;0;0	FALSE	Promoter	CpGisland
Blood	cg24024857	6.32048	1.12097e-09	2.44484e-08	NR6A1	JH602073.1	+	10393012	10393012	Intron (NR6A1-201/NR6A1, intron 1 of 9)	119	10391881	10590430	198550	1	NR6A1-201	1130	NR6A1-201	NR6A1	0	TRUE	Intron	CpGisland
Blood	cg24039458	7.0998	1.14816e-11	4.26805e-10	RABAC1	JH602220.1	-	760189	760189	Distal Intergenic	266	742296	744575	2280	1	RABAC1-202	17893	NA	NA	NA	FALSE	Intergenic_downstream	CpGisland
Blood	cg24184266	8.04933	2.70248e-14	2.22552e-12	SALL3	JH602119.1	+	1454871	1454871	Promoter (<=1kb)	165	1435617	1454779	19163	2	SALL3-201	-91	SALL3-201	SALL3	0	FALSE	Promoter	CpGisland
Blood	cg24203137	6.79091	7.37291e-11	2.19903e-09	ERFL	JH602220.1	+	767765	767765	Distal Intergenic	266	778068	783186	5119	1	ERFL-201	-10255	NA	NA	NA	FALSE	Intergenic_upstream	CpGisland
Blood	cg24239752	9.19411	1.0034e-17	3.07822e-15	HOXA2	JH602052.1	+	3502385	3502385	Promoter (<=1kb)	98	3501817	3504750	2934	1	HOXA2-201	519	HOXA3-201;HOXA2-201	HOXA3;HOXA2	0;0	TRUE	fiveUTR	NA
Blood	cg24240262	6.46095	5.04546e-10	1.2008e-08	EBF3	JH602050.1	-	17071378	17071378	Promoter (7-8kb)	96	17078683	17201536	122854	1	EBF3-201	-7306	NA	NA	NA	TRUE	Promoter	CpGisland
Blood	cg24255409	7.43085	1.47193e-12	7.2091e-11	ZIC5	JH602106.1	+	11178441	11178441	Exon (ZIC5-201/ZIC5, exon 1 of 2)	152	11176946	11189003	12058	1	ZIC5-201	1446	ZIC5-201	ZIC5	0	TRUE	Exon	CpGisland
Blood	cg24277252	7.15926	7.97519e-12	3.13141e-10	KCNN2	JH602046.1	+	7577385	7577385	5' UTR	92	7429681	7578596	148916	2	KCNN2-201	1163	KCNN2-201	KCNN2	0	TRUE	fiveUTR	CpGisland
Blood	cg24352905	7.07078	1.3706e-11	5.01481e-10	OTP	JH602182.1	-	2104387	2104387	Promoter (6-7kb)	228	2089873	2098064	8192	2	OTP-201	-6371	NA	NA	NA	FALSE	Promoter	NA
Blood	cg24378708	10.8805	3.28767e-23	7.06015e-20	SHOX2	JH602043.1	-	35827731	35827731	Exon (SHOX2-201/SHOX2, exon 5 of 5)	89	35825922	35835756	9835	2	SHOX2-201	7977	SHOX2-201	SHOX2	0	TRUE	Exon	CpGisland
Blood	cg24446586	7.5569	6.62623e-13	3.59193e-11	HOXA11	JH602052.1	-	3420283	3420283	5' UTR	98	3418723	3423950	5228	1	HOXA11-201	1559	HOXA11-201	HOXA11	0	TRUE	fiveUTR	CpGisland
Blood	cg24504442	8.46819	1.6132e-15	1.9246e-13	MEIS2	JH602117.1	+	4413036	4413036	Promoter (<=1kb)	163	4210770	4413261	202492	2	MEIS2-201	225	MEIS2-201;MEIS2-202;MEIS2-203;MEIS2-204	MEIS2;MEIS2;MEIS2;MEIS2	0;0;0;0	TRUE	fiveUTR	NA
Blood	cg24570563	7.9646	4.72875e-14	3.51097e-12	POU4F2	JH602166.1	-	5447370	5447370	Promoter (<=1kb)	212	5446694	5448637	1944	1	POU4F2-201	675	POU4F2-201	POU4F2	0	TRUE	Exon	CpGisland
Blood	cg24596418	9.4853	1.22574e-18	4.38705e-16	ST8SIA3	JH602105.1	+	2948257	2948257	Distal Intergenic	151	2881068	2888943	7876	1	ST8SIA3-201	67140	NA	NA	NA	FALSE	Intergenic_downstream	CpGisland
Blood	cg24670086	7.2633	4.19531e-12	1.76652e-10	TFAP2A	JH602069.1	-	15422989	15422989	Exon (TFAP2A-201/TFAP2A, exon 2 of 7)	115	15418260	15436379	18120	1	TFAP2A-201	4728	TFAP2A-201;TFAP2A-202	TFAP2A;TFAP2A	0;0	TRUE	Exon	CpGisland
Blood	cg24724167	7.69656	2.70898e-13	1.6125e-11	POU4F2	JH602166.1	+	5455147	5455147	Distal Intergenic	212	5446694	5448637	1944	1	POU4F2-201	8452	NA	NA	NA	FALSE	Intergenic_downstream	CpGisland
Blood	cg24830738	7.13758	9.11063e-12	3.50816e-10	KCNN2	JH602046.1	-	7576624	7576624	Exon (KCNN2-201/KCNN2, exon 2 of 9)	92	7429681	7578596	148916	2	KCNN2-201	1972	KCNN2-201	KCNN2	0	TRUE	Exon	NA
Blood	cg24834487	8.73698	2.52864e-16	4.30439e-14	WASF2	JH602077.1	-	11312775	11312775	5' UTR	123	11292272	11383386	91115	2	WASF2-201	70563	WASF2-201	WASF2	0	TRUE	fiveUTR	CpGisland
Blood	cg24866418	12.7934	6.51993e-30	6.06723e-26	LHFPL4	JH602044.1	+	4221469	4221469	Promoter (<=1kb)	90	4194321	4222105	27785	2	LHFPL4-201	636	LHFPL4-201	LHFPL4	0	TRUE	Exon	CpGisland
Blood	cg25048198	6.34323	9.85859e-10	2.17223e-08	RHOBTB1	JH602104.1	+	2748051	2748051	Promoter (<=1kb)	150	2747931	2824318	76388	1	RHOBTB1-201	71	RHOBTB1-201;RHOBTB1-202	RHOBTB1;RHOBTB1	0;0	TRUE	fiveUTR	CpGisland
Blood	cg25053457	8.51297	1.18753e-15	1.52775e-13	IGSF9B	JH602125.1	+	8514317	8514317	Promoter (<=1kb)	171	8481085	8514307	33223	2	IGSF9B-204	0	IGSF9B-201;IGSF9B-202;IGSF9B-203;IGSF9B-204	IGSF9B;IGSF9B;IGSF9B;IGSF9B	0;0;0;0	TRUE	fiveUTR	NA
Blood	cg25082847	8.00424	3.64139e-14	2.80046e-12	FEZF2	JH602201.1	+	3463630	3463630	5' UTR	247	3462233	3468293	6061	1	FEZF2-201	1348	FEZF2-201	FEZF2	0	TRUE	fiveUTR	NA
Blood	cg25113128	6.30627	1.21439e-09	2.62198e-08	MED13L	JH602060.1	+	16954039	16954039	Intron (MED13L-201/MED13L, intron 2 of 30)	106	16810076	17118088	308013	1	MED13L-201	143914	MED13L-201	MED13L	0	TRUE	Intron	NA
Blood	cg25127912	6.36529	8.70111e-10	1.95579e-08	KIF26A	JH602047.1	+	930017	930017	Exon (NA, exon 1 of 1)	93	885863	915403	29541	2	KIF26A-201	-14613	ASPG-201	ASPG	20488	TRUE	Exon	CpGisland
Blood	cg25406138	6.50383	3.94463e-10	9.60928e-09	POU4F2	JH602166.1	+	5447152	5447152	Promoter (<=1kb)	212	5446694	5448637	1944	1	POU4F2-201	409	POU4F2-201	POU4F2	0	TRUE	Promoter	NA
Blood	cg25409348	6.42242	6.28816e-10	1.46778e-08	CXXC5	JH602056.1	-	32472831	32472831	Intron (CXXC5-201/CXXC5, intron 3 of 4)	102	32450819	32486293	35475	1	CXXC5-201	21963	CXXC5-201	CXXC5	0	TRUE	Intron	NA
Blood	cg25437099	7.73587	2.10217e-13	1.2955e-11	HLX	JH602148.1	-	4221896	4221896	Promoter (1-2kb)	194	4223511	4227979	4469	1	HLX-201	-1616	HLX-201	HLX	-1567	FALSE	Promoter	CpGisland
Blood	cg25473942	7.83644	1.09458e-13	7.30381e-12	HOXA11	JH602052.1	+	3420762	3420762	Exon (HOXA11-201/HOXA11, exon 1 of 2)	98	3418723	3423950	5228	1	HOXA11-201	2038	HOXA11-201;HOXA10-201	HOXA11;HOXA10	0;0	TRUE	Exon	CpGisland
Blood	cg25609082	7.70547	2.55785e-13	1.53895e-11	ZMYM4	JH602077.1	+	18409911	18409911	Exon (ZMYM4-201/ZMYM4, exon 7 of 30)	123	18307329	18477360	170032	1	ZMYM4-201	102533	ZMYM4-201;ZMYM4-202	ZMYM4;ZMYM4	0;0	TRUE	Exon	NA
Blood	cg25657841	6.9239	3.33351e-11	1.09099e-09	ENSHGLG00000020125	JH602151.1	-	6329615	6329615	Distal Intergenic	197	6311778	6312404	627	2	transcript:ENSHGLT00000028335	-17259	NA	NA	NA	FALSE	Intergenic_upstream	NA
Blood	cg25728199	6.67124	1.49253e-10	4.07747e-09	GPATCH2L	JH602047.1	-	25579767	25579767	Distal Intergenic	93	25518137	25562927	44791	2	GPATCH2L-202	-16888	NA	NA	NA	FALSE	Intergenic_upstream	NA
Blood	cg25799256	10.1647	7.95705e-21	6.53344e-18	HOXC4	JH602217.1	-	2135417	2135417	Intron (NA, intron 1 of 0)	263	2106364	2109979	3616	1	HOXC4-203	29101	NA	NA	NA	TRUE	Intron	CpGisland
Blood	cg25960893	6.70516	1.22318e-10	3.41817e-09	SOX2	JH602043.1	+	59582152	59582152	Distal Intergenic	89	59570915	59571871	957	1	SOX2-201	11188	NA	NA	NA	FALSE	Intergenic_downstream	NA
Blood	cg25982943	8.67023	4.01895e-16	6.26799e-14	LHFPL4	JH602044.1	-	4221606	4221606	Promoter (<=1kb)	90	4194321	4222105	27785	2	LHFPL4-201	451	LHFPL4-201	LHFPL4	0	TRUE	Exon	CpGisland
Blood	cg25987431	7.409	1.68889e-12	8.08726e-11	CXXC5	JH602056.1	-	32472837	32472837	Intron (CXXC5-201/CXXC5, intron 3 of 4)	102	32450819	32486293	35475	1	CXXC5-201	21969	CXXC5-201	CXXC5	0	TRUE	Intron	CpGisland
Blood	cg26032884	6.80782	6.66891e-11	2.01271e-09	HIC1	JH602099.1	-	4728664	4728664	3' UTR	145	4724832	4728841	4010	1	HIC1-201	3831	HIC1-201;HIC1-202;SMG6-201	HIC1;HIC1;SMG6	0;0;0	TRUE	threeUTR	CpGisland
Blood	cg26056026	6.27654	1.43525e-09	3.03774e-08	LRP5	JH602080.1	+	18499918	18499918	Intron (LRP5-201/LRP5, intron 5 of 22)	126	18438274	18551338	113065	2	LRP5-201	51372	LRP5-201;LRP5-202	LRP5;LRP5	0;0	TRUE	Intron	NA
Blood	cg26067250	7.34819	2.47266e-12	1.13481e-10	DLX1	JH602100.1	-	9515386	9515386	Promoter (<=1kb)	146	9514573	9519724	5152	1	DLX1-201	764	METAP1D-201;DLX1-201	METAP1D;DLX1	0;0	TRUE	fiveUTR	CpGisland
Blood	cg26077120	8.11801	1.71251e-14	1.48013e-12	NEUROD2	JH602108.1	+	3487173	3487173	Intron (NA, intron 1 of 0)	154	3453591	3457625	4035	1	NEUROD2-201	33533	NA	NA	NA	TRUE	Intron	CpGisland
Blood	cg26219540	7.18273	6.90327e-12	2.77139e-10	POU5F2	JH602056.1	+	12495262	12495262	Distal Intergenic	102	12619864	12620899	1036	2	POU5F2-201	125637	NA	NA	NA	FALSE	Intergenic_downstream	CpGisland
Blood	cg26245113	9.66714	3.24006e-19	1.45891e-16	HOXC4	JH602217.1	+	2135419	2135419	Intron (NA, intron 1 of 0)	263	2106364	2109979	3616	1	HOXC4-203	29054	NA	NA	NA	TRUE	Intron	NA
Blood	cg26354128	6.46123	5.03724e-10	1.19987e-08	UNC79	JH602047.1	+	9870495	9870495	Promoter (<=1kb)	93	9870675	10156960	286286	1	UNC79-201	-132	UNC79-201;UNC79-202	UNC79;UNC79	0;0	FALSE	Promoter	CpGisland
Blood	cg26451479	6.35748	9.09477e-10	2.03119e-08	GRM7	JH602086.1	-	18089327	18089327	Promoter (<=1kb)	132	18089300	19109716	1020417	1	GRM7-201	26	GRM7-201;GRM7-202	GRM7;GRM7	0;0	TRUE	Exon	CpGisland
Blood	cg26509965	7.06865	1.38849e-11	5.06037e-10	GATA3	JH602088.1	-	2977248	2977248	Distal Intergenic	134	2994164	3015392	21229	1	GATA3-201	-16965	NA	NA	NA	FALSE	Intergenic_upstream	NA
Blood	cg26512254	8.85054	1.14429e-16	2.26561e-14	HOXA13	JH602052.1	-	3405868	3405868	Promoter (<=1kb)	98	3406436	3410851	4416	1	HOXA13-201	-569	HOXA13-201	HOXA13	0	FALSE	Promoter	CpGisland
Blood	cg26517714	8.33875	3.88994e-15	4.14486e-13	TLX3	JH602046.1	-	18762833	18762833	Promoter (<=1kb)	92	18759941	18762854	2914	2	TLX3-201	0	TLX3-201	TLX3	0	TRUE	fiveUTR	CpGisland
Blood	cg26667628	6.44579	5.50279e-10	1.29967e-08	HIC1	JH602099.1	-	4726817	4726817	3' UTR	145	4724832	4728841	4010	1	HIC1-201	1936	HIC1-201;HIC1-202;SMG6-201	HIC1;HIC1;SMG6	0;0;0	TRUE	threeUTR	CpGisland
Blood	cg26674451	8.09183	2.03835e-14	1.72962e-12	MSX1	JH602068.1	-	21853156	21853156	Promoter (4-5kb)	114	21857461	21861337	3877	1	MSX1-201	-4306	MSX1-201	MSX1	0	FALSE	Promoter	NA
Blood	cg26723360	7.07681	1.32112e-11	4.84657e-10	LHFPL4	JH602044.1	+	4221600	4221600	Promoter (<=1kb)	90	4194321	4222105	27785	2	LHFPL4-201	457	LHFPL4-201	LHFPL4	0	TRUE	Exon	CpGisland
Blood	cg26736720	6.59826	2.28473e-10	5.95545e-09	MRPS23	JH602108.1	-	12705261	12705261	Distal Intergenic	154	12727261	12733417	6157	2	MRPS23-201	28205	NA	NA	NA	FALSE	Intergenic_downstream	NA
Blood	cg26768458	6.36658	8.63781e-10	1.94469e-08	PRDM13	JH602123.1	+	5431328	5431328	Promoter (2-3kb)	169	5421522	5428848	7327	2	PRDM13-201	-2479	PRDM13-201	PRDM13	0	FALSE	Promoter	CpGisland
Blood	cg26844246	8.0246	3.18305e-14	2.53166e-12	TLX3	JH602046.1	+	18762801	18762801	Promoter (<=1kb)	92	18759941	18762854	2914	2	TLX3-201	5	TLX3-201	TLX3	0	TRUE	fiveUTR	CpGisland
Blood	cg27020219	8.17494	1.17117e-14	1.07198e-12	HOXC4	JH602217.1	-	2135407	2135407	Intron (NA, intron 1 of 0)	263	2106364	2109979	3616	1	HOXC4-203	29091	NA	NA	NA	TRUE	Intron	CpGisland
Blood	cg27067779	8.0509	2.67443e-14	2.20894e-12	TFAP2A	JH602069.1	+	15447420	15447420	Intron (NA, intron 1 of 0)	115	15420849	15436028	15180	1	TFAP2A-202	26522	NA	NA	NA	TRUE	Intron	CpGisland
Blood	cg27144703	7.13921	9.01997e-12	3.48286e-10	ZIC2	JH602106.1	-	11166603	11166603	Promoter (<=1kb)	152	11163916	11167457	3542	2	ZIC2-201	806	ZIC2-201	ZIC2	0	TRUE	Exon	CpGisland
Blood	cg27236202	7.13404	9.31067e-12	3.56552e-10	DNAJC22	JH602129.1	+	2841237	2841237	Promoter (3-4kb)	175	2835134	2837886	2753	2	DNAJC22-201	-3350	DNAJC22-201	DNAJC22	-3350	FALSE	Promoter	CpGisland
Blood	cg27260095	6.95743	2.72434e-11	9.10682e-10	ENSHGLG00000020855	JH602172.1	-	5387547	5387547	Distal Intergenic	218	5402484	5402819	336	2	transcript:ENSHGLT00000029065	15273	NA	NA	NA	FALSE	Intergenic_downstream	CpGisland
Blood	cg27271506	6.35579	9.18228e-10	2.04746e-08	ZNF608	JH602087.1	+	17111518	17111518	Promoter (<=1kb)	133	17111421	17222322	110902	1	ZNF608-201	48	ZNF608-201	ZNF608	0	TRUE	fiveUTR	NA
Blood	cg27287578	6.69123	1.32744e-10	3.68737e-09	RERE	JH602131.1	-	3509879	3509879	5' UTR	177	3388149	3648634	260486	1	RERE-201	121729	RERE-201;RERE-202	RERE;RERE	0;0	TRUE	fiveUTR	NA
Blood	cg27293068	6.83382	5.71348e-11	1.76052e-09	MSI2	JH602108.1	+	12233987	12233987	Intron (MSI2-202/MSI2, intron 4 of 5)	154	12230802	12596419	365618	1	MSI2-201	3184	MSI2-201;MSI2-202	MSI2;MSI2	0;0	TRUE	Intron	NA
Blood	cg27393201	6.4086	6.80366e-10	1.57233e-08	SIX3	JH602051.1	-	26385036	26385036	Intron (SIX3-201/SIX3, intron 1 of 2)	97	26380088	26390888	10801	1	SIX3-201	4947	SIX3-201;SIX3-202	SIX3;SIX3	0;0	TRUE	Intron	CpGisland
Blood	cg27397465	7.87223	8.66609e-14	5.92969e-12	MARCKS	JH602169.1	-	4970144	4970144	Promoter (<=1kb)	215	4967732	4969754	2023	2	MARCKS-201	-390	MARCKS-201	MARCKS	0	FALSE	Promoter	CpGisland
Blood	cg27414236	7.3734	2.11166e-12	9.80887e-11	AHDC1	JH602077.1	+	11480416	11480416	Intron (AHDC1-201/AHDC1, intron 2 of 7)	123	11416674	11482601	65928	2	AHDC1-201	2137	AHDC1-201	AHDC1	0	TRUE	Intron	NA
Blood	cg27419618	6.73387	1.03296e-10	2.97207e-09	EIF4E3	JH602086.1	+	5713134	5713134	Intron (NA, intron 2 of 0)	132	6219199	6264604	45406	2	EIF4E3-202	551470	NA	NA	NA	TRUE	Intron	NA
Blood	cg27533327	6.47932	4.54121e-10	1.09291e-08	CNNM2	JH602144.1	-	2220810	2220810	Promoter (<=1kb)	190	2219818	2365114	145297	1	CNNM2-201	943	CNNM2-201;CNNM2-202	CNNM2;CNNM2	0;0	TRUE	Exon	CpGisland
Blood	cg27564792	7.18187	6.93998e-12	2.77968e-10	FEZF2	JH602201.1	+	3463628	3463628	5' UTR	247	3462233	3468293	6061	1	FEZF2-201	1346	FEZF2-201	FEZF2	0	TRUE	fiveUTR	NA
Blood	cg27699373	6.27157	1.47584e-09	3.10952e-08	TWIST2	JH602160.1	+	3730608	3730608	Promoter (<=1kb)	206	3730291	3773773	43483	1	TWIST2-201	316	TWIST2-201	TWIST2	0	TRUE	Exon	CpGisland
Blood	cg00075117	-8.18161	1.12005e-14	1.03449e-12	PKN2	JH602055.1	+	9436621	9436621	Distal Intergenic	101	8742473	8865281	122809	2	PKN2-202	-571339	NA	NA	NA	FALSE	Intergenic_upstream	NA
Blood	cg00162625	-7.38351	1.98203e-12	9.29955e-11	DNAJC24	JH602079.1	+	19943685	19943685	Distal Intergenic	125	20235589	20282145	46557	1	DNAJC24-201	-291856	NA	NA	NA	FALSE	Intergenic_upstream	NA
Blood	cg00244134	-7.34375	2.54218e-12	1.15775e-10	PKN2	JH602055.1	+	9288809	9288809	Distal Intergenic	101	8742473	8865281	122809	2	PKN2-202	-423527	NA	NA	NA	FALSE	Intergenic_upstream	NA
Blood	cg00259969	-7.74001	2.04661e-13	1.26686e-11	ENSHGLG00000004507	JH602064.1	+	15831446	15831446	Distal Intergenic	110	16089014	16089449	436	1	transcript:ENSHGLT00000006245	-257568	NA	NA	NA	FALSE	Intergenic_upstream	NA
Blood	cg00471897	-7.73124	2.166e-13	1.32315e-11	FOXP2	JH602140.1	-	4851073	4851073	Exon (FOXP2-201/FOXP2, exon 10 of 17)	186	4817092	5074881	257790	2	FOXP2-201	223760	FOXP2-201;FOXP2-202	FOXP2;FOXP2	0;0	TRUE	Exon	NA
Blood	cg00493887	-7.13091	9.49094e-12	3.61965e-10	DPYSL3	JH602087.1	-	6866250	6866250	Exon (DPYSL3-201/DPYSL3, exon 2 of 14)	133	6835299	6943552	108254	2	DPYSL3-202	77302	DPYSL3-202;DPYSL3-201	DPYSL3;DPYSL3	0;0	TRUE	Exon	NA
Blood	cg00519301	-8.72884	2.67601e-16	4.47352e-14	OLIG3	JH602199.1	+	463078	463078	Distal Intergenic	245	330068	330886	819	1	OLIG3-201	133009	NA	NA	NA	FALSE	Intergenic_downstream	NA
Blood	cg00526068	-7.65495	3.54004e-13	2.04189e-11	OTOA	JH602095.1	+	7986268	7986268	Distal Intergenic	141	7854594	7915471	60878	1	OTOA-201	131625	NA	NA	NA	FALSE	Intergenic_downstream	NA
Blood	cg00527510	-8.04187	2.83922e-14	2.31086e-12	ENSHGLG00000021415	JH602087.1	-	16380706	16380706	Distal Intergenic	133	16529381	16529941	561	1	transcript:ENSHGLT00000029625	-148676	NA	NA	NA	FALSE	Intergenic_upstream	NA
Blood	cg00621654	-8.3567	3.4447e-15	3.72735e-13	PKDCC	JH602051.1	-	23670075	23670075	Distal Intergenic	97	23759398	23771639	12242	1	PKDCC-201	-89324	NA	NA	NA	FALSE	Intergenic_upstream	NA
Blood	cg00693817	-7.23718	4.93235e-12	2.06132e-10	ZEB2	JH602045.1	+	44162703	44162703	Distal Intergenic	91	44102186	44139997	37812	2	ZEB2-202	-22705	NA	NA	NA	FALSE	Intergenic_upstream	NA
Blood	cg00731024	-8.00974	3.51136e-14	2.75934e-12	DACH1	JH602064.1	-	28937924	28937924	Intron (DACH1-201/DACH1, intron 4 of 11)	110	28703108	29080750	377643	1	DACH1-201	234815	DACH1-201;DACH1-202	DACH1;DACH1	0;0	TRUE	Intron	NA
Blood	cg00918383	-8.00723	3.5702e-14	2.76859e-12	FBLN1	JH602065.1	-	4166396	4166396	Exon (FBLN1-201/FBLN1, exon 8 of 17)	111	4109478	4190066	80589	2	FBLN1-201	23670	FBLN1-201;FBLN1-202	FBLN1;FBLN1	0;0	TRUE	Exon	NA
Blood	cg00969724	-7.95455	5.05202e-14	3.69208e-12	NR4A2	JH602045.1	-	9400568	9400568	Intron (NA, intron 2 of 0)	91	9581779	9589942	8164	1	NR4A2-201	-181260	NA	NA	NA	TRUE	Intron	NA
Blood	cg00976065	-7.5812	5.67544e-13	3.15732e-11	CDCA7	JH602100.1	-	10765412	10765412	Distal Intergenic	146	10620031	10631271	11241	1	CDCA7-201	145429	NA	NA	NA	FALSE	Intergenic_downstream	NA
Blood	cg01030727	-7.26753	4.08669e-12	1.73386e-10	KALRN	JH602044.1	-	308107	308107	Exon (KALRN-201/KALRN, exon 4 of 34)	90	121122	571371	450250	1	KALRN-201	186984	KALRN-201;KALRN-202;KALRN-203;KALRN-204	KALRN;KALRN;KALRN;KALRN	0;0;0;0	TRUE	Exon	NA
Blood	cg01036505	-8.52007	1.13111e-15	1.46191e-13	FZD1	JH602122.1	-	2077588	2077588	Distal Intergenic	168	2021124	2025589	4466	2	FZD1-201	-52047	NA	NA	NA	FALSE	Intergenic_upstream	NA
Blood	cg01045331	-8.72883	2.67607e-16	4.47352e-14	BCL11A	JH602146.1	+	1829557	1829557	Distal Intergenic	192	1374957	1467841	92885	1	BCL11A-203	454599	NA	NA	NA	FALSE	Intergenic_downstream	NA
Blood	cg01068449	-8.69198	3.45668e-16	5.5143e-14	PTCH1	JH602066.1	+	16603587	16603587	Intron (NA, intron 5 of 0)	112	16935251	16987377	52127	2	PTCH1-202	383742	NA	NA	NA	TRUE	Intron	NA
Blood	cg01090774	-7.09986	1.14768e-11	4.26805e-10	RBFOX1	JH602137.1	+	5111070	5111070	3' UTR	183	4550670	5111132	560463	1	RBFOX1-201	560351	RBFOX1-201;RBFOX1-202;RBFOX1-203;RBFOX1-204;RBFOX1-205	RBFOX1;RBFOX1;RBFOX1;RBFOX1;RBFOX1	0;0;0;0;0	TRUE	threeUTR	NA
Blood	cg01107240	-7.77761	1.60445e-13	1.0203e-11	PSMD7	JH602059.1	-	16193091	16193091	Distal Intergenic	105	16470221	16482047	11827	1	PSMD7-201	-277179	NA	NA	NA	FALSE	Intergenic_upstream	NA
Blood	cg01151874	-7.86626	9.01097e-14	6.15059e-12	BCL11A	JH602146.1	+	2100743	2100743	Distal Intergenic	192	1374957	1467841	92885	1	BCL11A-203	725737	NA	NA	NA	FALSE	Intergenic_downstream	NA
Blood	cg01156745	-7.95553	5.01948e-14	3.6876e-12	FAM53A	JH602068.1	-	25779175	25779175	Distal Intergenic	114	25728448	25760911	32464	1	FAM53A-203	50727	NA	NA	NA	FALSE	Intergenic_downstream	NA
Blood	cg01167388	-7.01751	1.89466e-11	6.64616e-10	TCF7L2	JH602050.1	+	33386772	33386772	Intron (TCF7L2-201/TCF7L2, intron 4 of 13)	96	33341029	33526928	185900	2	TCF7L2-201	140156	TCF7L2-201;TCF7L2-202;TCF7L2-203;TCF7L2-204;TCF7L2-205;TCF7L2-208	TCF7L2;TCF7L2;TCF7L2;TCF7L2;TCF7L2;TCF7L2	0;0;0;0;0;0	TRUE	Intron	NA
Blood	cg01268748	-7.11192	1.06615e-11	4.01127e-10	CACNA1E	JH602084.1	+	2016903	2016903	Exon (CACNA1E-201/CACNA1E, exon 36 of 46)	130	1733215	2039784	306570	1	CACNA1E-201	283639	CACNA1E-201;CACNA1E-202;CACNA1E-203;CACNA1E-204;CACNA1E-205	CACNA1E;CACNA1E;CACNA1E;CACNA1E;CACNA1E	0;0;0;0;0	TRUE	Exon	NA
Blood	cg01349535	-7.75427	1.86635e-13	1.17085e-11	USP25	JH602058.1	+	4663248	4663248	Distal Intergenic	104	4169938	4305122	135185	1	USP25-202	493309	NA	NA	NA	FALSE	Intergenic_downstream	NA
Blood	cg01445252	-7.12516	9.83107e-12	3.71889e-10	MYOF	JH602050.1	+	4523617	4523617	Distal Intergenic	96	4544593	4689463	144871	2	MYOF-201	165846	NA	NA	NA	FALSE	Intergenic_downstream	NA
Blood	cg01589831	-7.64869	3.6853e-13	2.10875e-11	KCNU1	JH602093.1	-	6456522	6456522	Distal Intergenic	139	6748764	6904697	155934	2	KCNU1-201	448224	NA	NA	NA	FALSE	Intergenic_downstream	NA
Blood	cg01687105	-7.18258	6.90937e-12	2.77139e-10	KCNH8	JH602134.1	+	4225123	4225123	Distal Intergenic	180	4475250	4832194	356945	1	KCNH8-201	-250079	NA	NA	NA	FALSE	Intergenic_upstream	NA
Blood	cg01689298	-7.46532	1.18433e-12	5.97882e-11	ZEB2	JH602045.1	+	45511535	45511535	Distal Intergenic	91	44102186	44139997	37812	2	ZEB2-202	-1371489	NA	NA	NA	FALSE	Intergenic_upstream	NA
Blood	cg01701526	-8.30641	4.84057e-15	5.0994e-13	SOX9	JH602114.1	-	1402271	1402271	Intron (NA, intron 2 of 0)	160	2296168	2301596	5429	1	SOX9-201	-893946	NA	NA	NA	TRUE	Intron	NA
Blood	cg01733991	-7.28374	3.69512e-12	1.59439e-10	ZFHX3	JH602059.1	+	15558855	15558855	Distal Intergenic	105	15098960	15254127	155168	2	ZFHX3-201	-304679	NA	NA	NA	FALSE	Intergenic_upstream	NA
Blood	cg01793100	-7.58082	5.68916e-13	3.15754e-11	SPRED1	JH602117.1	+	5178963	5178963	Distal Intergenic	163	5503469	5588375	84907	1	SPRED1-201	-324506	NA	NA	NA	FALSE	Intergenic_upstream	NA
Blood	cg01797675	-7.04044	1.64848e-11	5.8402e-10	EBF1	JH602046.1	-	30911541	30911541	Distal Intergenic	92	30333504	30733267	399764	1	EBF1-201	578085	NA	NA	NA	FALSE	Intergenic_downstream	NA
Blood	cg01836225	-9.87142	7.15494e-20	4.34227e-17	PTPRD	JH602049.1	-	12888427	12888427	Exon (PTPRD-201/PTPRD, exon 26 of 31)	95	12874706	13278956	404251	2	PTPRD-201	390481	PTPRD-201;PTPRD-202;PTPRD-203;PTPRD-204;PTPRD-205;PTPRD-206;PTPRD-207	PTPRD;PTPRD;PTPRD;PTPRD;PTPRD;PTPRD;PTPRD	0;0;0;0;0;0;0	TRUE	Exon	NA
Blood	cg01839446	-7.08394	1.26488e-11	4.66467e-10	EYA1	JH602057.1	-	19789450	19789450	5' UTR	103	19782790	19975386	192597	1	EYA1-201	6611	EYA1-201;EYA1-202;EYA1-203;EYA1-204	EYA1;EYA1;EYA1;EYA1	0;0;0;0	TRUE	fiveUTR	NA
Blood	cg01915021	-7.09948	1.15039e-11	4.27066e-10	PPARGC1A	JH602068.1	+	8894663	8894663	Distal Intergenic	114	8375603	8460394	84792	1	PPARGC1A-202	519011	NA	NA	NA	FALSE	Intergenic_downstream	NA
Blood	cg01952529	-8.47929	1.49537e-15	1.85539e-13	NPAS3	JH602151.1	-	3244809	3244809	Intron (NPAS3-201/NPAS3, intron 5 of 11)	197	3006512	3904799	898288	2	NPAS3-201	659990	NPAS3-201	NPAS3	0	TRUE	Intron	NA
Blood	cg01979535	-10.3328	2.22722e-21	2.30286e-18	AASDH	JH602074.1	+	13099510	13099510	5' UTR	120	13026213	13064708	38496	1	AASDH-201	73248	NA	NA	NA	TRUE	fiveUTR	NA
Blood	cg01992907	-7.21439	5.67864e-12	2.32791e-10	RORB	JH602124.1	-	2258921	2258921	Exon (RORB-201/RORB, exon 7 of 10)	170	2076437	2277040	200604	1	RORB-201	182483	RORB-201;RORB-202;RORB-203;RORB-204	RORB;RORB;RORB;RORB	0;0;0;0	TRUE	Exon	NA
Blood	cg02136286	-7.35353	2.39139e-12	1.10166e-10	ASXL3	JH602092.1	+	7795041	7795041	Distal Intergenic	138	8144474	8271269	126796	1	ASXL3-201	-349433	NA	NA	NA	FALSE	Intergenic_upstream	NA
Blood	cg02228056	-8.89024	8.66078e-17	1.77782e-14	ZNF521	JH602083.1	-	7248545	7248545	Intron (ZNF521-202/ZNF521, intron 5 of 5)	129	7025545	7264606	239062	1	ZNF521-202	222999	ZNF521-202	ZNF521	0	TRUE	Intron	NA
Blood	cg02231349	-7.55414	6.74361e-13	3.64848e-11	PKNOX2	JH602240.1	+	1427403	1427403	Intron (PKNOX2-201/PKNOX2, intron 6 of 11)	286	1275956	1458545	182590	1	PKNOX2-201	151398	PKNOX2-201;PKNOX2-202	PKNOX2;PKNOX2	0;0	TRUE	Intron	NA
Blood	cg02236977	-8.89506	8.37185e-17	1.74416e-14	MEIS2	JH602117.1	+	4918230	4918230	Distal Intergenic	163	4212119	4413261	201143	2	MEIS2-203	-504920	NA	NA	NA	FALSE	Intergenic_upstream	NA
Blood	cg02275662	-7.12421	9.88833e-12	3.73549e-10	KCNU1	JH602093.1	+	6436836	6436836	Distal Intergenic	139	6748764	6904697	155934	2	KCNU1-201	467861	NA	NA	NA	FALSE	Intergenic_downstream	NA
Blood	cg02343936	-8.794	1.69939e-16	3.12118e-14	FAP	JH602045.1	+	3319728	3319728	Intron (FAP-201/FAP, intron 16 of 25)	91	3275025	3345977	70953	1	FAP-201	44654	FAP-201;FAP-202;FAP-203	FAP;FAP;FAP	0;0;0	TRUE	Intron	NA
Blood	cg02353301	-7.38301	1.9882e-12	9.31284e-11	POU4F1	JH602064.1	-	21958390	21958390	Distal Intergenic	110	21812850	21814747	1898	1	POU4F1-201	145588	NA	NA	NA	FALSE	Intergenic_downstream	NA
Blood	cg02427264	-7.70097	2.63309e-13	1.57742e-11	RIC3	JH602079.1	+	373200	373200	Distal Intergenic	125	296627	338975	42349	2	RIC3-201	-34176	NA	NA	NA	FALSE	Intergenic_upstream	NA
Blood	cg02457016	-7.04772	1.57709e-11	5.63733e-10	ENSHGLG00000019969	JH602105.1	+	2015519	2015519	Distal Intergenic	151	2089868	2090224	357	1	transcript:ENSHGLT00000028179	-74349	NA	NA	NA	FALSE	Intergenic_upstream	NA
Blood	cg02628072	-7.04744	1.57983e-11	5.63992e-10	PKN2	JH602055.1	-	9436771	9436771	Distal Intergenic	101	8742473	8865281	122809	2	PKN2-201	-571538	NA	NA	NA	FALSE	Intergenic_upstream	NA
Blood	cg03064443	-9.55676	7.27802e-19	2.9208e-16	ZNF385B	JH602157.1	-	1325892	1325892	Exon (ZNF385B-201/ZNF385B, exon 3 of 7)	203	1285173	1382921	97749	2	ZNF385B-201	57029	ZNF385B-201;ZNF385B-203;ZNF385B-202	ZNF385B;ZNF385B;ZNF385B	0;0;0	TRUE	Exon	NA
Blood	cg03094159	-9.19716	9.81789e-18	3.0454e-15	TENM3	JH602082.1	-	11950758	11950758	Distal Intergenic	128	13104585	13579136	474552	1	TENM3-202	-1153828	NA	NA	NA	FALSE	Intergenic_upstream	NA
Blood	cg03122306	-8.8314	1.3084e-16	2.50182e-14	HABP2	JH602050.1	-	33096388	33096388	Distal Intergenic	96	32964406	32995110	30705	2	HABP2-201	-101278	NA	NA	NA	FALSE	Intergenic_upstream	NA
Blood	cg03223734	-7.44886	1.31404e-12	6.57423e-11	CRNKL1	JH602054.1	+	20696127	20696127	Intron (NA, intron 15 of 0)	100	20564474	20581716	17243	2	CRNKL1-201	-114362	NA	NA	NA	TRUE	Intron	NA
Blood	cg03295030	-7.51413	8.69552e-13	4.52054e-11	EPHA5	JH602074.1	+	3887456	3887456	Exon (EPHA5-201/EPHA5, exon 5 of 18)	120	3693540	4048953	355414	1	EPHA5-201	193867	EPHA5-201;EPHA5-202;EPHA5-203;EPHA5-204	EPHA5;EPHA5;EPHA5;EPHA5	0;0;0;0	TRUE	Exon	NA
Blood	cg03360294	-7.55884	6.5446e-13	3.56151e-11	ZNF703	JH602093.1	-	6294644	6294644	Distal Intergenic	139	5895998	5900367	4370	2	ZNF703-201	-394277	NA	NA	NA	FALSE	Intergenic_upstream	NA
Blood	cg03397604	-8.11731	1.72045e-14	1.4824e-12	INHBA	JH602053.1	+	19458053	19458053	Promoter (6-7kb)	99	19464289	19482888	18600	1	INHBA-201	-6188	NA	NA	NA	TRUE	Promoter	NA
Blood	cg03446744	-7.89107	7.6614e-14	5.30728e-12	TCF4	JH602105.1	-	918420	918420	Intron (TCF4-206/TCF4, intron 2 of 17)	151	687407	1027397	339991	2	TCF4-206	108977	TCF4-206;TCF4-207;TCF4-209	TCF4;TCF4;TCF4	0;0;0	TRUE	Intron	NA
Blood	cg03456203	-7.04095	1.6434e-11	5.83039e-10	NPAS3	JH602151.1	+	3382689	3382689	Intron (NPAS3-201/NPAS3, intron 4 of 11)	197	3006512	3904799	898288	2	NPAS3-201	522110	NPAS3-201	NPAS3	0	TRUE	Intron	NA
Blood	cg03458585	-12.3717	2.12904e-28	1.48591e-24	BCL11A	JH602146.1	-	1353600	1353600	Distal Intergenic	192	1367781	1460371	92591	1	BCL11A-201	-14182	NA	NA	NA	FALSE	Intergenic_upstream	NA
Blood	cg03477060	-9.72069	2.18416e-19	1.12917e-16	BCL11A	JH602146.1	-	1353536	1353536	Distal Intergenic	192	1367781	1460371	92591	1	BCL11A-201	-14246	NA	NA	NA	FALSE	Intergenic_upstream	NA
Blood	cg03481781	-9.09625	2.01772e-17	5.52243e-15	SLC1A3	JH602072.1	-	18405733	18405733	Promoter (5-6kb)	118	18325147	18400431	75285	2	SLC1A3-201	-5302	NA	NA	NA	FALSE	Promoter	NA
Blood	cg03482211	-7.83621	1.09621e-13	7.30381e-12	KCNN2	JH602046.1	+	7529954	7529954	Exon (KCNN2-201/KCNN2, exon 4 of 9)	92	7429681	7578596	148916	2	KCNN2-201	48594	KCNN2-201	KCNN2	0	TRUE	Exon	NA
Blood	cg03490415	-7.48014	1.07842e-12	5.49326e-11	PRKD1	JH602133.1	-	2343755	2343755	Distal Intergenic	179	2408360	2726606	318247	1	PRKD1-202	-64654	NA	NA	NA	FALSE	Intergenic_upstream	NA
Blood	cg03554311	-7.06814	1.39281e-11	5.06951e-10	MITF	JH602086.1	-	4549499	4549499	Exon (MITF-201/MITF, exon 8 of 10)	132	4346007	4562969	216963	1	MITF-201	203443	MITF-201;MITF-202;MITF-203	MITF;MITF;MITF	0;0;0	TRUE	Exon	NA
Blood	cg03649609	-7.85447	9.73145e-14	6.56214e-12	FAM172A	JH602056.1	+	12754315	12754315	Intron (FAM172A-201/FAM172A, intron 7 of 11)	102	12513331	12935993	422663	2	FAM172A-201	181678	FAM172A-201;FAM172A-202;FAM172A-203	FAM172A;FAM172A;FAM172A	0;0;0	TRUE	Intron	NA
Blood	cg03657398	-8.00734	3.56754e-14	2.76859e-12	PRDM6	JH602087.1	+	18870988	18870988	Intron (PRDM6-201/PRDM6, intron 4 of 7)	133	18840122	18941543	101422	2	PRDM6-201	70555	PRDM6-201	PRDM6	0	TRUE	Intron	NA
Blood	cg03673751	-8.17344	1.18296e-14	1.07924e-12	TJP1	JH602081.1	-	2852851	2852851	Exon (TJP1-201/TJP1, exon 13 of 28)	127	2828324	2907483	79160	2	TJP1-201	54632	TJP1-201;TJP1-202	TJP1;TJP1	0;0	TRUE	Exon	NA
Blood	cg03819788	-7.52829	7.9481e-13	4.18093e-11	FIGN	JH602045.1	-	1399690	1399690	Distal Intergenic	91	1770852	1899842	128991	1	FIGN-201	-371163	NA	NA	NA	FALSE	Intergenic_upstream	NA
Blood	cg03834124	-7.03125	1.7431e-11	6.13644e-10	RASEF	JH602124.1	-	10567250	10567250	Distal Intergenic	170	10848490	10926493	78004	2	RASEF-201	359244	NA	NA	NA	FALSE	Intergenic_downstream	NA
Blood	cg03855540	-8.91762	7.14372e-17	1.54598e-14	LMO4	JH602055.1	+	10216875	10216875	Intron (LMO4-201/LMO4, intron 2 of 4)	101	10207899	10225209	17311	2	LMO4-201	8286	LMO4-201;LMO4-202	LMO4;LMO4	0;0	TRUE	Intron	NA
Blood	cg03909395	-7.85301	9.82489e-14	6.60919e-12	CADPS2	JH602096.1	-	13629484	13629484	Exon (CADPS2-201/CADPS2, exon 22 of 30)	142	13142198	13700683	558486	1	CADPS2-201	487285	CADPS2-201;CADPS2-202;CADPS2-203;CADPS2-204;CADPS2-205;CADPS2-206	CADPS2;CADPS2;CADPS2;CADPS2;CADPS2;CADPS2	0;0;0;0;0;0	TRUE	Exon	NA
Blood	cg04043112	-7.83555	1.10091e-13	7.31762e-12	DNAH11	JH602052.1	+	9233422	9233422	Exon (NA, exon 2 of 1)	98	8811082	9135815	324734	2	DNAH11-201	-97606	NA	NA	NA	TRUE	Exon	NA
Blood	cg04093430	-8.14309	1.44881e-14	1.29222e-12	MAGI2	JH602052.1	+	27178243	27178243	Exon (MAGI2-202/MAGI2, exon 20 of 21)	98	27134993	28430686	1295694	2	MAGI2-201	1252395	MAGI2-201;MAGI2-202	MAGI2;MAGI2	0;0	TRUE	Exon	NA
Blood	cg04107706	-8.9342	6.35649e-17	1.39728e-14	MEIS2	JH602117.1	-	4898582	4898582	Distal Intergenic	163	4210770	4413261	202492	2	MEIS2-201	-485321	NA	NA	NA	FALSE	Intergenic_upstream	NA
Blood	cg04186556	-7.81533	1.25582e-13	8.24913e-12	MECOM	JH602043.1	+	47141416	47141416	Exon (MECOM-201/MECOM, exon 6 of 16)	89	47104319	47164975	60657	2	MECOM-201	23511	MECOM-201;MECOM-202;MECOM-203;MECOM-204	MECOM;MECOM;MECOM;MECOM	0;0;0;0	TRUE	Exon	CpGisland
Blood	cg04310284	-7.94417	5.40872e-14	3.92195e-12	ENSHGLG00000019843	JH602124.1	-	10253508	10253508	Distal Intergenic	170	10092954	10093862	909	1	transcript:ENSHGLT00000028053	160602	NA	NA	NA	FALSE	Intergenic_downstream	NA
Blood	cg04330548	-7.91282	6.64455e-14	4.68424e-12	CTNNA3	JH602067.1	+	1496154	1496154	Exon (LRRTM3-201/LRRTM3, exon 3 of 3)	113	285857	2034582	1748726	2	CTNNA3-201	538380	CTNNA3-201;LRRTM3-201	CTNNA3;LRRTM3	0;0	TRUE	Exon	NA
Blood	cg04370307	-7.31057	3.12692e-12	1.38783e-10	RARA	JH602108.1	+	2979590	2979590	Downstream (<1kb)	154	2934731	2967232	32502	2	RARA-202	-12309	CDC6-201	CDC6	0	FALSE	Intergenic_upstream	NA
Blood	cg04385386	-7.75077	1.90902e-13	1.19494e-11	MARCKS	JH602169.1	+	5680294	5680294	Distal Intergenic	215	4967732	4969754	2023	2	MARCKS-201	-710539	NA	NA	NA	FALSE	Intergenic_upstream	NA
Blood	cg04426657	-8.30727	4.81253e-15	5.08907e-13	ZNF703	JH602093.1	-	6314102	6314102	Distal Intergenic	139	5895998	5900367	4370	2	ZNF703-201	-413783	NA	NA	NA	FALSE	Intergenic_upstream	NA
Blood	cg04437312	-8.65526	4.45792e-16	6.69666e-14	RALGPS1	JH602073.1	-	8386225	8386225	Exon (RALGPS1-201/RALGPS1, exon 6 of 20)	119	8236803	8499285	262483	2	RALGPS1-201	113060	RALGPS1-201;RALGPS1-202;RALGPS1-203;RALGPS1-204	RALGPS1;RALGPS1;RALGPS1;RALGPS1	0;0;0;0	TRUE	Exon	NA
Blood	cg04440408	-7.46146	1.21356e-12	6.10431e-11	NR4A2	JH602045.1	+	10007572	10007572	Distal Intergenic	91	9581779	9589942	8164	1	NR4A2-201	425792	NA	NA	NA	FALSE	Intergenic_downstream	NA
Blood	cg04454360	-8.6167	5.81877e-16	8.24582e-14	CCDC171	JH602049.1	-	20064849	20064849	Downstream (1-2kb)	95	19715487	20063731	348245	1	CCDC171-202	349410	CCDC171-202	CCDC171	0	FALSE	Intergenic_downstream	NA
Blood	cg04463889	-8.64331	4.8418e-16	7.13763e-14	RAPGEF4	JH602100.1	+	10355188	10355188	Exon (RAPGEF4-201/RAPGEF4, exon 29 of 31)	146	10062717	10369632	306916	1	RAPGEF4-201	292470	RAPGEF4-201;RAPGEF4-202;RAPGEF4-203	RAPGEF4;RAPGEF4;RAPGEF4	0;0;0	TRUE	Exon	NA
Blood	cg04547147	-8.87915	9.36219e-17	1.90777e-14	NFIB	JH602049.1	-	18402993	18402993	Exon (NFIB-201/NFIB, exon 10 of 12)	95	18377624	18586424	208801	2	NFIB-201	183383	NFIB-201;NFIB-202;NFIB-203;NFIB-204	NFIB;NFIB;NFIB;NFIB	0;0;0;0	TRUE	Exon	NA
Blood	cg04557744	-7.17231	7.3605e-12	2.93547e-10	EFNA5	JH602056.1	+	25559764	25559764	Intron (EFNA5-201/EFNA5, intron 1 of 4)	102	25341132	25611564	270433	2	EFNA5-201	51800	EFNA5-201;EFNA5-202	EFNA5;EFNA5	0;0	TRUE	Intron	NA
Blood	cg04562304	-7.51691	8.54362e-13	4.45817e-11	SYT6	JH602085.1	-	9761432	9761432	Exon (SYT6-201/SYT6, exon 6 of 8)	131	9753416	9810757	57342	2	SYT6-201	49325	SYT6-201;SYT6-202	SYT6;SYT6	0;0	TRUE	Exon	NA
Blood	cg04610399	-7.09874	1.15557e-11	4.28422e-10	HSPA12A	JH602050.1	+	29653365	29653365	Intron (NA, intron 3 of 0)	96	29758011	29913140	155130	1	HSPA12A-201	-104598	ENO4-201	ENO4	0	TRUE	Intron	NA
Blood	cg04721110	-7.24191	4.78991e-12	2.00781e-10	NPAS3	JH602151.1	-	3589819	3589819	Intron (NPAS3-201/NPAS3, intron 3 of 11)	197	3006512	3904799	898288	2	NPAS3-201	314980	NPAS3-201	NPAS3	0	TRUE	Intron	NA
Blood	cg04723117	-7.43717	1.41449e-12	6.98331e-11	MEIS1	JH602075.1	-	6957300	6957300	Exon (MEIS1-201/MEIS1, exon 8 of 13)	121	6873913	7031346	157434	2	MEIS1-201	74046	MEIS1-201;MEIS1-202	MEIS1;MEIS1	0;0	TRUE	Exon	NA
Blood	cg04769815	-7.69546	2.72832e-13	1.62056e-11	PHF14	JH602140.1	+	8643817	8643817	Distal Intergenic	186	8329554	8366113	36560	2	PHF14-204	-277655	NA	NA	NA	FALSE	Intergenic_upstream	NA
Blood	cg04770352	-8.35734	3.42978e-15	3.72565e-13	CYP7B1	JH602057.1	-	26383729	26383729	Intron (NA, intron 2 of 0)	103	26792890	26991425	198536	1	CYP7B1-201	-409162	NA	NA	NA	TRUE	Intron	NA
Blood	cg04905851	-7.17148	7.398e-12	2.94622e-10	ZNF521	JH602083.1	-	7170076	7170076	Intron (ZNF521-201/ZNF521, intron 4 of 5)	129	7025544	7238960	213417	1	ZNF521-201	144483	ZNF521-201;ZNF521-202	ZNF521;ZNF521	0;0	TRUE	Intron	NA
Blood	cg04968468	-7.98989	4.00289e-14	3.05324e-12	SLC14A2	JH602091.1	-	9131135	9131135	Intron (NA, intron 1 of 0)	137	9330064	9379942	49879	1	SLC14A2-201	-198978	NA	NA	NA	TRUE	Intron	NA
Blood	cg05004394	-8.2181	8.77127e-15	8.32883e-13	BMP4	JH602044.1	-	15631114	15631114	Intron (NA, intron 1 of 0)	90	15263274	15269743	6470	1	BMP4-201	367840	NA	NA	NA	TRUE	Intron	NA
Blood	cg05035791	-7.7172	2.37157e-13	1.43616e-11	ACTRT3	JH602043.1	+	47610020	47610020	Distal Intergenic	89	47809519	47822172	12654	2	ACTRT3-201	212152	NA	NA	NA	FALSE	Intergenic_downstream	NA
Blood	cg05099385	-7.02985	1.75795e-11	6.18095e-10	ANXA1	JH602124.1	-	1396214	1396214	Distal Intergenic	170	764940	782198	17259	1	ANXA1-201	631274	NA	NA	NA	FALSE	Intergenic_downstream	NA
Blood	cg05120647	-8.90814	7.6367e-17	1.62743e-14	TLE4	JH602124.1	+	7661620	7661620	Distal Intergenic	170	7180028	7323882	143855	1	TLE4-203	481591	NA	NA	NA	FALSE	Intergenic_downstream	NA
Blood	cg05232130	-7.06403	1.42813e-11	5.1778e-10	TENM2	JH602046.1	+	22171521	22171521	Intron (TENM2-203/TENM2, intron 2 of 28)	92	21734316	22627526	893211	2	TENM2-203	455957	TENM2-203	TENM2	0	TRUE	Intron	NA
Blood	cg05312831	-10.03	2.19084e-20	1.60952e-17	LMO4	JH602055.1	+	9614612	9614612	Distal Intergenic	101	10209009	10221705	12697	2	LMO4-202	607045	NA	NA	NA	FALSE	Intergenic_downstream	NA
Blood	cg05434345	-7.05777	1.48363e-11	5.35122e-10	ENSHGLG00000019931	JH602132.1	-	7932136	7932136	Exon (NA, exon 2 of 1)	178	7845819	7846130	312	2	transcript:ENSHGLT00000028141	-86006	NA	NA	NA	TRUE	Exon	NA
Blood	cg05487364	-8.22702	8.26172e-15	7.92586e-13	ERMN	JH602045.1	+	8716224	8716224	Distal Intergenic	91	8486421	8491118	4698	1	ERMN-201	229802	NA	NA	NA	FALSE	Intergenic_downstream	NA
Blood	cg05534676	-7.98107	4.24255e-14	3.20106e-12	NEUROD6	JH602096.1	+	535486	535486	Exon (NEUROD6-201/NEUROD6, exon 2 of 2)	142	534295	537166	2872	2	NEUROD6-201	1680	NEUROD6-201	NEUROD6	0	TRUE	Exon	NA
Blood	cg05571800	-7.30509	3.23561e-12	1.4225e-10	KLHL14	JH602083.1	-	48307	48307	Distal Intergenic	129	203374	297378	94005	1	KLHL14-201	-155068	NA	NA	NA	FALSE	Intergenic_upstream	NA
Blood	cg05602886	-7.44274	1.36571e-12	6.80832e-11	MEOX2	JH602052.1	-	14194565	14194565	Distal Intergenic	98	14483789	14547374	63586	1	MEOX2-201	-289273	NA	NA	NA	FALSE	Intergenic_upstream	NA
Blood	cg05635248	-8.43182	2.06755e-15	2.35591e-13	CADM1	JH602097.1	-	10612871	10612871	Exon (CADM1-202/CADM1, exon 10 of 12)	143	10591824	10932981	341158	2	CADM1-201	320062	CADM1-201;CADM1-202;CADM1-203;CADM1-204;CADM1-205;CADM1-206	CADM1;CADM1;CADM1;CADM1;CADM1;CADM1	0;0;0;0;0;0	TRUE	Exon	NA
Blood	cg05744273	-8.67217	3.96527e-16	6.21902e-14	PKHD1	JH602168.1	+	4281884	4281884	Intron (PKHD1-201/PKHD1, intron 50 of 66)	214	4019056	4536324	517269	1	PKHD1-201	262827	PKHD1-201;PKHD1-202	PKHD1;PKHD1	0;0	TRUE	Intron	NA
Blood	cg05847151	-8.46098	1.69461e-15	1.99614e-13	C1orf87	JH602055.1	-	32822030	32822030	Distal Intergenic	101	32948323	33030578	82256	1	C1orf87-201	-126342	NA	NA	NA	FALSE	Intergenic_upstream	NA
Blood	cg05857710	-7.73347	2.13494e-13	1.30991e-11	ACTRT3	JH602043.1	-	47603225	47603225	Distal Intergenic	89	47809519	47822172	12654	2	ACTRT3-201	218996	NA	NA	NA	FALSE	Intergenic_downstream	NA
Blood	cg05859116	-7.30158	3.30694e-12	1.44702e-10	IGFBP7	JH602074.1	-	12250407	12250407	Distal Intergenic	120	12318006	12387582	69577	1	IGFBP7-201	-67648	NA	NA	NA	FALSE	Intergenic_upstream	NA
Blood	cg05955690	-8.18125	1.12279e-14	1.03449e-12	YAE1D1	JH602053.1	-	21517356	21517356	Distal Intergenic	99	21390701	21395956	5256	2	YAE1D1-201	-121448	NA	NA	NA	FALSE	Intergenic_upstream	NA
Blood	cg05968078	-7.92215	6.25011e-14	4.45113e-12	ZEB2	JH602045.1	-	44217745	44217745	Distal Intergenic	91	44102186	44139997	37812	2	ZEB2-202	-77748	NA	NA	NA	FALSE	Intergenic_upstream	NA
Blood	cg06044403	-8.27996	5.78628e-15	5.91705e-13	PTCH1	JH602066.1	-	16976267	16976267	Intron (PTCH1-202/PTCH1, intron 2 of 23)	112	16935251	16995389	60139	2	PTCH1-201	19122	PTCH1-201;PTCH1-202;PTCH1-203	PTCH1;PTCH1;PTCH1	0;0;0	TRUE	Intron	NA
Blood	cg06097717	-7.74219	2.01798e-13	1.2547e-11	FANCL	JH602146.1	+	2986783	2986783	Distal Intergenic	192	3603383	3663572	60190	1	FANCL-201	-616600	NA	NA	NA	FALSE	Intergenic_upstream	NA
Blood	cg06106580	-7.30881	3.16146e-12	1.39209e-10	SOX6	JH602079.1	-	7884252	7884252	Intron (SOX6-202/SOX6, intron 5 of 15)	125	7689775	8084764	394990	2	SOX6-201	200512	SOX6-201;SOX6-202;SOX6-203	SOX6;SOX6;SOX6	0;0;0	TRUE	Intron	NA
Blood	cg06201888	-7.38483	1.96564e-12	9.25374e-11	HSPA12A	JH602050.1	-	29653256	29653256	Intron (NA, intron 3 of 0)	96	29758011	29913140	155130	1	HSPA12A-201	-104804	ENO4-201	ENO4	0	TRUE	Intron	NA
Blood	cg06267904	-7.26628	4.11838e-12	1.74201e-10	MEIS1	JH602075.1	+	6790216	6790216	Intron (NA, intron 2 of 0)	121	6873913	7031346	157434	2	MEIS1-201	241130	NA	NA	NA	TRUE	Intron	NA
Blood	cg06282210	-9.22445	8.07357e-18	2.56125e-15	BCL11A	JH602146.1	+	1459742	1459742	Exon (BCL11A-201/BCL11A, exon 4 of 4)	192	1367781	1460371	92591	1	BCL11A-201	91960	BCL11A-201;BCL11A-202;BCL11A-203	BCL11A;BCL11A;BCL11A	0;0;0	TRUE	Exon	CpGisland
Blood	cg06369721	-7.39171	1.88257e-12	8.90772e-11	CDKN3	JH602044.1	+	14919667	14919667	Intron (NA, intron 2 of 0)	90	14838561	14852554	13994	2	CDKN3-201	-67112	NA	NA	NA	TRUE	Intron	NA
Blood	cg06410870	-8.05157	2.66251e-14	2.20562e-12	USP7	JH602137.1	-	6285153	6285153	Exon (USP7-201/USP7, exon 21 of 31)	183	6276354	6338227	61874	2	USP7-201	53074	USP7-201	USP7	0	TRUE	Exon	NA
Blood	cg06483441	-9.84878	8.46526e-20	4.92175e-17	SOX4	JH602069.1	-	5079277	5079277	Distal Intergenic	115	5155173	5156084	912	2	SOX4-201	76856	NA	NA	NA	FALSE	Intergenic_downstream	NA
Blood	cg06538073	-7.64041	3.88628e-13	2.21415e-11	CCDC93	JH602045.1	-	27159021	27159021	Distal Intergenic	91	27208938	27293014	84077	1	CCDC93-201	-49918	NA	NA	NA	FALSE	Intergenic_upstream	NA
Blood	cg06633884	-7.41124	1.66527e-12	8.0154e-11	NOVA1	JH602133.1	-	5954529	5954529	Exon (NOVA1-201/NOVA1, exon 4 of 5)	179	5821477	5971637	150161	1	NOVA1-201	133003	NOVA1-201;NOVA1-202	NOVA1;NOVA1	0;0	TRUE	Exon	NA
Blood	cg06645733	-7.57697	5.8306e-13	3.21051e-11	LRMDA	JH602067.1	-	8800499	8800499	Intron (LRMDA-202/LRMDA, intron 2 of 3)	113	8781687	9892041	1110355	1	LRMDA-201	18811	LRMDA-201;LRMDA-202	LRMDA;LRMDA	0;0	TRUE	Intron	NA
Blood	cg06679273	-8.25151	7.0079e-15	6.98713e-13	BCL11A	JH602146.1	-	2100309	2100309	Distal Intergenic	192	1374957	1467841	92885	1	BCL11A-203	725400	NA	NA	NA	FALSE	Intergenic_downstream	NA
Blood	cg06682970	-7.19537	6.3857e-12	2.59113e-10	DACH1	JH602064.1	-	28699960	28699960	Promoter (3-4kb)	110	28703108	29080750	377643	1	DACH1-202	-3197	DACH1-201;DACH1-202	DACH1;DACH1	0;0	FALSE	Promoter	NA
Blood	cg06752313	-8.85725	1.09172e-16	2.19264e-14	APBA1	JH602049.1	+	3596379	3596379	Intron (APBA1-201/APBA1, intron 2 of 10)	95	3565299	3635775	70477	1	APBA1-201	31031	APBA1-201	APBA1	0	TRUE	Intron	NA
Blood	cg06777818	-8.43292	2.052e-15	2.34777e-13	ENSHGLG00000021415	JH602087.1	+	16380442	16380442	Distal Intergenic	133	16529381	16529941	561	1	transcript:ENSHGLT00000029625	-148939	NA	NA	NA	FALSE	Intergenic_upstream	NA
Blood	cg06778417	-10.5192	5.36571e-22	6.80884e-19	HHIP	JH602166.1	+	3686611	3686611	Intron (HHIP-201/HHIP, intron 4 of 12)	212	3649967	3735834	85868	1	HHIP-201	36595	HHIP-201	HHIP	0	TRUE	Intron	NA
Blood	cg06785646	-7.67309	3.15077e-13	1.83632e-11	C15orf41	JH602117.1	-	3809626	3809626	Distal Intergenic	163	3881189	4121527	240339	1	C15orf41-201	-71612	NA	NA	NA	FALSE	Intergenic_upstream	NA
Blood	cg06868293	-7.1099	1.07935e-11	4.05003e-10	SCN2A	JH602045.1	-	123347	123347	Exon (SCN2A-203/SCN2A, exon 5 of 27)	91	23524	175770	152247	2	SCN2A-201	52423	SCN2A-201;SCN2A-202;SCN2A-203;SCN2A-204	SCN2A;SCN2A;SCN2A;SCN2A	0;0;0;0	TRUE	Exon	NA
Blood	cg06897681	-7.91838	6.40655e-14	4.54786e-12	STXBP5L	JH602044.1	+	26837515	26837515	Exon (STXBP5L-201/STXBP5L, exon 22 of 28)	90	26820018	27305447	485430	2	STXBP5L-201	467884	STXBP5L-201;STXBP5L-202;STXBP5L-203;STXBP5L-204	STXBP5L;STXBP5L;STXBP5L;STXBP5L	0;0;0;0	TRUE	Exon	NA
Blood	cg06931807	-7.78657	1.51379e-13	9.69275e-12	EBF1	JH602046.1	+	30603110	30603110	Exon (EBF1-201/EBF1, exon 8 of 16)	92	30333504	30733267	399764	1	EBF1-201	269605	EBF1-201	EBF1	0	TRUE	Exon	NA
Blood	cg06950738	-7.86263	9.22682e-14	6.25206e-12	DACH1	JH602064.1	+	28789111	28789111	Intron (DACH1-201/DACH1, intron 2 of 11)	110	28703108	29080750	377643	1	DACH1-201	86002	DACH1-201;DACH1-202	DACH1;DACH1	0;0	TRUE	Intron	NA
Blood	cg06978406	-8.24034	7.55429e-15	7.39975e-13	ENSHGLG00000013307	JH602137.1	+	5223204	5223204	Distal Intergenic	183	5398604	5401744	3141	1	transcript:ENSHGLT00000018776	-175400	NA	NA	NA	FALSE	Intergenic_upstream	NA
Blood	cg07117806	-8.22589	8.32418e-15	7.95843e-13	RUNX2	JH602067.1	-	14728463	14728463	Exon (RUNX2-202/RUNX2, exon 4 of 6)	113	14679974	14867729	187756	2	RUNX2-201	139218	RUNX2-201;RUNX2-202;RUNX2-203	RUNX2;RUNX2;RUNX2	0;0;0	TRUE	Exon	NA
Blood	cg07160581	-7.27159	3.9848e-12	1.69837e-10	RYR2	JH602088.1	-	13115597	13115597	Exon (RYR2-201/RYR2, exon 51 of 101)	134	12956042	13419381	463340	2	RYR2-201	303784	RYR2-201	RYR2	0	TRUE	Exon	NA
Blood	cg07436962	-7.41821	1.59386e-12	7.7384e-11	FIGN	JH602045.1	+	1904061	1904061	Distal Intergenic	91	1897354	1899842	2489	1	FIGN-202	6706	FIGN-201;FIGN-202	FIGN;FIGN	0;0	FALSE	Intergenic_downstream	NA
Blood	cg07698729	-7.03484	1.7055e-11	6.01926e-10	ZNF740	JH602217.1	+	1235011	1235011	Exon (ZNF740-201/ZNF740, exon 7 of 7)	263	1227493	1238366	10874	1	ZNF740-201	7469	ZNF740-201;ZNF740-202;ITGB7-201	ZNF740;ZNF740;ITGB7	0;0;12611	TRUE	Exon	NA
Blood	cg07705206	-7.27446	3.91436e-12	1.67346e-10	CACNA2D3	JH602135.1	+	2391262	2391262	Exon (CACNA2D3-201/CACNA2D3, exon 20 of 38)	181	2218995	3080863	861869	2	CACNA2D3-201	689601	CACNA2D3-201	CACNA2D3	0	TRUE	Exon	NA
Blood	cg07782006	-7.14052	8.94769e-12	3.45973e-10	CADM1	JH602097.1	-	10602309	10602309	Intron (CADM1-201/CADM1, intron 7 of 8)	143	10591824	10932981	341158	2	CADM1-201	330672	CADM1-201;CADM1-202;CADM1-203;CADM1-204;CADM1-205;CADM1-206	CADM1;CADM1;CADM1;CADM1;CADM1;CADM1	0;0;0;0;0;0	TRUE	Intron	NA
Blood	cg07789509	-8.66603	4.13764e-16	6.3818e-14	RAPGEF4	JH602100.1	+	10286958	10286958	Exon (RAPGEF4-201/RAPGEF4, exon 7 of 31)	146	10062717	10369632	306916	1	RAPGEF4-201	224192	RAPGEF4-201;RAPGEF4-202;RAPGEF4-203	RAPGEF4;RAPGEF4;RAPGEF4	0;0;0	TRUE	Exon	NA
Blood	cg07793013	-7.46335	1.19918e-12	6.04287e-11	FANCL	JH602146.1	+	3029124	3029124	Intron (NA, intron 1 of 0)	192	3603383	3663572	60190	1	FANCL-201	-574259	NA	NA	NA	TRUE	Intron	NA
Blood	cg07856801	-9.73812	1.92053e-19	1.01161e-16	BCL11A	JH602146.1	-	2023757	2023757	Distal Intergenic	192	1374957	1467841	92885	1	BCL11A-203	648848	NA	NA	NA	FALSE	Intergenic_downstream	NA
Blood	cg07865615	-7.40228	1.76171e-12	8.37846e-11	PTPRE	JH602050.1	-	18566580	18566580	Distal Intergenic	96	18980069	19013103	33035	2	PTPRE-204	446572	NA	NA	NA	FALSE	Intergenic_downstream	NA
Blood	cg07934123	-8.40385	2.50107e-15	2.74578e-13	ZNF703	JH602093.1	+	6290447	6290447	Distal Intergenic	139	5895998	5900367	4370	2	ZNF703-201	-390031	NA	NA	NA	FALSE	Intergenic_upstream	NA
Blood	cg07983682	-7.09771	1.16288e-11	4.3056e-10	TCF7L2	JH602050.1	-	33386856	33386856	Intron (TCF7L2-201/TCF7L2, intron 4 of 13)	96	33341029	33526928	185900	2	TCF7L2-201	140072	TCF7L2-201;TCF7L2-202;TCF7L2-203;TCF7L2-204;TCF7L2-205;TCF7L2-208	TCF7L2;TCF7L2;TCF7L2;TCF7L2;TCF7L2;TCF7L2	0;0;0;0;0;0	TRUE	Intron	NA
Blood	cg07987507	-7.99059	3.98445e-14	3.0475e-12	DLG2	JH602158.1	-	6395045	6395045	Intron (DLG2-201/DLG2, intron 16 of 22)	204	5028404	6421986	1393583	1	DLG2-201	1366592	DLG2-201;DLG2-202;DLG2-203	DLG2;DLG2;DLG2	0;0;0	TRUE	Intron	NA
Blood	cg07992814	-7.16601	7.65127e-12	3.03057e-10	GPATCH8	JH602108.1	+	624803	624803	Intron (GPATCH8-201/GPATCH8, intron 2 of 9)	154	603315	678726	75412	1	GPATCH8-201	21439	GPATCH8-201	GPATCH8	0	TRUE	Intron	NA
Blood	cg08049042	-7.3092	3.15378e-12	1.39209e-10	CDC42BPA	JH602084.1	+	12363289	12363289	Exon (CDC42BPA-201/CDC42BPA, exon 21 of 36)	130	12314570	12591015	276446	2	CDC42BPA-201	227678	CDC42BPA-201;CDC42BPA-202;CDC42BPA-203;CDC42BPA-204;CDC42BPA-205;CDC42BPA-206	CDC42BPA;CDC42BPA;CDC42BPA;CDC42BPA;CDC42BPA;CDC42BPA	0;0;0;0;0;0	TRUE	Exon	NA
Blood	cg08055380	-7.34434	2.53283e-12	1.15538e-10	ENSHGLG00000021396	JH602082.1	-	8391576	8391576	Distal Intergenic	128	8379141	8379581	441	2	transcript:ENSHGLT00000029606	-11995	NA	NA	NA	FALSE	Intergenic_upstream	NA
Blood	cg08124835	-8.05419	2.6167e-14	2.17412e-12	SOX2	JH602043.1	+	60046215	60046215	Distal Intergenic	89	59570915	59571871	957	1	SOX2-201	475251	NA	NA	NA	FALSE	Intergenic_downstream	NA
Blood	cg08156047	-7.88916	7.75772e-14	5.3607e-12	MEF2C	JH602056.1	+	8692037	8692037	Distal Intergenic	102	8072673	8235252	162580	2	MEF2C-201	-456784	NA	NA	NA	FALSE	Intergenic_upstream	NA
Blood	cg08174781	-7.07988	1.29658e-11	4.76899e-10	ZNF521	JH602083.1	-	7157611	7157611	Intron (ZNF521-201/ZNF521, intron 4 of 5)	129	7025544	7238960	213417	1	ZNF521-201	132066	ZNF521-201;ZNF521-202	ZNF521;ZNF521	0;0	TRUE	Intron	NA
Blood	cg08224200	-8.49799	1.31579e-15	1.66967e-13	KCNG3	JH602051.1	-	24131307	24131307	Exon (KCNG3-201/KCNG3, exon 2 of 2)	97	24130784	24173631	42848	2	KCNG3-201	42276	KCNG3-201	KCNG3	0	TRUE	Exon	NA
Blood	cg08231463	-7.04596	1.5941e-11	5.67633e-10	LRP12	JH602076.1	+	20913838	20913838	Distal Intergenic	122	20691479	20764310	72832	2	LRP12-202	-149479	NA	NA	NA	FALSE	Intergenic_upstream	NA
Blood	cg08281622	-9.67255	3.11361e-19	1.42496e-16	BCL11A	JH602146.1	+	2056537	2056537	Distal Intergenic	192	1374957	1467841	92885	1	BCL11A-203	681579	NA	NA	NA	FALSE	Intergenic_downstream	NA
Blood	cg08327352	-7.50613	9.14788e-13	4.74687e-11	HMX3	JH602050.1	+	23910536	23910536	Distal Intergenic	96	23875936	23877765	1830	2	HMX3-201	-32722	NA	NA	NA	FALSE	Intergenic_upstream	NA
Blood	cg08435008	-8.65325	4.5203e-16	6.71241e-14	PTCH1	JH602066.1	+	16968937	16968937	5' UTR	112	16935251	16995389	60139	2	PTCH1-201	26452	PTCH1-201;PTCH1-202;PTCH1-203	PTCH1;PTCH1;PTCH1	0;0;0	TRUE	fiveUTR	NA
Blood	cg08443188	-8.13999	1.47915e-14	1.31091e-12	EIF4E3	JH602086.1	+	5711439	5711439	Intron (NA, intron 2 of 0)	132	6219199	6264604	45406	2	EIF4E3-202	553117	NA	NA	NA	TRUE	Intron	NA
Blood	cg08485777	-7.412	1.65735e-12	7.99105e-11	ACTRT3	JH602043.1	-	47602897	47602897	Distal Intergenic	89	47809519	47822172	12654	2	ACTRT3-201	219324	NA	NA	NA	FALSE	Intergenic_downstream	NA
Blood	cg08535054	-7.13538	9.23423e-12	3.5411e-10	RARB	JH602101.1	+	2804672	2804672	Distal Intergenic	147	3257697	3491859	234163	1	RARB-201	-453025	NA	NA	NA	FALSE	Intergenic_upstream	NA
Blood	cg08610539	-7.16083	7.89901e-12	3.11025e-10	BCL11A	JH602146.1	-	1458458	1458458	Exon (BCL11A-201/BCL11A, exon 4 of 4)	192	1367781	1460371	92591	1	BCL11A-201	90676	BCL11A-201;BCL11A-202;BCL11A-203	BCL11A;BCL11A;BCL11A	0;0;0	TRUE	Exon	NA
Blood	cg08669543	-7.8174	1.23902e-13	8.15796e-12	LRMDA	JH602067.1	+	9300194	9300194	Intron (LRMDA-202/LRMDA, intron 2 of 3)	113	8781687	9892041	1110355	1	LRMDA-201	518506	LRMDA-201;LRMDA-202	LRMDA;LRMDA	0;0	TRUE	Intron	NA
Blood	cg08757431	-7.96019	4.86783e-14	3.58563e-12	MAT2B	JH602046.1	-	26088268	26088268	Distal Intergenic	92	26297653	26306942	9290	2	MAT2B-201	218675	NA	NA	NA	FALSE	Intergenic_downstream	NA
Blood	cg08770225	-7.88813	7.81056e-14	5.37714e-12	ZNF507	JH602107.1	+	7002088	7002088	Distal Intergenic	153	7280498	7315250	34753	1	ZNF507-201	-278410	NA	NA	NA	FALSE	Intergenic_upstream	NA
Blood	cg08837890	-9.93642	4.40977e-20	2.96116e-17	BCL11A	JH602146.1	+	1850105	1850105	Distal Intergenic	192	1374957	1467841	92885	1	BCL11A-203	475099	NA	NA	NA	FALSE	Intergenic_downstream	NA
Blood	cg08871254	-10.1293	1.0388e-20	8.28579e-18	BCL11A	JH602146.1	+	1620402	1620402	Distal Intergenic	192	1374957	1467841	92885	1	BCL11A-203	245396	NA	NA	NA	FALSE	Intergenic_downstream	NA
Blood	cg08911427	-7.19243	6.50276e-12	2.63098e-10	CUL9	JH602067.1	-	16378884	16378884	Exon (NA, exon 2 of 1)	113	16335626	16368926	33301	2	CUL9-201	-10006	NA	NA	NA	TRUE	Exon	NA
Blood	cg08933507	-8.46449	1.65447e-15	1.96433e-13	EBF1	JH602046.1	-	30509911	30509911	Intron (EBF1-201/EBF1, intron 6 of 15)	92	30333504	30733267	399764	1	EBF1-201	176406	EBF1-201	EBF1	0	TRUE	Intron	NA
Blood	cg08979452	-7.37884	2.04092e-12	9.52782e-11	TBC1D5	JH602134.1	+	3288254	3288254	Distal Intergenic	180	2398042	2806263	408222	2	TBC1D5-201	-481942	NA	NA	NA	FALSE	Intergenic_upstream	NA
Blood	cg09055735	-7.68599	2.89986e-13	1.71153e-11	FRMD3	JH602122.1	-	5975552	5975552	Exon (FRMD3-201/FRMD3, exon 13 of 13)	168	5971828	6102400	130573	2	FRMD3-201	126800	FRMD3-201	FRMD3	0	TRUE	Exon	NA
Blood	cg09071556	-9.07509	2.34537e-17	6.00694e-15	DKK1	JH602104.1	+	11335041	11335041	Distal Intergenic	150	11313142	11315982	2841	2	DKK1-201	-19058	PRKG1-202;PRKG1-201	PRKG1;PRKG1	0;0	FALSE	Intergenic_upstream	NA
Blood	cg09182475	-8.77651	1.92009e-16	3.3926e-14	ENSHGLG00000019931	JH602132.1	-	7650983	7650983	Distal Intergenic	178	7845819	7846130	312	2	transcript:ENSHGLT00000028141	195196	NA	NA	NA	FALSE	Intergenic_downstream	NA
Blood	cg09255391	-9.51879	9.60324e-19	3.62289e-16	HNRNPA3	JH602100.1	+	14079192	14079192	Intron (NA, intron 1 of 0)	146	14341250	14346316	5067	1	HNRNPA3-201	-262058	NA	NA	NA	TRUE	Intron	NA
Blood	cg09343813	-7.50031	9.49192e-13	4.91625e-11	ZFPM2	JH602076.1	+	21671643	21671643	Intron (ZFPM2-201/ZFPM2, intron 4 of 6)	122	21388244	21707953	319710	1	ZFPM2-201	283350	ZFPM2-201	ZFPM2	0	TRUE	Intron	CpGisland
Blood	cg09364634	-7.9262	6.0862e-14	4.36782e-12	ZNF521	JH602083.1	-	7157740	7157740	Intron (ZNF521-201/ZNF521, intron 4 of 5)	129	7025544	7238960	213417	1	ZNF521-201	132147	ZNF521-201;ZNF521-202	ZNF521;ZNF521	0;0	TRUE	Intron	NA
Blood	cg09395098	-8.0056	3.60874e-14	2.79073e-12	ENSHGLG00000020114	JH602055.1	-	7175978	7175978	Distal Intergenic	101	7283423	7283902	480	1	transcript:ENSHGLT00000028324	-107446	NA	NA	NA	FALSE	Intergenic_upstream	NA
Blood	cg09424904	-9.1263	1.62881e-17	4.63996e-15	DACH1	JH602064.1	-	28864667	28864667	Intron (DACH1-201/DACH1, intron 2 of 11)	110	28703108	29080750	377643	1	DACH1-201	161558	DACH1-201;DACH1-202	DACH1;DACH1	0;0	TRUE	Intron	NA
Blood	cg09521419	-8.28084	5.75183e-15	5.90345e-13	BCL11A	JH602146.1	-	1948576	1948576	Distal Intergenic	192	1374957	1467841	92885	1	BCL11A-203	573667	NA	NA	NA	FALSE	Intergenic_downstream	NA
Blood	cg09570719	-7.33599	2.66838e-12	1.20539e-10	BIN3	JH602071.1	-	18167345	18167345	Promoter (4-5kb)	117	18121125	18163044	41920	2	BIN3-201	-4301	BIN3-201	BIN3	0	FALSE	Promoter	NA
Blood	cg09657570	-7.25901	4.30827e-12	1.81135e-10	COMTD1	JH602067.1	-	8648451	8648451	Distal Intergenic	113	8603257	8610243	6987	2	COMTD1-202	-38208	NA	NA	NA	FALSE	Intergenic_upstream	NA
Blood	cg09663651	-8.16614	1.24212e-14	1.12435e-12	TMEM33	JH602074.1	-	25081585	25081585	Distal Intergenic	120	24987555	25014993	27439	2	TMEM33-201	-66640	NA	NA	NA	FALSE	Intergenic_upstream	NA
Blood	cg09962606	-8.60879	6.14545e-16	8.66478e-14	SMAD4	JH602091.1	-	14593992	14593992	Exon (SMAD4-201/SMAD4, exon 7 of 12)	137	14570348	14625148	54801	1	SMAD4-201	23595	SMAD4-201;SMAD4-202;SMAD4-203	SMAD4;SMAD4;SMAD4	0;0;0	TRUE	Exon	NA
Blood	cg09977861	-7.54076	7.34258e-13	3.91188e-11	NPAS3	JH602151.1	-	3254966	3254966	Intron (NPAS3-201/NPAS3, intron 5 of 11)	197	3006512	3904799	898288	2	NPAS3-201	649833	NPAS3-201	NPAS3	0	TRUE	Intron	NA
Blood	cg10095878	-7.6863	2.89402e-13	1.71153e-11	SEC24C	JH602067.1	+	7279856	7279856	Exon (SEC24C-201/SEC24C, exon 7 of 23)	113	7261511	7288869	27359	1	SEC24C-201	18344	SEC24C-201	SEC24C	0	TRUE	Exon	NA
Blood	cg10103322	-7.69702	2.70109e-13	1.61125e-11	BCL11A	JH602146.1	+	1467961	1467961	3' UTR	192	1368105	1468400	100296	1	BCL11A-202	99807	BCL11A-202;BCL11A-203	BCL11A;BCL11A	0;0	TRUE	threeUTR	NA
Blood	cg10136700	-8.70361	3.18851e-16	5.17522e-14	KCNU1	JH602093.1	-	6824740	6824740	Intron (KCNU1-201/KCNU1, intron 17 of 24)	139	6748764	6904697	155934	2	KCNU1-201	79957	KCNU1-201	KCNU1	0	TRUE	Intron	NA
Blood	cg10160701	-9.50884	1.0326e-18	3.79303e-16	FBLN1	JH602065.1	-	4166362	4166362	Exon (FBLN1-201/FBLN1, exon 8 of 17)	111	4109478	4190066	80589	2	FBLN1-201	23656	FBLN1-201;FBLN1-202	FBLN1;FBLN1	0;0	TRUE	Exon	NA
Blood	cg10220472	-7.70231	2.6105e-13	1.56726e-11	MEF2C	JH602056.1	-	8567925	8567925	Distal Intergenic	102	8072673	8235252	162580	2	MEF2C-201	-332673	NA	NA	NA	FALSE	Intergenic_upstream	NA
Blood	cg10230808	-7.10317	1.12473e-11	4.19215e-10	ENSHGLG00000020588	JH602125.1	+	1688747	1688747	Distal Intergenic	171	1490464	1490871	408	2	transcript:ENSHGLT00000028798	-197827	NA	NA	NA	FALSE	Intergenic_upstream	NA
Blood	cg10276283	-8.23127	8.02909e-15	7.81004e-13	RSBN1	JH602085.1	+	9425172	9425172	Exon (RSBN1-201/RSBN1, exon 5 of 8)	131	9422360	9470934	48575	2	RSBN1-201	45762	RSBN1-201	RSBN1	0	TRUE	Exon	NA
Blood	cg10340837	-8.84807	1.16423e-16	2.28886e-14	PTPRD	JH602049.1	-	12888979	12888979	Exon (PTPRD-201/PTPRD, exon 25 of 31)	95	12874706	13278956	404251	2	PTPRD-201	389977	PTPRD-201;PTPRD-202;PTPRD-203;PTPRD-204;PTPRD-205;PTPRD-206;PTPRD-207	PTPRD;PTPRD;PTPRD;PTPRD;PTPRD;PTPRD;PTPRD	0;0;0;0;0;0;0	TRUE	Exon	NA
Blood	cg10341417	-9.54511	7.92476e-19	3.07352e-16	BCL11A	JH602146.1	+	2269002	2269002	Distal Intergenic	192	1374957	1467841	92885	1	BCL11A-203	893996	NA	NA	NA	FALSE	Intergenic_downstream	NA
Blood	cg10406977	-9.08978	2.11269e-17	5.65973e-15	DLG2	JH602158.1	-	6267434	6267434	Exon (DLG2-201/DLG2, exon 14 of 23)	204	5028404	6421986	1393583	1	DLG2-201	1239029	DLG2-201;DLG2-202;DLG2-203	DLG2;DLG2;DLG2	0;0;0	TRUE	Exon	NA
Blood	cg10427592	-7.31188	3.10162e-12	1.37895e-10	FOSB	JH602220.1	-	2334747	2334747	Exon (FOSB-201/FOSB, exon 4 of 7)	266	2328691	2339099	10409	1	FOSB-201	6007	FOSB-201;FOSB-202;FOSB-203;FOSB-204;FOSB-205	FOSB;FOSB;FOSB;FOSB;FOSB	0;0;0;0;0	TRUE	Exon	CpGisland
Blood	cg10459154	-8.28241	5.69129e-15	5.86286e-13	BCL11A	JH602146.1	-	2154648	2154648	Distal Intergenic	192	1374957	1467841	92885	1	BCL11A-203	779739	NA	NA	NA	FALSE	Intergenic_downstream	NA
Blood	cg10500462	-7.53034	7.84538e-13	4.14026e-11	HSPA12A	JH602050.1	-	29653296	29653296	Intron (NA, intron 3 of 0)	96	29758011	29913140	155130	1	HSPA12A-201	-104716	ENO4-201	ENO4	0	TRUE	Intron	NA
Blood	cg10557100	-7.98429	4.15347e-14	3.14234e-12	TSHZ3	JH602107.1	+	6265393	6265393	Distal Intergenic	153	6280513	6350727	70215	2	TSHZ3-201	85334	NA	NA	NA	FALSE	Intergenic_downstream	NA
Blood	cg10581670	-7.1487	8.50993e-12	3.30419e-10	FAXC	JH602123.1	+	5941928	5941928	Distal Intergenic	169	5700087	5773484	73398	1	FAXC-201	241840	NA	NA	NA	FALSE	Intergenic_downstream	NA
Blood	cg10583873	-7.77648	1.61615e-13	1.02541e-11	MVB12B	JH602073.1	+	8875051	8875051	Intron (MVB12B-201/MVB12B, intron 8 of 8)	119	8864983	9019264	154282	2	MVB12B-201	144213	MVB12B-201	MVB12B	0	TRUE	Intron	NA
Blood	cg10600935	-10.0731	1.58518e-20	1.22926e-17	DACH1	JH602064.1	+	28995746	28995746	Intron (DACH1-201/DACH1, intron 8 of 11)	110	28703108	29080750	377643	1	DACH1-201	292637	DACH1-201;DACH1-202	DACH1;DACH1	0;0	TRUE	Intron	NA
Blood	cg10643442	-7.17275	7.34062e-12	2.93173e-10	FBXL4	JH602123.1	-	6126960	6126960	Distal Intergenic	169	6185748	6239481	53734	1	FBXL4-201	-58837	NA	NA	NA	FALSE	Intergenic_upstream	NA
Blood	cg10755942	-10.0321	2.15613e-20	1.60952e-17	MEIS1	JH602075.1	-	6794107	6794107	Intron (NA, intron 2 of 0)	121	6894079	7031346	137268	2	MEIS1-202	237240	NA	NA	NA	TRUE	Intron	NA
Blood	cg10790531	-7.3737	2.1077e-12	9.80679e-11	TMBIM4	JH602115.1	+	2404237	2404237	Intron (NA, intron 3 of 0)	161	2137612	2173854	36243	1	TMBIM4-201	266624	NA	NA	NA	TRUE	Intron	NA
Blood	cg10822690	-7.1057	1.10745e-11	4.13912e-10	CACNA2D3	JH602135.1	-	2259739	2259739	Intron (CACNA2D3-201/CACNA2D3, intron 35 of 37)	181	2218995	3080863	861869	2	CACNA2D3-201	821076	CACNA2D3-201	CACNA2D3	0	TRUE	Intron	NA
Blood	cg10956761	-7.21458	5.67185e-12	2.32791e-10	SPRED1	JH602117.1	+	5544478	5544478	Exon (SPRED1-201/SPRED1, exon 2 of 7)	163	5503469	5588375	84907	1	SPRED1-201	41008	SPRED1-201	SPRED1	0	TRUE	Exon	NA
Blood	cg10983579	-8.69972	3.27585e-16	5.28623e-14	MPPED2	JH602079.1	+	19713484	19713484	Distal Intergenic	125	19470378	19617819	147442	2	MPPED2-202	-95616	NA	NA	NA	FALSE	Intergenic_upstream	NA
Blood	cg11054001	-8.12936	1.58782e-14	1.39833e-12	ZEB2	JH602045.1	-	46401710	46401710	Distal Intergenic	91	44102186	44139997	37812	2	ZEB2-202	-2261761	NA	NA	NA	FALSE	Intergenic_upstream	NA
Blood	cg11058785	-7.33055	2.76063e-12	1.24304e-10	ZNF521	JH602083.1	+	7146297	7146297	Intron (ZNF521-201/ZNF521, intron 4 of 5)	129	7025544	7238960	213417	1	ZNF521-201	120752	ZNF521-201;ZNF521-202	ZNF521;ZNF521	0;0	TRUE	Intron	NA
Blood	cg11112789	-7.91809	6.41852e-14	4.54786e-12	DIAPH3	JH602061.1	+	20381110	20381110	Distal Intergenic	107	21045085	21383605	338521	2	DIAPH3-201	1002495	NA	NA	NA	FALSE	Intergenic_downstream	NA
Blood	cg11167025	-7.43048	1.47537e-12	7.21331e-11	PSMD7	JH602059.1	+	15903435	15903435	Distal Intergenic	105	16470221	16482047	11827	1	PSMD7-201	-566786	NA	NA	NA	FALSE	Intergenic_upstream	NA
Blood	cg11295019	-7.05503	1.50857e-11	5.42717e-10	BCL11A	JH602146.1	+	1843435	1843435	Distal Intergenic	192	1374957	1467841	92885	1	BCL11A-203	468477	NA	NA	NA	FALSE	Intergenic_downstream	NA
Blood	cg11352219	-11.2475	1.8443e-24	6.43593e-21	DACH1	JH602064.1	-	28864619	28864619	Intron (DACH1-201/DACH1, intron 2 of 11)	110	28703108	29080750	377643	1	DACH1-201	161510	DACH1-201;DACH1-202	DACH1;DACH1	0;0	TRUE	Intron	NA
Blood	cg11387509	-7.47987	1.08027e-12	5.49326e-11	CDH8	JH602059.1	+	24660471	24660471	Exon (CDH8-201/CDH8, exon 9 of 13)	105	24348586	24735902	387317	1	CDH8-201	311884	CDH8-201	CDH8	0	TRUE	Exon	NA
Blood	cg11481170	-7.06184	1.44724e-11	5.23351e-10	PHOX2B	JH602074.1	-	25202517	25202517	Distal Intergenic	120	25234372	25237102	2731	1	PHOX2B-201	-31904	NA	NA	NA	FALSE	Intergenic_upstream	NA
Blood	cg11506040	-7.74317	2.0052e-13	1.24953e-11	SLC7A2	JH602082.1	-	21692662	21692662	Exon (SLC7A2-203/SLC7A2, exon 6 of 11)	128	21681709	21736486	54778	2	SLC7A2-201	43824	SLC7A2-201;SLC7A2-203;SLC7A2-202	SLC7A2;SLC7A2;SLC7A2	0;0;0	TRUE	Exon	NA
Blood	cg11537472	-8.78058	1.86628e-16	3.3398e-14	MVB12B	JH602073.1	-	8875078	8875078	Intron (MVB12B-201/MVB12B, intron 8 of 8)	119	8864983	9019264	154282	2	MVB12B-201	144138	MVB12B-201	MVB12B	0	TRUE	Intron	NA
Blood	cg11676114	-8.84012	1.23097e-16	2.36999e-14	EBF1	JH602046.1	+	30627917	30627917	Exon (EBF1-201/EBF1, exon 9 of 16)	92	30333504	30733267	399764	1	EBF1-201	294412	EBF1-201	EBF1	0	TRUE	Exon	NA
Blood	cg11705934	-7.01748	1.89503e-11	6.64616e-10	ZEB2	JH602045.1	+	46226822	46226822	Distal Intergenic	91	44102186	44139997	37812	2	ZEB2-202	-2086776	NA	NA	NA	FALSE	Intergenic_upstream	NA
Blood	cg11741231	-8.44613	1.87531e-15	2.18138e-13	PSMD7	JH602059.1	+	16056554	16056554	Distal Intergenic	105	16470221	16482047	11827	1	PSMD7-201	-413619	NA	NA	NA	FALSE	Intergenic_upstream	NA
Blood	cg11768290	-8.63422	5.15591e-16	7.47017e-14	E2F8	JH602079.1	+	10758942	10758942	Intron (NA, intron 1 of 0)	125	10652745	10669909	17165	2	E2F8-202	-88984	NA	NA	NA	TRUE	Intron	NA
Blood	cg11803406	-7.99437	3.88642e-14	2.98069e-12	LMO4	JH602055.1	+	10410200	10410200	Distal Intergenic	101	10207899	10225209	17311	2	LMO4-201	-184990	NA	NA	NA	FALSE	Intergenic_upstream	NA
Blood	cg12031700	-8.27423	6.01418e-15	6.09183e-13	SLC24A2	JH602049.1	-	23550264	23550264	Exon (SLC24A2-201/SLC24A2, exon 4 of 10)	95	23496268	23733259	236992	2	SLC24A2-201	182995	SLC24A2-201;SLC24A2-202	SLC24A2;SLC24A2	0;0	TRUE	Exon	NA
Blood	cg12066999	-9.27589	5.57951e-18	1.8112e-15	BCL11A	JH602146.1	+	1467811	1467811	3' UTR	192	1368105	1468400	100296	1	BCL11A-202	99705	BCL11A-202;BCL11A-203	BCL11A;BCL11A	0;0	TRUE	threeUTR	NA
Blood	cg12109829	-8.47114	1.58101e-15	1.90246e-13	HECTD3	JH602219.1	-	909779	909779	Exon (HECTD3-201/HECTD3, exon 4 of 21)	265	902344	911575	9232	2	HECTD3-201	1796	HECTD3-201;UROD-201;UROD-202	HECTD3;UROD;UROD	0;-534;-3155	TRUE	Exon	NA
Blood	cg12120400	-8.56676	8.20833e-16	1.11239e-13	ENSHGLG00000020324	JH602049.1	+	17721629	17721629	Distal Intergenic	95	17617741	17618472	732	1	transcript:ENSHGLT00000028534	103887	NA	NA	NA	FALSE	Intergenic_downstream	NA
Blood	cg12129962	-10.1962	6.27266e-21	5.64883e-18	ZEB2	JH602045.1	-	44750815	44750815	Distal Intergenic	91	44102186	44139997	37812	2	ZEB2-202	-610866	NA	NA	NA	FALSE	Intergenic_upstream	NA
Blood	cg12153239	-9.60701	5.03817e-19	2.16386e-16	MSRB3	JH602115.1	+	2689427	2689427	Distal Intergenic	161	2864921	2997273	132353	2	MSRB3-202	307798	NA	NA	NA	FALSE	Intergenic_downstream	NA
Blood	cg12160825	-8.48826	1.40638e-15	1.76062e-13	NPAS3	JH602151.1	+	3091365	3091365	Exon (NPAS3-201/NPAS3, exon 7 of 12)	197	3006512	3904799	898288	2	NPAS3-201	813386	NPAS3-201	NPAS3	0	TRUE	Exon	NA
Blood	cg12173512	-7.37919	2.03637e-12	9.5225e-11	DDHD1	JH602044.1	+	15713686	15713686	Distal Intergenic	90	16009331	16095985	86655	1	DDHD1-201	-295597	NA	NA	NA	FALSE	Intergenic_upstream	NA
Blood	cg12211405	-9.11989	1.70499e-17	4.75983e-15	SP8	JH602052.1	-	9657753	9657753	Distal Intergenic	98	9793290	9795684	2395	1	SP8-201	-135538	NA	NA	NA	FALSE	Intergenic_upstream	NA
Blood	cg12277372	-9.77585	1.45334e-19	7.95545e-17	BCL11A	JH602146.1	-	1467823	1467823	Exon (BCL11A-202/BCL11A, exon 5 of 5)	192	1368105	1468400	100296	1	BCL11A-202	99669	BCL11A-202;BCL11A-203	BCL11A;BCL11A	0;0	TRUE	Exon	NA
Blood	cg12289788	-7.90944	6.7931e-14	4.7649e-12	KCNU1	JH602093.1	-	6472095	6472095	Distal Intergenic	139	6748764	6904697	155934	2	KCNU1-201	432651	NA	NA	NA	FALSE	Intergenic_downstream	NA
Blood	cg12589577	-8.48887	1.40048e-15	1.76062e-13	ZNF703	JH602093.1	+	6227409	6227409	Distal Intergenic	139	5895998	5900367	4370	2	ZNF703-201	-327041	NA	NA	NA	FALSE	Intergenic_upstream	NA
Blood	cg12601967	-8.02841	3.10379e-14	2.4899e-12	BCL11A	JH602146.1	-	1467774	1467774	Exon (BCL11A-202/BCL11A, exon 5 of 5)	192	1368105	1468400	100296	1	BCL11A-202	99668	BCL11A-202;BCL11A-203	BCL11A;BCL11A	0;0	TRUE	Exon	NA
Blood	cg12606003	-8.41444	2.32731e-15	2.63042e-13	NPAS3	JH602151.1	-	3188745	3188745	Intron (NPAS3-201/NPAS3, intron 5 of 11)	197	3006512	3904799	898288	2	NPAS3-201	716054	NPAS3-201	NPAS3	0	TRUE	Intron	NA
Blood	cg12607314	-8.99738	4.06915e-17	9.3883e-15	ZSWIM6	JH602128.1	-	8528418	8528418	Intron (ZSWIM6-201/ZSWIM6, intron 5 of 14)	174	8482855	8673090	190236	2	ZSWIM6-201	144624	ZSWIM6-201	ZSWIM6	0	TRUE	Intron	NA
Blood	cg12716758	-9.69199	2.69851e-19	1.32643e-16	LRBA	JH602171.1	+	1926663	1926663	Intron (LRBA-201/LRBA, intron 47 of 56)	217	1797123	2471867	674745	2	LRBA-201	545156	LRBA-201;LRBA-202;LRBA-203	LRBA;LRBA;LRBA	0;0;0	TRUE	Intron	NA
Blood	cg12723790	-7.65538	3.53048e-13	2.04189e-11	USP25	JH602058.1	-	4687647	4687647	Distal Intergenic	104	4169938	4305122	135185	1	USP25-201	517757	NA	NA	NA	FALSE	Intergenic_downstream	NA
Blood	cg12775210	-7.59886	5.07029e-13	2.85954e-11	CEP112	JH602183.1	-	2622205	2622205	Intron (CEP112-201/CEP112, intron 22 of 25)	229	2141578	2727478	585901	1	CEP112-201	480578	CEP112-201;CEP112-202;CEP112-203;CEP112-204;CEP112-205;CEP112-206	CEP112;CEP112;CEP112;CEP112;CEP112;CEP112	0;0;0;0;0;0	TRUE	Intron	NA
Blood	cg12789994	-9.08987	2.11129e-17	5.65973e-15	RAPGEF4	JH602100.1	-	10314190	10314190	Exon (RAPGEF4-201/RAPGEF4, exon 15 of 31)	146	10062717	10369632	306916	1	RAPGEF4-201	251472	RAPGEF4-201;RAPGEF4-202;RAPGEF4-203	RAPGEF4;RAPGEF4;RAPGEF4	0;0;0	TRUE	Exon	NA
Blood	cg12830284	-7.58526	5.53041e-13	3.09404e-11	NPAS3	JH602151.1	-	3146807	3146807	Intron (NPAS3-201/NPAS3, intron 6 of 11)	197	3006512	3904799	898288	2	NPAS3-201	757992	NPAS3-201	NPAS3	0	TRUE	Intron	NA
Blood	cg12900023	-7.06898	1.38569e-11	5.05679e-10	WDR81	JH602099.1	+	4438685	4438685	Intron (WDR81-201/WDR81, intron 9 of 9)	145	4429087	4442037	12951	1	WDR81-201	9549	WDR81-201;SERPINF2-201	WDR81;SERPINF2	0;-4564	TRUE	Intron	NA
Blood	cg12917050	-10.3732	1.63772e-21	1.82881e-18	BCL11A	JH602146.1	+	1877903	1877903	Distal Intergenic	192	1374957	1467841	92885	1	BCL11A-203	502897	NA	NA	NA	FALSE	Intergenic_downstream	NA
Blood	cg13006563	-7.38453	1.9693e-12	9.25538e-11	GRID2	JH602070.1	-	21463911	21463911	Exon (GRID2-201/GRID2, exon 17 of 17)	116	19967840	21464296	1496457	1	GRID2-201	1496070	GRID2-201;GRID2-202	GRID2;GRID2	0;0	TRUE	Exon	NA
Blood	cg13085897	-11.1756	3.2548e-24	1.0096e-20	ZEB2	JH602045.1	-	44162562	44162562	Distal Intergenic	91	44102186	44139997	37812	2	ZEB2-202	-22613	NA	NA	NA	FALSE	Intergenic_upstream	NA
Blood	cg13138986	-7.53846	7.45064e-13	3.9619e-11	ZFHX3	JH602059.1	-	15612135	15612135	Distal Intergenic	105	15098960	15254127	155168	2	ZFHX3-201	-358008	NA	NA	NA	FALSE	Intergenic_upstream	NA
Blood	cg13150749	-7.21199	5.76353e-12	2.35925e-10	ZNF536	JH602107.1	-	5465772	5465772	Intron (ZNF536-201/ZNF536, intron 2 of 5)	153	5359695	5602220	242526	1	ZNF536-201	106028	ZNF536-201	ZNF536	0	TRUE	Intron	NA
Blood	cg13174473	-7.15671	8.10113e-12	3.17194e-10	EPHB2	JH602077.1	-	7481665	7481665	Intron (EPHB2-201/EPHB2, intron 2 of 16)	123	7421862	7593482	171621	1	EPHB2-201	59802	EPHB2-201	EPHB2	0	TRUE	Intron	NA
Blood	cg13279679	-8.18959	1.0618e-14	9.94704e-13	LMNA	JH602198.1	-	1457941	1457941	Intron (LMNA-201/LMNA, intron 1 of 9)	244	1447395	1467554	20160	1	LMNA-201	10545	LMNA-201;LMNA-202;LMNA-203	LMNA;LMNA;LMNA	0;0;0	TRUE	Intron	NA
Blood	cg13299559	-8.24645	7.25029e-15	7.15217e-13	EBF1	JH602046.1	-	30911516	30911516	Distal Intergenic	92	30333504	30733267	399764	1	EBF1-201	578012	NA	NA	NA	FALSE	Intergenic_downstream	NA
Blood	cg13299972	-7.59123	5.32346e-13	2.99024e-11	ZNF521	JH602083.1	-	7061832	7061832	Intron (ZNF521-201/ZNF521, intron 2 of 5)	129	7025544	7238960	213417	1	ZNF521-201	36287	ZNF521-201;ZNF521-202	ZNF521;ZNF521	0;0	TRUE	Intron	NA
Blood	cg13322472	-8.82597	1.3591e-16	2.58109e-14	DACH1	JH602064.1	-	28618143	28618143	Distal Intergenic	110	28703108	29080750	377643	1	DACH1-202	-85014	NA	NA	NA	FALSE	Intergenic_upstream	NA
Blood	cg13519748	-7.39425	1.85286e-12	8.78208e-11	ZNF507	JH602107.1	-	6898795	6898795	Distal Intergenic	153	7280498	7315250	34753	1	ZNF507-201	-381704	NA	NA	NA	FALSE	Intergenic_upstream	NA
Blood	cg13540458	-7.17568	7.20917e-12	2.88336e-10	PBX1	JH602139.1	+	3128441	3128441	Intron (PBX1-203/PBX1, intron 2 of 6)	185	2945004	3215110	270107	1	PBX1-201	183436	PBX1-201;PBX1-202;PBX1-203	PBX1;PBX1;PBX1	0;0;0	TRUE	Intron	NA
Blood	cg13665980	-9.08739	2.14898e-17	5.65973e-15	NPAS3	JH602151.1	-	3179262	3179262	Intron (NPAS3-201/NPAS3, intron 5 of 11)	197	3006512	3904799	898288	2	NPAS3-201	725537	NPAS3-201	NPAS3	0	TRUE	Intron	NA
Blood	cg13721678	-7.03499	1.70398e-11	6.01926e-10	CADPS2	JH602096.1	+	13549006	13549006	Exon (CADPS2-201/CADPS2, exon 13 of 30)	142	13142198	13700683	558486	1	CADPS2-201	406759	CADPS2-201;CADPS2-202;CADPS2-203;CADPS2-204;CADPS2-205;CADPS2-206	CADPS2;CADPS2;CADPS2;CADPS2;CADPS2;CADPS2	0;0;0;0;0;0	TRUE	Exon	NA
Blood	cg13741644	-7.224	5.35116e-12	2.21644e-10	TSHZ2	JH602103.1	-	3106702	3106702	Intron (TSHZ2-203/TSHZ2, intron 1 of 1)	149	2884161	3134203	250043	2	TSHZ2-203	27453	TSHZ2-203	TSHZ2	0	TRUE	Intron	NA
Blood	cg13779125	-9.6899	2.74049e-19	1.32643e-16	ADGRL2	JH602055.1	+	15602906	15602906	5' UTR	101	15590485	15745707	155223	2	ADGRL2-201	142801	ADGRL2-201;ADGRL2-202;ADGRL2-203;ADGRL2-204;ADGRL2-205;ADGRL2-206;ADGRL2-207	ADGRL2;ADGRL2;ADGRL2;ADGRL2;ADGRL2;ADGRL2;ADGRL2	0;0;0;0;0;0;0	TRUE	fiveUTR	NA
Blood	cg13923342	-8.92208	6.92274e-17	1.50986e-14	BCL11A	JH602146.1	+	1657845	1657845	Distal Intergenic	192	1374957	1467841	92885	1	BCL11A-203	282839	NA	NA	NA	FALSE	Intergenic_downstream	NA
Blood	cg13930889	-8.9843	4.46353e-17	1.02138e-14	KCNMA1	JH602067.1	-	10190937	10190937	Intron (KCNMA1-201/KCNMA1, intron 23 of 30)	113	10153809	10673003	519195	2	KCNMA1-201	482066	KCNMA1-201;KCNMA1-202;KCNMA1-203;KCNMA1-204;KCNMA1-205;KCNMA1-206	KCNMA1;KCNMA1;KCNMA1;KCNMA1;KCNMA1;KCNMA1	0;0;0;0;0;0	TRUE	Intron	NA
Blood	cg13964563	-8.72294	2.788e-16	4.62667e-14	HMX3	JH602050.1	-	23910846	23910846	Distal Intergenic	96	23875936	23877765	1830	2	HMX3-201	-33081	NA	NA	NA	FALSE	Intergenic_upstream	NA
Blood	cg13983234	-7.44003	1.38929e-12	6.90095e-11	MRPS9	JH602062.1	-	8368955	8368955	Distal Intergenic	108	9220950	9275953	55004	1	MRPS9-201	-851996	NA	NA	NA	FALSE	Intergenic_upstream	NA
Blood	cg14005972	-7.63304	4.07431e-13	2.31655e-11	FAT3	JH602048.1	-	37489730	37489730	Intron (FAT3-201/FAT3, intron 5 of 26)	94	37094858	37622688	527831	1	FAT3-201	394871	FAT3-201;FAT3-202	FAT3;FAT3	0;0	TRUE	Intron	NA
Blood	cg14009779	-8.29155	5.35139e-15	5.55371e-13	GPR26	JH602050.1	+	23579068	23579068	Distal Intergenic	96	23343552	23365485	21934	2	GPR26-201	-213534	NA	NA	NA	FALSE	Intergenic_upstream	NA
Blood	cg14048083	-7.05568	1.50256e-11	5.4125e-10	LMO4	JH602055.1	+	10410257	10410257	Distal Intergenic	101	10207899	10225209	17311	2	LMO4-201	-184999	NA	NA	NA	FALSE	Intergenic_upstream	NA
Blood	cg14172920	-7.45932	1.23007e-12	6.16516e-11	MCTP2	JH602081.1	-	9026733	9026733	Distal Intergenic	127	9430941	9608885	177945	2	MCTP2-201	582201	NA	NA	NA	FALSE	Intergenic_downstream	NA
Blood	cg14244296	-8.85511	1.10817e-16	2.20976e-14	ZNF521	JH602083.1	-	7248555	7248555	Intron (ZNF521-202/ZNF521, intron 5 of 5)	129	7025545	7264606	239062	1	ZNF521-202	223009	ZNF521-202	ZNF521	0	TRUE	Intron	NA
Blood	cg14344369	-13.2609	1.30364e-31	1.81969e-27	BCL11A	JH602146.1	+	1350253	1350253	Distal Intergenic	192	1367781	1460371	92591	1	BCL11A-201	-17480	NA	NA	NA	FALSE	Intergenic_upstream	NA
Blood	cg14375270	-8.95882	5.34335e-17	1.19336e-14	STAU2	JH602057.1	-	17725006	17725006	3' UTR	103	17434686	17727127	292442	1	STAU2-201	290319	STAU2-201;STAU2-202	STAU2;STAU2	0;0	TRUE	threeUTR	NA
Blood	cg14411125	-7.58156	5.66232e-13	3.15732e-11	CADM1	JH602097.1	-	10620457	10620457	Exon (CADM1-202/CADM1, exon 9 of 12)	143	10591824	10932981	341158	2	CADM1-201	312524	CADM1-201;CADM1-202;CADM1-203;CADM1-204;CADM1-205;CADM1-206	CADM1;CADM1;CADM1;CADM1;CADM1;CADM1	0;0;0;0;0;0	TRUE	Exon	NA
Blood	cg14539088	-7.72268	2.28904e-13	1.3892e-11	ZNF503	JH602067.1	-	8734674	8734674	Distal Intergenic	113	8749216	8753788	4573	2	ZNF503-201	19163	NA	NA	NA	FALSE	Intergenic_downstream	NA
Blood	cg14592546	-8.21739	8.81285e-15	8.33994e-13	ZNF521	JH602083.1	+	7364935	7364935	Distal Intergenic	129	7025545	7264606	239062	1	ZNF521-202	339389	NA	NA	NA	FALSE	Intergenic_downstream	NA
Blood	cg14612067	-7.34799	2.47575e-12	1.13481e-10	SLC16A9	JH602104.1	-	3588013	3588013	Intron (NA, intron 35 of 0)	150	3870193	3936260	66068	1	SLC16A9-201	-282181	NA	NA	NA	TRUE	Intron	NA
Blood	cg14821338	-7.54118	7.3229e-13	3.91188e-11	ENSHGLG00000020392	JH602049.1	-	26894071	26894071	Distal Intergenic	95	27314758	27314973	216	1	transcript:ENSHGLT00000028602	-420736	NA	NA	NA	FALSE	Intergenic_upstream	NA
Blood	cg14884775	-7.07055	1.37249e-11	5.01515e-10	ENSHGLG00000019787	JH602119.1	-	2618357	2618357	Distal Intergenic	165	2856936	2857691	756	2	transcript:ENSHGLT00000027997	239383	NA	NA	NA	FALSE	Intergenic_downstream	NA
Blood	cg14887057	-8.52887	1.06483e-15	1.38911e-13	ZEB2	JH602045.1	+	44379254	44379254	Distal Intergenic	91	44102186	44139997	37812	2	ZEB2-202	-239256	NA	NA	NA	FALSE	Intergenic_upstream	NA
Blood	cg14918356	-7.54474	7.1592e-13	3.83615e-11	ZNF536	JH602107.1	-	5558793	5558793	Intron (ZNF536-201/ZNF536, intron 3 of 5)	153	5359695	5602220	242526	1	ZNF536-201	199097	ZNF536-201	ZNF536	0	TRUE	Intron	NA
Blood	cg15013603	-7.29704	3.4018e-12	1.48388e-10	PRKG1	JH602104.1	-	11373941	11373941	Exon (PRKG1-201/PRKG1, exon 10 of 18)	150	11338510	12654812	1316303	2	PRKG1-202	1280871	PRKG1-202;PRKG1-201	PRKG1;PRKG1	0;0	TRUE	Exon	NA
Blood	cg15040162	-7.48131	1.07048e-12	5.46338e-11	RBM26	JH602064.1	+	21205317	21205317	Distal Intergenic	110	21090816	21119329	28514	1	RBM26-203	114500	NA	NA	NA	FALSE	Intergenic_downstream	NA
Blood	cg15122264	-8.61816	5.76049e-16	8.20488e-14	DEPDC1B	JH602128.1	-	10216305	10216305	Intron (NA, intron 1 of 0)	174	9289292	9371716	82425	1	DEPDC1B-201	927013	NA	NA	NA	TRUE	Intron	NA
Blood	cg15146514	-7.20519	6.01041e-12	2.44953e-10	OGT	JH602216.1	-	1866487	1866487	Exon (OGT-201/OGT, exon 2 of 21)	262	1863337	1910177	46841	1	OGT-201	3149	OGT-201	OGT	0	TRUE	Exon	NA
Blood	cg15181799	-7.54904	6.96602e-13	3.75425e-11	ACTRT3	JH602043.1	+	47640571	47640571	Distal Intergenic	89	47809519	47822172	12654	2	ACTRT3-201	181553	NA	NA	NA	FALSE	Intergenic_downstream	NA
Blood	cg15182157	-7.26655	4.11162e-12	1.74179e-10	CISD3	JH602108.1	-	3955835	3955835	Promoter (<=1kb)	154	3952477	3955127	2651	2	CISD3-201	-708	PCGF2-201;CISD3-201;MLLT6-201;MLLT6-202	PCGF2;CISD3;MLLT6;MLLT6	7901;-659;0;0	FALSE	Promoter	NA
Blood	cg15260786	-7.16494	7.70156e-12	3.04539e-10	INHBA	JH602053.1	-	20039227	20039227	Distal Intergenic	99	19464289	19482888	18600	1	INHBA-201	574938	NA	NA	NA	FALSE	Intergenic_downstream	NA
Blood	cg15284809	-7.58034	5.70649e-13	3.16087e-11	SLC8A1	JH602051.1	-	22026323	22026323	Intron (NA, intron 1 of 0)	97	21651489	21939927	288439	2	SLC8A1-201	-86396	NA	NA	NA	TRUE	Intron	NA
Blood	cg15578568	-7.54603	7.10054e-13	3.81938e-11	LRBA	JH602171.1	-	1926585	1926585	Intron (LRBA-201/LRBA, intron 47 of 56)	217	1797123	2471867	674745	2	LRBA-201	545234	LRBA-201;LRBA-202;LRBA-203	LRBA;LRBA;LRBA	0;0;0	TRUE	Intron	NA
Blood	cg15739209	-7.5453	7.13347e-13	3.82971e-11	CADM1	JH602097.1	-	10646054	10646054	Intron (CADM1-201/CADM1, intron 5 of 8)	143	10591824	10932981	341158	2	CADM1-201	286879	CADM1-201;CADM1-202;CADM1-203;CADM1-204;CADM1-205;CADM1-206	CADM1;CADM1;CADM1;CADM1;CADM1;CADM1	0;0;0;0;0;0	TRUE	Intron	NA
Blood	cg15785094	-7.12938	9.58022e-12	3.64763e-10	ENSHGLG00000020742	JH602075.1	+	5794484	5794484	Distal Intergenic	121	5951470	5951664	195	1	transcript:ENSHGLT00000028952	-156938	NA	NA	NA	FALSE	Intergenic_upstream	NA
Blood	cg15790768	-7.92401	6.1741e-14	4.41954e-12	PKN2	JH602055.1	+	9288832	9288832	Distal Intergenic	101	8742473	8865281	122809	2	PKN2-202	-423502	NA	NA	NA	FALSE	Intergenic_upstream	NA
Blood	cg15945827	-10.3477	1.98959e-21	2.13628e-18	NOX3	JH602098.1	+	2531773	2531773	Distal Intergenic	144	2893559	2954793	61235	1	NOX3-201	-361786	NA	NA	NA	FALSE	Intergenic_upstream	NA
Blood	cg15962375	-8.30556	4.86839e-15	5.10943e-13	ENSHGLG00000020091	JH602084.1	-	18660512	18660512	Distal Intergenic	130	18754634	18754873	240	1	transcript:ENSHGLT00000028301	-94123	NA	NA	NA	FALSE	Intergenic_upstream	NA
Blood	cg16085776	-7.36163	2.27315e-12	1.0524e-10	LRMDA	JH602067.1	+	9247890	9247890	Intron (LRMDA-202/LRMDA, intron 2 of 3)	113	8781687	9892041	1110355	1	LRMDA-201	466154	LRMDA-201;LRMDA-202	LRMDA;LRMDA	0;0	TRUE	Intron	NA
Blood	cg16109596	-7.66724	3.27146e-13	1.90269e-11	FAM241A	JH602151.1	+	5504214	5504214	Distal Intergenic	197	6059176	6062902	3727	1	FAM241A-201	-554962	NA	NA	NA	FALSE	Intergenic_upstream	NA
Blood	cg16136769	-9.57634	6.30693e-19	2.62792e-16	KCNU1	JH602093.1	+	6517662	6517662	Distal Intergenic	139	6748764	6904697	155934	2	KCNU1-201	387035	NA	NA	NA	FALSE	Intergenic_downstream	NA
Blood	cg16177218	-7.21497	5.65822e-12	2.32637e-10	ARHGEF28	JH602237.1	-	1259616	1259616	Distal Intergenic	283	1068947	1240671	171725	2	ARHGEF28-201	-18993	NA	NA	NA	FALSE	Intergenic_upstream	NA
Blood	cg16267084	-7.26784	4.0788e-12	1.73315e-10	ZNF608	JH602087.1	-	17297951	17297951	Distal Intergenic	133	17111421	17222322	110902	1	ZNF608-201	186530	NA	NA	NA	FALSE	Intergenic_downstream	NA
Blood	cg16371301	-7.90767	6.87243e-14	4.80846e-12	BCL11A	JH602146.1	-	1323838	1323838	Distal Intergenic	192	1367781	1460371	92591	1	BCL11A-201	-43944	NA	NA	NA	FALSE	Intergenic_upstream	NA
Blood	cg16396341	-7.69304	2.77111e-13	1.64249e-11	TERF2	JH602059.1	-	16993414	16993414	Exon (TERF2-201/TERF2, exon 3 of 10)	105	16992110	17019857	27748	1	TERF2-201	1303	TERF2-201;TERF2-202	TERF2;TERF2	0;0	TRUE	Exon	NA
Blood	cg16396480	-8.72975	2.65915e-16	4.47352e-14	GTDC1	JH602045.1	-	43508997	43508997	Distal Intergenic	91	43646458	43909842	263385	2	GTDC1-201	400846	NA	NA	NA	FALSE	Intergenic_downstream	NA
Blood	cg16403027	-9.49075	1.17803e-18	4.27106e-16	ACTRT3	JH602043.1	-	47602499	47602499	Distal Intergenic	89	47809519	47822172	12654	2	ACTRT3-201	219674	NA	NA	NA	FALSE	Intergenic_downstream	NA
Blood	cg16421820	-7.08993	1.21948e-11	4.50918e-10	NFIB	JH602049.1	+	18392566	18392566	Exon (NFIB-201/NFIB, exon 11 of 12)	95	18377624	18586424	208801	2	NFIB-201	193858	NFIB-201;NFIB-202;NFIB-203;NFIB-204	NFIB;NFIB;NFIB;NFIB	0;0;0;0	TRUE	Exon	NA
Blood	cg16455027	-8.12429	1.6423e-14	1.43275e-12	CLINT1	JH602046.1	-	31212247	31212247	Distal Intergenic	92	31611772	31696446	84675	1	CLINT1-201	-399526	NA	NA	NA	FALSE	Intergenic_upstream	NA
Blood	cg16456627	-7.29656	3.41205e-12	1.48602e-10	PTPRD	JH602049.1	-	13065278	13065278	Exon (PTPRD-203/PTPRD, exon 8 of 35)	95	12874706	13278956	404251	2	PTPRD-201	213630	PTPRD-201;PTPRD-202;PTPRD-203;PTPRD-204;PTPRD-205;PTPRD-206;PTPRD-207	PTPRD;PTPRD;PTPRD;PTPRD;PTPRD;PTPRD;PTPRD	0;0;0;0;0;0;0	TRUE	Exon	NA
Blood	cg16532688	-7.26404	4.17604e-12	1.76107e-10	NR4A2	JH602045.1	+	10294676	10294676	Distal Intergenic	91	9581779	9589942	8164	1	NR4A2-201	712896	NA	NA	NA	FALSE	Intergenic_downstream	NA
Blood	cg16573214	-7.73219	2.1527e-13	1.31791e-11	PKN2	JH602055.1	-	9288751	9288751	Distal Intergenic	101	8742473	8865281	122809	2	PKN2-201	-423518	NA	NA	NA	FALSE	Intergenic_upstream	NA
Blood	cg16717041	-9.34879	3.29902e-18	1.11191e-15	ANXA1	JH602124.1	+	1116363	1116363	Distal Intergenic	170	764940	782198	17259	1	ANXA1-201	351374	NA	NA	NA	FALSE	Intergenic_downstream	NA
Blood	cg16870887	-7.43875	1.40049e-12	6.93217e-11	ZNF521	JH602083.1	-	7059756	7059756	Intron (ZNF521-201/ZNF521, intron 2 of 5)	129	7025544	7238960	213417	1	ZNF521-201	34211	ZNF521-201;ZNF521-202	ZNF521;ZNF521	0;0	TRUE	Intron	NA
Blood	cg16908172	-7.14435	8.74023e-12	3.3842e-10	AKAP6	JH602151.1	-	4129836	4129836	Exon (AKAP6-201/AKAP6, exon 9 of 13)	197	3999663	4393055	393393	2	AKAP6-201	263171	AKAP6-201;AKAP6-202	AKAP6;AKAP6	0;0	TRUE	Exon	NA
Blood	cg16921308	-8.40344	2.50805e-15	2.74578e-13	SOX2	JH602043.1	+	60046219	60046219	Distal Intergenic	89	59570915	59571871	957	1	SOX2-201	475255	NA	NA	NA	FALSE	Intergenic_downstream	NA
Blood	cg16924584	-7.06716	1.4011e-11	5.09302e-10	HHAT	JH602120.1	-	1757746	1757746	Distal Intergenic	166	1392620	1672286	279667	2	HHAT-201	-85508	NA	NA	NA	FALSE	Intergenic_upstream	NA
Blood	cg16970230	-7.13255	9.39614e-12	3.59322e-10	ENSHGLG00000020994	JH602047.1	+	17240982	17240982	Distal Intergenic	93	17657347	17657856	510	1	transcript:ENSHGLT00000029204	-416317	NA	NA	NA	FALSE	Intergenic_upstream	NA
Blood	cg17011396	-7.17075	7.43156e-12	2.95537e-10	HMX3	JH602050.1	-	23911157	23911157	Distal Intergenic	96	23875936	23877765	1830	2	HMX3-201	-33440	NA	NA	NA	FALSE	Intergenic_upstream	NA
Blood	cg17037716	-7.28512	3.6637e-12	1.58327e-10	YTHDF3	JH602057.1	+	28123838	28123838	Distal Intergenic	103	28574565	28591301	16737	2	YTHDF3-202	467415	NA	NA	NA	FALSE	Intergenic_downstream	NA
Blood	cg17050836	-8.68154	3.71609e-16	5.89443e-14	MECOM	JH602043.1	+	47136791	47136791	Exon (MECOM-201/MECOM, exon 7 of 16)	89	47104319	47164975	60657	2	MECOM-201	28136	MECOM-201;MECOM-202;MECOM-203;MECOM-204	MECOM;MECOM;MECOM;MECOM	0;0;0;0	TRUE	Exon	NA
Blood	cg17116828	-7.59366	5.24152e-13	2.95015e-11	SF1	JH602080.1	+	21612260	21612260	Exon (SF1-201/SF1, exon 3 of 14)	126	21606065	21621830	15766	1	SF1-201	6146	SF1-201;SF1-202	SF1;SF1	0;0	TRUE	Exon	NA
Blood	cg17130657	-7.85531	9.67841e-14	6.54218e-12	ZNF281	JH602111.1	+	101885	101885	Distal Intergenic	157	154980	158287	3308	1	ZNF281-201	-53047	NA	NA	NA	FALSE	Intergenic_upstream	NA
Blood	cg17203518	-7.13678	9.15536e-12	3.51568e-10	GRIK3	JH602077.1	-	19772936	19772936	Intron (GRIK3-201/GRIK3, intron 1 of 15)	123	19655782	19860119	204338	2	GRIK3-201	87135	GRIK3-201	GRIK3	0	TRUE	Intron	NA
Blood	cg17251355	-8.22091	8.60729e-15	8.20101e-13	FANCL	JH602146.1	+	2607443	2607443	Distal Intergenic	192	3603383	3663572	60190	1	FANCL-201	-995940	NA	NA	NA	FALSE	Intergenic_upstream	NA
Blood	cg17344908	-7.8495	1.00525e-13	6.72989e-12	ATG4C	JH602055.1	-	30959285	30959285	Distal Intergenic	101	31060376	31127740	67365	2	ATG4C-201	168456	NA	NA	NA	FALSE	Intergenic_downstream	NA
Blood	cg17512976	-7.12819	9.65053e-12	3.66051e-10	KCNA1	JH602173.1	+	1917693	1917693	Exon (KCNA1-201/KCNA1, exon 2 of 2)	219	1915344	1923062	7719	1	KCNA1-201	2348	KCNA1-201	KCNA1	0	TRUE	Exon	NA
Blood	cg17604804	-8.8214	1.40325e-16	2.64693e-14	PTCH1	JH602066.1	-	16948303	16948303	Intron (PTCH1-202/PTCH1, intron 16 of 23)	112	16935251	16995389	60139	2	PTCH1-201	47038	PTCH1-201;PTCH1-202;PTCH1-203	PTCH1;PTCH1;PTCH1	0;0;0	TRUE	Intron	NA
Blood	cg17655541	-7.41067	1.67123e-12	8.03024e-11	KHDRBS2	JH602066.1	-	20112258	20112258	Distal Intergenic	112	20209485	20757679	548195	2	KHDRBS2-201	645422	NA	NA	NA	FALSE	Intergenic_downstream	NA
Blood	cg17788462	-9.0249	3.34875e-17	8.05923e-15	LRBA	JH602171.1	-	1926714	1926714	Intron (LRBA-201/LRBA, intron 47 of 56)	217	1797123	2471867	674745	2	LRBA-201	545105	LRBA-201;LRBA-202;LRBA-203	LRBA;LRBA;LRBA	0;0;0	TRUE	Intron	NA
Blood	cg17794847	-7.41511	1.62527e-12	7.84994e-11	ATXN7	JH602201.1	-	1958836	1958836	Exon (ATXN7-201/ATXN7, exon 4 of 14)	247	1914063	1999755	85693	2	ATXN7-201	40919	ATXN7-201	ATXN7	0	TRUE	Exon	NA
Blood	cg17803027	-7.49441	9.853e-13	5.06768e-11	ZBED5	JH602079.1	-	2875919	2875919	Exon (NA, exon 4 of 1)	125	2926139	2928145	2007	2	ZBED5-201	52227	NA	NA	NA	TRUE	Exon	NA
Blood	cg17829420	-8.49422	1.35021e-15	1.70561e-13	PRLHR	JH602050.1	-	28229042	28229042	Distal Intergenic	96	28094507	28095941	1435	1	PRLHR-201	134535	NA	NA	NA	FALSE	Intergenic_downstream	NA
Blood	cg17844121	-7.9325	5.83941e-14	4.22328e-12	PPP1R3A	JH602140.1	-	5578233	5578233	3' UTR	186	5543420	5581847	38428	1	PPP1R3A-201	34812	PPP1R3A-201	PPP1R3A	0	TRUE	threeUTR	NA
Blood	cg17871944	-9.33832	3.55806e-18	1.1825e-15	BCL11A	JH602146.1	-	1452820	1452820	Exon (BCL11A-201/BCL11A, exon 3 of 4)	192	1367781	1460371	92591	1	BCL11A-201	85038	BCL11A-201;BCL11A-202;BCL11A-203	BCL11A;BCL11A;BCL11A	0;0;0	TRUE	Exon	NA
Blood	cg18109832	-9.54507	7.92684e-19	3.07352e-16	BCL11A	JH602146.1	-	2271699	2271699	Distal Intergenic	192	1374957	1467841	92885	1	BCL11A-203	896790	NA	NA	NA	FALSE	Intergenic_downstream	NA
Blood	cg18201277	-7.24551	4.68446e-12	1.96656e-10	PTH	JH602079.1	+	5437835	5437835	Intron (NA, intron 3 of 0)	125	5489800	5492871	3072	2	PTH-201	55036	NA	NA	NA	TRUE	Intron	NA
Blood	cg18271972	-7.43229	1.45867e-12	7.16305e-11	IRX3	JH602070.1	+	2391999	2391999	Distal Intergenic	116	2543992	2547464	3473	1	IRX3-201	-151945	NA	NA	NA	FALSE	Intergenic_upstream	NA
Blood	cg18359083	-10.1755	7.33591e-21	6.20596e-18	FOXP2	JH602140.1	-	4851112	4851112	Exon (FOXP2-201/FOXP2, exon 10 of 17)	186	4817092	5074881	257790	2	FOXP2-201	223721	FOXP2-201;FOXP2-202	FOXP2;FOXP2	0;0	TRUE	Exon	NA
Blood	cg18419637	-8.97804	4.66525e-17	1.05886e-14	MEIS1	JH602075.1	-	6957288	6957288	Exon (MEIS1-201/MEIS1, exon 8 of 13)	121	6873913	7031346	157434	2	MEIS1-201	74058	MEIS1-201;MEIS1-202	MEIS1;MEIS1	0;0	TRUE	Exon	NA
Blood	cg18480099	-7.31186	3.10199e-12	1.37895e-10	EIF4E3	JH602086.1	-	5633927	5633927	Intron (NA, intron 3 of 0)	132	6219199	6264604	45406	2	EIF4E3-202	630726	NA	NA	NA	TRUE	Intron	NA
Blood	cg18536735	-9.5559	7.32371e-19	2.9208e-16	MECOM	JH602043.1	+	47204968	47204968	Intron (MECOM-203/MECOM, intron 1 of 14)	89	47106335	47284839	178505	2	MECOM-203	79871	MECOM-203	MECOM	0	TRUE	Intron	NA
Blood	cg18625327	-7.26586	4.12923e-12	1.74396e-10	YAE1D1	JH602053.1	+	21706197	21706197	Distal Intergenic	99	21390701	21395956	5256	2	YAE1D1-201	-310192	NA	NA	NA	FALSE	Intergenic_upstream	NA
Blood	cg18664554	-7.20598	5.98121e-12	2.44119e-10	MECOM	JH602043.1	-	47172284	47172284	Intron (MECOM-203/MECOM, intron 1 of 14)	89	47106335	47284839	178505	2	MECOM-203	112507	MECOM-203	MECOM	0	TRUE	Intron	NA
Blood	cg18679961	-7.23232	5.08302e-12	2.11165e-10	BCL11A	JH602146.1	-	2024768	2024768	Distal Intergenic	192	1374957	1467841	92885	1	BCL11A-203	649859	NA	NA	NA	FALSE	Intergenic_downstream	NA
Blood	cg18713298	-10.2959	2.94771e-21	2.93898e-18	BCL11A	JH602146.1	+	1760211	1760211	Distal Intergenic	192	1374957	1467841	92885	1	BCL11A-203	385205	NA	NA	NA	FALSE	Intergenic_downstream	NA
Blood	cg18747712	-7.27087	4.00262e-12	1.70337e-10	CNTLN	JH602049.1	+	21369337	21369337	Intron (CNTLN-201/CNTLN, intron 16 of 26)	95	21163845	21499031	335187	1	CNTLN-201	205443	CNTLN-201	CNTLN	0	TRUE	Intron	NA
Blood	cg18752282	-9.01499	3.59237e-17	8.50591e-15	BNC2	JH602049.1	+	20493545	20493545	Exon (BNC2-205/BNC2, exon 3 of 3)	95	20491388	20916729	425342	2	BNC2-201	423184	BNC2-201;BNC2-202;BNC2-203;BNC2-204;BNC2-205	BNC2;BNC2;BNC2;BNC2;BNC2	0;0;0;0;0	TRUE	Exon	NA
Blood	cg18785890	-7.12838	9.63907e-12	3.66051e-10	PTCH1	JH602066.1	-	16962937	16962937	Exon (PTCH1-202/PTCH1, exon 10 of 24)	112	16935251	16995389	60139	2	PTCH1-201	32404	PTCH1-201;PTCH1-202;PTCH1-203	PTCH1;PTCH1;PTCH1	0;0;0	TRUE	Exon	NA
Blood	cg18808994	-7.90717	6.895e-14	4.81219e-12	NPAS3	JH602151.1	+	3178127	3178127	Intron (NPAS3-201/NPAS3, intron 5 of 11)	197	3006512	3904799	898288	2	NPAS3-201	726672	NPAS3-201	NPAS3	0	TRUE	Intron	NA
Blood	cg18889628	-7.32241	2.90441e-12	1.30357e-10	SPAG17	JH602085.1	+	14126578	14126578	Distal Intergenic	131	13661460	13836466	175007	2	SPAG17-203	-290111	NA	NA	NA	FALSE	Intergenic_upstream	NA
Blood	cg18922837	-7.03404	1.71382e-11	6.04098e-10	ZNF521	JH602083.1	+	7146479	7146479	Intron (ZNF521-201/ZNF521, intron 4 of 5)	129	7025544	7238960	213417	1	ZNF521-201	120886	ZNF521-201;ZNF521-202	ZNF521;ZNF521	0;0	TRUE	Intron	NA
Blood	cg18927470	-8.66452	4.18106e-16	6.38773e-14	TLE4	JH602124.1	-	7395617	7395617	Distal Intergenic	170	7180028	7323882	143855	1	TLE4-203	215589	NA	NA	NA	FALSE	Intergenic_downstream	NA
Blood	cg18966903	-7.31481	3.04538e-12	1.35812e-10	PEX14	JH602131.1	+	2175188	2175188	Intron (PEX14-201/PEX14, intron 2 of 8)	177	2082709	2224899	142191	2	PEX14-201	49663	PEX14-201	PEX14	0	TRUE	Intron	NA
Blood	cg18976483	-9.18898	1.04095e-17	3.12476e-15	NPAS3	JH602151.1	-	3253697	3253697	Intron (NPAS3-201/NPAS3, intron 5 of 11)	197	3006512	3904799	898288	2	NPAS3-201	651054	NPAS3-201	NPAS3	0	TRUE	Intron	NA
Blood	cg19016171	-7.38858	1.91994e-12	9.06921e-11	CADM1	JH602097.1	+	10635615	10635615	Exon (CADM1-201/CADM1, exon 7 of 9)	143	10591824	10932981	341158	2	CADM1-201	297318	CADM1-201;CADM1-202;CADM1-203;CADM1-204;CADM1-205;CADM1-206	CADM1;CADM1;CADM1;CADM1;CADM1;CADM1	0;0;0;0;0;0	TRUE	Exon	NA
Blood	cg19054310	-7.13875	9.04564e-12	3.48794e-10	ACTRT3	JH602043.1	-	47607559	47607559	Distal Intergenic	89	47809519	47822172	12654	2	ACTRT3-201	214662	NA	NA	NA	FALSE	Intergenic_downstream	NA
Blood	cg19067187	-8.18382	1.10364e-14	1.0236e-12	ENSHGLG00000020535	JH602072.1	+	7842216	7842216	Distal Intergenic	118	7935091	7935870	780	2	transcript:ENSHGLT00000028745	93654	NA	NA	NA	FALSE	Intergenic_downstream	NA
Blood	cg19098867	-8.00505	3.62183e-14	2.79311e-12	MECOM	JH602043.1	-	47518913	47518913	Distal Intergenic	89	47106335	47284839	178505	2	MECOM-203	-234074	NA	NA	NA	FALSE	Intergenic_upstream	NA
Blood	cg19219102	-8.05683	2.57141e-14	2.14287e-12	NPAS3	JH602151.1	+	3128597	3128597	Intron (NPAS3-201/NPAS3, intron 6 of 11)	197	3006512	3904799	898288	2	NPAS3-201	776202	NPAS3-201	NPAS3	0	TRUE	Intron	NA
Blood	cg19243613	-7.08316	1.27095e-11	4.68088e-10	PMFBP1	JH602059.1	-	14723360	14723360	Distal Intergenic	105	14323092	14377627	54536	2	PMFBP1-201	-345781	NA	NA	NA	FALSE	Intergenic_upstream	NA
Blood	cg19292353	-7.97215	4.49933e-14	3.35284e-12	RFK	JH602124.1	+	3669735	3669735	Exon (NA, exon 10 of 1)	170	3888754	3895048	6295	2	RFK-201	225265	NA	NA	NA	TRUE	Exon	NA
Blood	cg19319707	-7.53123	7.80108e-13	4.12467e-11	ZNF703	JH602093.1	-	6276583	6276583	Distal Intergenic	139	5895998	5900367	4370	2	ZNF703-201	-376264	NA	NA	NA	FALSE	Intergenic_upstream	NA
Blood	cg19323059	-9.61899	4.61437e-19	2.0128e-16	INHBA	JH602053.1	-	19458093	19458093	Promoter (6-7kb)	99	19464289	19482888	18600	1	INHBA-201	-6245	NA	NA	NA	TRUE	Promoter	NA
Blood	cg19438817	-7.08939	1.22347e-11	4.51795e-10	BCL11A	JH602146.1	+	2154936	2154936	Distal Intergenic	192	1374957	1467841	92885	1	BCL11A-203	779978	NA	NA	NA	FALSE	Intergenic_downstream	NA
Blood	cg19451739	-7.15405	8.23488e-12	3.2108e-10	TCF7L2	JH602050.1	+	33350448	33350448	Exon (TCF7L2-201/TCF7L2, exon 12 of 14)	96	33341029	33526928	185900	2	TCF7L2-201	176432	TCF7L2-201;TCF7L2-202;TCF7L2-203;TCF7L2-204;TCF7L2-205;TCF7L2-206	TCF7L2;TCF7L2;TCF7L2;TCF7L2;TCF7L2;TCF7L2	0;0;0;0;0;0	TRUE	Exon	NA
Blood	cg19465016	-7.56379	6.34176e-13	3.47143e-11	BCL11A	JH602146.1	-	1544294	1544294	Distal Intergenic	192	1374957	1467841	92885	1	BCL11A-203	169337	NA	NA	NA	FALSE	Intergenic_downstream	NA
Blood	cg19478921	-8.09633	1.97827e-14	1.68376e-12	EBF1	JH602046.1	-	30940336	30940336	Distal Intergenic	92	30333504	30733267	399764	1	EBF1-201	606832	NA	NA	NA	FALSE	Intergenic_downstream	NA
Blood	cg19623897	-7.30886	3.16044e-12	1.39209e-10	SEMA6D	JH602044.1	-	12101649	12101649	Distal Intergenic	90	11914544	11970138	55595	2	SEMA6D-203	-131559	NA	NA	NA	FALSE	Intergenic_upstream	NA
Blood	cg19669355	-7.15719	8.07759e-12	3.16717e-10	C15orf41	JH602117.1	+	3752809	3752809	Distal Intergenic	163	3881189	4121527	240339	1	C15orf41-201	-128380	NA	NA	NA	FALSE	Intergenic_upstream	NA
Blood	cg19773906	-7.41634	1.61272e-12	7.8028e-11	ZFYVE26	JH602047.1	-	32726493	32726493	Intron (NA, intron 2 of 0)	93	33175041	33238664	63624	1	ZFYVE26-202	-448549	NA	NA	NA	TRUE	Intron	NA
Blood	cg19830823	-8.55119	9.13556e-16	1.22027e-13	TCF4	JH602105.1	+	1314898	1314898	Distal Intergenic	151	687407	1027397	339991	2	TCF4-207	-287452	NA	NA	NA	FALSE	Intergenic_upstream	NA
Blood	cg19832765	-8.31787	4.48008e-15	4.75553e-13	CDKN2C	JH602172.1	+	2093212	2093212	Exon (CDKN2C-201/CDKN2C, exon 2 of 2)	218	2091734	2097659	5926	2	CDKN2C-201	4447	CDKN2C-201;CDKN2C-202	CDKN2C;CDKN2C	0;0	TRUE	Exon	NA
Blood	cg19874626	-8.08318	2.1589e-14	1.82637e-12	NPAS3	JH602151.1	+	3219811	3219811	Intron (NPAS3-201/NPAS3, intron 5 of 11)	197	3006512	3904799	898288	2	NPAS3-201	684988	NPAS3-201	NPAS3	0	TRUE	Intron	NA
Blood	cg19893145	-8.43639	2.00412e-15	2.31194e-13	DEPDC1B	JH602128.1	-	10216293	10216293	Intron (NA, intron 1 of 0)	174	9289292	9371716	82425	1	DEPDC1B-201	927001	NA	NA	NA	TRUE	Intron	NA
Blood	cg19930131	-7.19097	6.56132e-12	2.65083e-10	GLIS3	JH602049.1	+	8587283	8587283	Intron (GLIS3-201/GLIS3, intron 7 of 9)	95	8555916	9004996	449081	2	GLIS3-201	417665	GLIS3-201	GLIS3	0	TRUE	Intron	NA
Blood	cg19947881	-7.67844	3.04419e-13	1.78165e-11	CYP7B1	JH602057.1	-	26376015	26376015	Distal Intergenic	103	26792890	26991425	198536	1	CYP7B1-201	-416924	NA	NA	NA	FALSE	Intergenic_upstream	NA
Blood	cg20093263	-11.3696	7.00794e-25	2.79487e-21	ZEB2	JH602045.1	+	44162714	44162714	Distal Intergenic	91	44102186	44139997	37812	2	ZEB2-202	-22716	NA	NA	NA	FALSE	Intergenic_upstream	NA
Blood	cg20093839	-7.5237	8.18304e-13	4.28604e-11	MEIS1	JH602075.1	-	6959752	6959752	Intron (MEIS1-201/MEIS1, intron 7 of 12)	121	6873913	7031346	157434	2	MEIS1-201	71594	MEIS1-201;MEIS1-202	MEIS1;MEIS1	0;0	TRUE	Intron	NA
Blood	cg20102972	-10.1849	6.83367e-21	5.96174e-18	NFIB	JH602049.1	-	18392633	18392633	Exon (NFIB-201/NFIB, exon 11 of 12)	95	18377624	18586424	208801	2	NFIB-201	193791	NFIB-201;NFIB-202;NFIB-203;NFIB-204	NFIB;NFIB;NFIB;NFIB	0;0;0;0	TRUE	Exon	NA
Blood	cg20125920	-8.1908	1.05325e-14	9.90023e-13	SKIDA1	JH602109.1	-	6966735	6966735	Exon (SKIDA1-201/SKIDA1, exon 3 of 3)	155	6964545	6967331	2787	1	SKIDA1-201	2189	SKIDA1-201;SKIDA1-202	SKIDA1;SKIDA1	0;0	TRUE	Exon	NA
Blood	cg20206664	-8.89149	8.58507e-17	1.77533e-14	CNTLN	JH602049.1	-	21408435	21408435	Intron (CNTLN-201/CNTLN, intron 19 of 26)	95	21163845	21499031	335187	1	CNTLN-201	244541	CNTLN-201	CNTLN	0	TRUE	Intron	NA
Blood	cg20360144	-8.04871	2.7136e-14	2.2281e-12	PKN2	JH602055.1	-	9436849	9436849	Distal Intergenic	101	8742473	8865281	122809	2	PKN2-201	-571616	NA	NA	NA	FALSE	Intergenic_upstream	NA
Blood	cg20408384	-8.58524	7.22831e-16	9.98974e-14	NFIB	JH602049.1	-	18576669	18576669	Intron (NFIB-201/NFIB, intron 2 of 11)	95	18377624	18586424	208801	2	NFIB-201	9707	NFIB-201;NFIB-202;NFIB-203;NFIB-204	NFIB;NFIB;NFIB;NFIB	0;0;0;0	TRUE	Intron	NA
Blood	cg20473430	-7.30978	3.14242e-12	1.39209e-10	MEF2C	JH602056.1	+	8578095	8578095	Distal Intergenic	102	8072673	8235252	162580	2	MEF2C-201	-342794	NA	NA	NA	FALSE	Intergenic_upstream	NA
Blood	cg20502011	-7.41655	1.61059e-12	7.8028e-11	ENSHGLG00000019969	JH602105.1	+	1594362	1594362	Distal Intergenic	151	2089868	2090224	357	1	transcript:ENSHGLT00000028179	-495506	NA	NA	NA	FALSE	Intergenic_upstream	NA
Blood	cg20536476	-7.82829	1.1542e-13	7.64125e-12	TBC1D5	JH602134.1	-	3320544	3320544	Distal Intergenic	180	2398042	2806263	408222	2	TBC1D5-201	-514281	NA	NA	NA	FALSE	Intergenic_upstream	NA
Blood	cg20591271	-7.44135	1.37773e-12	6.856e-11	PROX1	JH602084.1	+	19233193	19233193	Exon (PROX1-201/PROX1, exon 4 of 4)	130	19196366	19233338	36973	1	PROX1-201	36826	PROX1-201	PROX1	0	TRUE	Exon	NA
Blood	cg20596346	-8.4727	1.56424e-15	1.89374e-13	SLC26A7	JH602057.1	+	5474	5474	5' UTR	103	603123	750121	146999	2	SLC26A7-201	744647	NA	NA	NA	TRUE	fiveUTR	NA
Blood	cg20615601	-8.66732	4.10083e-16	6.36016e-14	PURA	JH602056.1	+	32885866	32885866	Distal Intergenic	102	32884552	32885517	966	1	PURA-201	1265	PURA-201	PURA	0	FALSE	Intergenic_downstream	NA
Blood	cg20636311	-7.40989	1.67949e-12	8.05609e-11	GRB14	JH602045.1	-	916010	916010	3' UTR	91	811484	948567	137084	1	GRB14-201	104525	GRB14-201;GRB14-202	GRB14;GRB14	0;0	TRUE	threeUTR	NA
Blood	cg20655014	-7.68432	2.93116e-13	1.72272e-11	TFAP2A	JH602069.1	+	15858653	15858653	Distal Intergenic	115	15420849	15436028	15180	1	TFAP2A-202	437803	NA	NA	NA	FALSE	Intergenic_downstream	NA
Blood	cg20785169	-7.47443	1.11811e-12	5.65478e-11	EPHA7	JH602112.1	+	735654	735654	Exon (EPHA7-201/EPHA7, exon 10 of 17)	158	560432	754132	193701	1	EPHA7-201	175173	EPHA7-201;EPHA7-202	EPHA7;EPHA7	0;0	TRUE	Exon	NA
Blood	cg20826017	-7.1564	8.11654e-12	3.17352e-10	SLIT2	JH602068.1	+	11509302	11509302	Exon (SLIT2-201/SLIT2, exon 31 of 40)	114	11472377	11819266	346890	2	SLIT2-201	309964	SLIT2-201;SLIT2-202;SLIT2-203;SLIT2-204	SLIT2;SLIT2;SLIT2;SLIT2	0;0;0;0	TRUE	Exon	NA
Blood	cg20902854	-7.10806	1.09157e-11	4.09037e-10	IL20RB	JH602043.1	+	13439881	13439881	Distal Intergenic	89	13378478	13409676	31199	1	IL20RB-201	61354	NA	NA	NA	FALSE	Intergenic_downstream	NA
Blood	cg20904945	-8.74469	2.39659e-16	4.12998e-14	ENSHGLG00000019969	JH602105.1	+	2064032	2064032	Distal Intergenic	151	2089868	2090224	357	1	transcript:ENSHGLT00000028179	-25788	NA	NA	NA	FALSE	Intergenic_upstream	NA
Blood	cg20919386	-9.50941	1.02834e-18	3.79303e-16	CYP7B1	JH602057.1	+	26375776	26375776	Distal Intergenic	103	26792890	26991425	198536	1	CYP7B1-201	-417114	NA	NA	NA	FALSE	Intergenic_upstream	NA
Blood	cg20996402	-9.06784	2.46928e-17	6.21036e-15	ARHGAP20	JH602097.1	-	5627285	5627285	Exon (ARHGAP20-201/ARHGAP20, exon 6 of 16)	143	5598476	5710988	112513	2	ARHGAP20-201	83703	ARHGAP20-201	ARHGAP20	0	TRUE	Exon	NA
Blood	cg21046297	-7.57853	5.77291e-13	3.19133e-11	NPAS3	JH602151.1	-	3439018	3439018	Intron (NPAS3-201/NPAS3, intron 4 of 11)	197	3006512	3904799	898288	2	NPAS3-201	465781	NPAS3-201	NPAS3	0	TRUE	Intron	NA
Blood	cg21206637	-7.36441	2.234e-12	1.03599e-10	FANCL	JH602146.1	+	3284344	3284344	Distal Intergenic	192	3603383	3663572	60190	1	FANCL-201	-318991	NA	NA	NA	FALSE	Intergenic_upstream	NA
Blood	cg21237997	-7.44452	1.35047e-12	6.74436e-11	ZNF521	JH602083.1	-	7259475	7259475	Intron (ZNF521-202/ZNF521, intron 5 of 5)	129	7025545	7264606	239062	1	ZNF521-202	233929	ZNF521-202	ZNF521	0	TRUE	Intron	NA
Blood	cg21279152	-8.2992	5.08192e-15	5.29373e-13	NFIB	JH602049.1	-	18377162	18377162	Distal Intergenic	95	18378793	18586201	207409	2	NFIB-204	209088	NFIB-201;NFIB-202;NFIB-203;NFIB-204	NFIB;NFIB;NFIB;NFIB	0;0;0;0	FALSE	Intergenic_downstream	NA
Blood	cg21389633	-7.79156	1.4656e-13	9.40577e-12	F12	JH602046.1	-	12655231	12655231	Exon (NA, exon 6 of 1)	92	12675966	12683117	7152	1	F12-201	-20784	NA	NA	NA	TRUE	Exon	NA
Blood	cg21406820	-8.0275	3.12253e-14	2.49155e-12	ARRDC3	JH602056.1	+	11022670	11022670	Distal Intergenic	102	10333693	10346272	12580	2	ARRDC3-201	-676397	NA	NA	NA	FALSE	Intergenic_upstream	NA
Blood	cg21544988	-9.03362	3.14807e-17	7.64214e-15	MECOM	JH602043.1	+	47036170	47036170	Distal Intergenic	89	47106457	47151818	45362	2	MECOM-204	115648	NA	NA	NA	FALSE	Intergenic_downstream	NA
Blood	cg21547425	-9.86529	7.48814e-20	4.4478e-17	BCL11A	JH602146.1	-	1647978	1647978	Distal Intergenic	192	1374957	1467841	92885	1	BCL11A-203	273069	NA	NA	NA	FALSE	Intergenic_downstream	NA
Blood	cg21602632	-7.40808	1.69866e-12	8.10621e-11	LRMDA	JH602067.1	-	9463194	9463194	Intron (LRMDA-202/LRMDA, intron 3 of 3)	113	8781687	9892041	1110355	1	LRMDA-201	681506	LRMDA-201;LRMDA-202	LRMDA;LRMDA	0;0	TRUE	Intron	NA
Blood	cg21608575	-8.12438	1.64138e-14	1.43275e-12	SLC26A7	JH602057.1	-	17149	17149	5' UTR	103	603123	750121	146999	2	SLC26A7-201	733021	NA	NA	NA	TRUE	fiveUTR	NA
Blood	cg21836885	-8.30237	4.97441e-15	5.20115e-13	CADM1	JH602097.1	+	11227771	11227771	Distal Intergenic	143	10598745	10932981	334237	2	CADM1-206	-294741	NA	NA	NA	FALSE	Intergenic_upstream	NA
Blood	cg21847954	-8.56715	8.18623e-16	1.11239e-13	RNF220	JH602219.1	-	435200	435200	Intron (RNF220-201/RNF220, intron 2 of 14)	265	313660	543186	229527	1	RNF220-201	121539	RNF220-201	RNF220	0	TRUE	Intron	NA
Blood	cg21871906	-7.92236	6.24133e-14	4.45113e-12	MECOM	JH602043.1	+	47254680	47254680	Intron (MECOM-203/MECOM, intron 1 of 14)	89	47106335	47284839	178505	2	MECOM-203	30111	MECOM-203	MECOM	0	TRUE	Intron	NA
Blood	cg21872788	-8.0307	3.05712e-14	2.47379e-12	FOXP2	JH602140.1	+	5083650	5083650	Intron (FOXP2-204/FOXP2, intron 1 of 2)	186	4971655	5086488	114834	2	FOXP2-204	2838	FOXP2-204	FOXP2	0	TRUE	Intron	NA
Blood	cg22012277	-9.762	1.61001e-19	8.64361e-17	TCF4	JH602105.1	-	1284841	1284841	Distal Intergenic	151	687407	1027397	339991	2	TCF4-206	-257492	NA	NA	NA	FALSE	Intergenic_upstream	NA
Blood	cg22033619	-10.5866	3.19874e-22	4.25235e-19	BCL11A	JH602146.1	-	1353505	1353505	Distal Intergenic	192	1367781	1460371	92591	1	BCL11A-201	-14277	NA	NA	NA	FALSE	Intergenic_upstream	NA
Blood	cg22036685	-7.68101	2.99428e-13	1.75612e-11	IL20RB	JH602043.1	+	13782956	13782956	Distal Intergenic	89	13378478	13409676	31199	1	IL20RB-201	404429	NA	NA	NA	FALSE	Intergenic_downstream	NA
Blood	cg22090756	-8.57861	7.56561e-16	1.03534e-13	LPHN1	JH602214.1	+	1374568	1374568	3' UTR	260	1374300	1418068	43769	2	LPHN1-202	43452	LPHN1-202;LPHN1-203;LPHN1-201;LPHN1-204;LPHN1-205	LPHN1;LPHN1;LPHN1;LPHN1;LPHN1	0;0;0;0;0	TRUE	threeUTR	NA
Blood	cg22166055	-7.48489	1.04652e-12	5.35084e-11	USP25	JH602058.1	-	4868770	4868770	Intron (NA, intron 3 of 0)	104	4169938	4305122	135185	1	USP25-201	698832	NA	NA	NA	TRUE	Intron	NA
Blood	cg22188084	-8.50283	1.27292e-15	1.6301e-13	NPAS3	JH602151.1	-	3253624	3253624	Intron (NPAS3-201/NPAS3, intron 5 of 11)	197	3006512	3904799	898288	2	NPAS3-201	651127	NPAS3-201	NPAS3	0	TRUE	Intron	NA
Blood	cg22199101	-7.11233	1.06346e-11	4.00656e-10	FKBP5	JH602067.1	+	21906644	21906644	Intron (FKBP5-201/FKBP5, intron 4 of 9)	113	21870240	21929838	59599	1	FKBP5-201	36403	FKBP5-201	FKBP5	0	TRUE	Intron	NA
Blood	cg22239730	-7.76474	1.74393e-13	1.0981e-11	PPARGC1A	JH602068.1	+	8444141	8444141	Exon (PPARGC1A-201/PPARGC1A, exon 7 of 12)	114	8375596	8465297	89702	1	PPARGC1A-201	68544	PPARGC1A-201;PPARGC1A-202	PPARGC1A;PPARGC1A	0;0	TRUE	Exon	NA
Blood	cg22250678	-7.84979	1.00334e-13	6.72989e-12	ZNF521	JH602083.1	-	7021398	7021398	Promoter (4-5kb)	129	7025544	7238960	213417	1	ZNF521-201	-4147	ZNF521-201;ZNF521-202	ZNF521;ZNF521	0;0	FALSE	Promoter	NA
Blood	cg22272938	-7.53519	7.6074e-13	4.0299e-11	RYBP	JH602086.1	-	6900164	6900164	3' UTR	132	6899927	6993526	93600	2	RYBP-201	93362	RYBP-201	RYBP	0	TRUE	threeUTR	NA
Blood	cg22379728	-8.41191	2.36768e-15	2.65456e-13	CADM1	JH602097.1	-	10612914	10612914	Exon (CADM1-202/CADM1, exon 10 of 12)	143	10591824	10932981	341158	2	CADM1-201	320067	CADM1-201;CADM1-202;CADM1-203;CADM1-204;CADM1-205;CADM1-206	CADM1;CADM1;CADM1;CADM1;CADM1;CADM1	0;0;0;0;0;0	TRUE	Exon	NA
Blood	cg22409694	-8.44038	1.95036e-15	2.25926e-13	LMO4	JH602055.1	+	10215708	10215708	Intron (LMO4-201/LMO4, intron 2 of 4)	101	10207899	10225209	17311	2	LMO4-201	9453	LMO4-201;LMO4-202	LMO4;LMO4	0;0	TRUE	Intron	NA
Blood	cg22416332	-9.93505	4.45494e-20	2.96116e-17	XPO7	JH602071.1	-	17595049	17595049	Exon (XPO7-201/XPO7, exon 18 of 28)	117	17571851	17608700	36850	1	XPO7-201	23149	XPO7-201;XPO7-202	XPO7;XPO7	0;0	TRUE	Exon	NA
Blood	cg22620222	-7.31834	2.9792e-12	1.33286e-10	FANCL	JH602146.1	-	2930581	2930581	Distal Intergenic	192	3603383	3663572	60190	1	FANCL-201	-672803	NA	NA	NA	FALSE	Intergenic_upstream	NA
Blood	cg22638407	-8.86405	1.04083e-16	2.10558e-14	HECTD3	JH602219.1	-	909770	909770	Exon (HECTD3-201/HECTD3, exon 4 of 21)	265	902344	911575	9232	2	HECTD3-201	1805	HECTD3-201;UROD-201;UROD-202	HECTD3;UROD;UROD	0;-543;-3164	TRUE	Exon	NA
Blood	cg22680281	-7.33683	2.6544e-12	1.20297e-10	FBLN1	JH602065.1	-	4166429	4166429	Exon (FBLN1-201/FBLN1, exon 8 of 17)	111	4109478	4190066	80589	2	FBLN1-201	23637	FBLN1-201;FBLN1-202	FBLN1;FBLN1	0;0	TRUE	Exon	NA
Blood	cg22741507	-7.15618	8.12792e-12	3.17353e-10	EIF4E3	JH602086.1	+	5711435	5711435	Intron (NA, intron 2 of 0)	132	6219199	6264604	45406	2	EIF4E3-202	553121	NA	NA	NA	TRUE	Intron	NA
Blood	cg22759866	-7.43975	1.39171e-12	6.90095e-11	NPAS3	JH602151.1	+	3100000	3100000	Intron (NPAS3-201/NPAS3, intron 6 of 11)	197	3006512	3904799	898288	2	NPAS3-201	804799	NPAS3-201	NPAS3	0	TRUE	Intron	NA
Blood	cg22760129	-7.15297	8.28938e-12	3.22754e-10	CADM1	JH602097.1	-	10598958	10598958	Intron (CADM1-201/CADM1, intron 8 of 8)	143	10591824	10932981	341158	2	CADM1-201	334023	CADM1-201;CADM1-202;CADM1-203;CADM1-204;CADM1-205;CADM1-206	CADM1;CADM1;CADM1;CADM1;CADM1;CADM1	0;0;0;0;0;0	TRUE	Intron	NA
Blood	cg22804672	-8.03181	3.03477e-14	2.46284e-12	KLHL1	JH602061.1	+	30480705	30480705	Distal Intergenic	107	30948029	31387128	439100	2	KLHL1-201	906375	NA	NA	NA	FALSE	Intergenic_downstream	NA
Blood	cg22961850	-8.35178	3.56147e-15	3.82406e-13	SLC14A2	JH602091.1	-	9014890	9014890	Distal Intergenic	137	9330064	9379942	49879	1	SLC14A2-201	-315175	NA	NA	NA	FALSE	Intergenic_upstream	NA
Blood	cg23025641	-7.58885	5.40509e-13	3.03e-11	ZNF703	JH602093.1	+	6290376	6290376	Distal Intergenic	139	5895998	5900367	4370	2	ZNF703-201	-390008	NA	NA	NA	FALSE	Intergenic_upstream	NA
Blood	cg23027674	-7.34774	2.47961e-12	1.13481e-10	ACAA2	JH602091.1	+	13370959	13370959	Exon (NA, exon 34 of 1)	137	13307094	13336120	29027	2	ACAA2-201	-34838	NA	NA	NA	TRUE	Exon	NA
Blood	cg23164054	-7.55906	6.53552e-13	3.56151e-11	SPRED1	JH602117.1	+	5544407	5544407	Exon (SPRED1-201/SPRED1, exon 2 of 7)	163	5503469	5588375	84907	1	SPRED1-201	40937	SPRED1-201	SPRED1	0	TRUE	Exon	NA
Blood	cg23191859	-7.42995	1.48031e-12	7.22479e-11	ZFHX3	JH602059.1	+	15584008	15584008	Distal Intergenic	105	15098960	15254127	155168	2	ZFHX3-201	-329832	NA	NA	NA	FALSE	Intergenic_upstream	NA
Blood	cg23392153	-7.96177	4.81746e-14	3.55791e-12	SP8	JH602052.1	+	9564447	9564447	Distal Intergenic	98	9793290	9795684	2395	1	SP8-201	-228795	NA	NA	NA	FALSE	Intergenic_upstream	NA
Blood	cg23429933	-8.01433	3.4065e-14	2.69403e-12	ADGRL2	JH602055.1	+	15609340	15609340	Intron (ADGRL2-201/ADGRL2, intron 16 of 24)	101	15590485	15745707	155223	2	ADGRL2-201	136367	ADGRL2-201;ADGRL2-202;ADGRL2-203;ADGRL2-204;ADGRL2-205;ADGRL2-206;ADGRL2-207	ADGRL2;ADGRL2;ADGRL2;ADGRL2;ADGRL2;ADGRL2;ADGRL2	0;0;0;0;0;0;0	TRUE	Intron	NA
Blood	cg23545992	-7.49231	9.98502e-13	5.12411e-11	DPH6	JH602117.1	+	2915120	2915120	Distal Intergenic	163	2566526	2783551	217026	2	DPH6-203	-131568	NA	NA	NA	FALSE	Intergenic_upstream	NA
Blood	cg23734134	-8.48419	1.44611e-15	1.80228e-13	PAQR3	JH602070.1	+	12013030	12013030	Distal Intergenic	116	12138681	12159661	20981	1	PAQR3-201	-125603	NA	NA	NA	FALSE	Intergenic_upstream	NA
Blood	cg23885292	-7.04092	1.64363e-11	5.83039e-10	TSHZ1	JH602119.1	-	5307381	5307381	Distal Intergenic	165	5389387	5463240	73854	2	TSHZ1-201	155908	NA	NA	NA	FALSE	Intergenic_downstream	NA
Blood	cg23963256	-7.23545	4.98548e-12	2.07731e-10	FBXW7	JH602171.1	-	3849609	3849609	Exon (FBXW7-202/FBXW7, exon 2 of 12)	217	3775795	3873336	97542	2	FBXW7-203	23679	FBXW7-203;FBXW7-202	FBXW7;FBXW7	0;0	TRUE	Exon	NA
Blood	cg24060890	-9.36616	2.90978e-18	1.0154e-15	GRID2	JH602070.1	-	19971043	19971043	Intron (GRID2-201/GRID2, intron 2 of 16)	116	19967840	21464296	1496457	1	GRID2-201	3154	GRID2-201	GRID2	0	TRUE	Intron	NA
Blood	cg24083274	-7.2888	3.5807e-12	1.55221e-10	CADPS2	JH602096.1	+	13683055	13683055	Intron (CADPS2-201/CADPS2, intron 28 of 29)	142	13142198	13700683	558486	1	CADPS2-201	540808	CADPS2-201;CADPS2-202;CADPS2-203;CADPS2-204;CADPS2-205;CADPS2-206	CADPS2;CADPS2;CADPS2;CADPS2;CADPS2;CADPS2	0;0;0;0;0;0	TRUE	Intron	NA
Blood	cg24098843	-7.32937	2.781e-12	1.2502e-10	FANCL	JH602146.1	-	2590469	2590469	Distal Intergenic	192	3603383	3663572	60190	1	FANCL-201	-1012963	NA	NA	NA	FALSE	Intergenic_upstream	NA
Blood	cg24113826	-8.24159	7.49109e-15	7.36369e-13	USH2A	JH602148.1	-	348649	348649	Intron (USH2A-201/USH2A, intron 36 of 73)	194	49877	758640	708764	2	USH2A-201	409991	USH2A-201	USH2A	0	TRUE	Intron	NA
Blood	cg24389182	-8.15459	1.34179e-14	1.20446e-12	CACNA1D	JH602135.1	-	3447955	3447955	Exon (CACNA1D-202/CACNA1D, exon 29 of 47)	181	3392044	3919415	527372	2	CACNA1D-201	471460	CACNA1D-201;CACNA1D-202	CACNA1D;CACNA1D	0;0	TRUE	Exon	NA
Blood	cg24575919	-8.05805	2.55069e-14	2.13197e-12	MECOM	JH602043.1	-	47364941	47364941	Distal Intergenic	89	47106335	47284839	178505	2	MECOM-203	-80102	NA	NA	NA	FALSE	Intergenic_upstream	NA
Blood	cg24740737	-8.10851	1.82424e-14	1.56219e-12	CADM1	JH602097.1	-	10610640	10610640	Intron (CADM1-201/CADM1, intron 7 of 8)	143	10591824	10932981	341158	2	CADM1-201	322293	CADM1-201;CADM1-202;CADM1-203;CADM1-204;CADM1-205;CADM1-206	CADM1;CADM1;CADM1;CADM1;CADM1;CADM1	0;0;0;0;0;0	TRUE	Intron	NA
Blood	cg24865565	-7.42776	1.50092e-12	7.31262e-11	PKN2	JH602055.1	-	9460160	9460160	Distal Intergenic	101	8742473	8865281	122809	2	PKN2-201	-594927	NA	NA	NA	FALSE	Intergenic_upstream	NA
Blood	cg24889670	-7.40818	1.69764e-12	8.10621e-11	AUTS2	JH602053.1	+	10937643	10937643	Intron (NA, intron 2 of 0)	99	10341274	10367075	25802	2	AUTS2-201	-570519	NA	NA	NA	TRUE	Intron	NA
Blood	cg24911286	-8.10278	1.89522e-14	1.61801e-12	HSPA12A	JH602050.1	+	29652753	29652753	Intron (NA, intron 3 of 0)	96	29758011	29913140	155130	1	HSPA12A-201	-105210	ENO4-201	ENO4	0	TRUE	Intron	NA
Blood	cg24978178	-9.28033	5.40423e-18	1.77494e-15	LMO4	JH602055.1	-	10196760	10196760	Distal Intergenic	101	10209009	10221705	12697	2	LMO4-202	24946	NA	NA	NA	FALSE	Intergenic_downstream	NA
Blood	cg24987024	-7.22361	5.36412e-12	2.21852e-10	CCDC88A	JH602146.1	-	6247672	6247672	Exon (CCDC88A-201/CCDC88A, exon 27 of 34)	192	6116686	6260211	143526	1	CCDC88A-201	130985	CCDC88A-201;CCDC88A-202	CCDC88A;CCDC88A	0;0	TRUE	Exon	NA
Blood	cg24996622	-10.7397	9.80734e-23	1.52106e-19	TBC1D5	JH602134.1	+	3320452	3320452	Distal Intergenic	180	2398042	2806263	408222	2	TBC1D5-201	-514140	NA	NA	NA	FALSE	Intergenic_upstream	NA
Blood	cg25065919	-7.05967	1.46656e-11	5.29648e-10	KCNH1	JH602120.1	+	1092856	1092856	Exon (KCNH1-201/KCNH1, exon 4 of 13)	166	1056313	1388491	332179	1	KCNH1-201	36494	KCNH1-201	KCNH1	0	TRUE	Exon	NA
Blood	cg25097089	-7.86291	9.20979e-14	6.25206e-12	MEIS1	JH602075.1	-	6957328	6957328	Exon (MEIS1-201/MEIS1, exon 8 of 13)	121	6873913	7031346	157434	2	MEIS1-201	73970	MEIS1-201;MEIS1-202	MEIS1;MEIS1	0;0	TRUE	Exon	NA
Blood	cg25117614	-7.7123	2.44766e-13	1.47903e-11	CNTLN	JH602049.1	+	21480801	21480801	Intron (CNTLN-201/CNTLN, intron 26 of 26)	95	21163845	21499031	335187	1	CNTLN-201	316907	CNTLN-201	CNTLN	0	TRUE	Intron	NA
Blood	cg25135002	-7.80571	1.3369e-13	8.69983e-12	EIF4E3	JH602086.1	-	5633937	5633937	Intron (NA, intron 3 of 0)	132	6219199	6264604	45406	2	EIF4E3-202	630716	NA	NA	NA	TRUE	Intron	NA
Blood	cg25200027	-7.67444	3.12347e-13	1.82422e-11	RUNX2	JH602067.1	+	14728415	14728415	Exon (RUNX2-202/RUNX2, exon 4 of 6)	113	14679974	14867729	187756	2	RUNX2-201	139314	RUNX2-201;RUNX2-202;RUNX2-203	RUNX2;RUNX2;RUNX2	0;0;0	TRUE	Exon	NA
Blood	cg25211765	-7.98498	4.13478e-14	3.14234e-12	NPAS3	JH602151.1	-	3466863	3466863	Exon (NPAS3-201/NPAS3, exon 4 of 12)	197	3006512	3904799	898288	2	NPAS3-201	437936	NPAS3-201	NPAS3	0	TRUE	Exon	NA
Blood	cg25243958	-7.73046	2.17685e-13	1.32688e-11	TENM4	JH602176.1	-	5069844	5069844	Distal Intergenic	222	1643076	2149630	506555	2	TENM4-201	-2920262	NA	NA	NA	FALSE	Intergenic_upstream	NA
Blood	cg25296103	-7.06476	1.42178e-11	5.16148e-10	ZEB2	JH602045.1	+	44217768	44217768	Distal Intergenic	91	44102186	44139997	37812	2	ZEB2-202	-77722	NA	NA	NA	FALSE	Intergenic_upstream	NA
Blood	cg25368206	-7.30459	3.24563e-12	1.42466e-10	LRMDA	JH602067.1	+	9054507	9054507	Intron (LRMDA-202/LRMDA, intron 2 of 3)	113	8781687	9892041	1110355	1	LRMDA-201	272819	LRMDA-201;LRMDA-202	LRMDA;LRMDA	0;0	TRUE	Intron	NA
Blood	cg25383609	-8.02341	3.20815e-14	2.54437e-12	ZNF521	JH602083.1	-	7193752	7193752	Intron (ZNF521-201/ZNF521, intron 4 of 5)	129	7025544	7238960	213417	1	ZNF521-201	168159	ZNF521-201;ZNF521-202	ZNF521;ZNF521	0;0	TRUE	Intron	NA
Blood	cg25450199	-9.42894	1.84636e-18	6.52466e-16	NPAS3	JH602151.1	+	3253645	3253645	Intron (NPAS3-201/NPAS3, intron 5 of 11)	197	3006512	3904799	898288	2	NPAS3-201	651106	NPAS3-201	NPAS3	0	TRUE	Intron	NA
Blood	cg25567445	-7.23415	5.02563e-12	2.09092e-10	MECOM	JH602043.1	+	47518947	47518947	Distal Intergenic	89	47106335	47284839	178505	2	MECOM-203	-234059	NA	NA	NA	FALSE	Intergenic_upstream	NA
Blood	cg25568239	-7.7433	2.00355e-13	1.24953e-11	ZNF521	JH602083.1	+	7061234	7061234	Intron (ZNF521-201/ZNF521, intron 2 of 5)	129	7025544	7238960	213417	1	ZNF521-201	35641	ZNF521-201;ZNF521-202	ZNF521;ZNF521	0;0	TRUE	Intron	NA
Blood	cg25573807	-10.6352	2.20012e-22	3.07104e-19	DNAH11	JH602052.1	+	9233139	9233139	Exon (NA, exon 2 of 1)	98	8811082	9135815	324734	2	DNAH11-201	-97275	NA	NA	NA	TRUE	Exon	NA
Blood	cg25581768	-9.34868	3.30162e-18	1.11191e-15	NPAS3	JH602151.1	-	3255007	3255007	Intron (NPAS3-201/NPAS3, intron 5 of 11)	197	3006512	3904799	898288	2	NPAS3-201	649792	NPAS3-201	NPAS3	0	TRUE	Intron	NA
Blood	cg25732658	-9.9092	5.4015e-20	3.42713e-17	ADGRL2	JH602055.1	+	15629352	15629352	5' UTR	101	15590485	15745707	155223	2	ADGRL2-201	116355	ADGRL2-201;ADGRL2-202;ADGRL2-203;ADGRL2-204;ADGRL2-205;ADGRL2-206;ADGRL2-207	ADGRL2;ADGRL2;ADGRL2;ADGRL2;ADGRL2;ADGRL2;ADGRL2	0;0;0;0;0;0;0	TRUE	fiveUTR	NA
Blood	cg25743059	-10.275	3.45576e-21	3.21581e-18	EBF1	JH602046.1	+	30603255	30603255	Exon (EBF1-201/EBF1, exon 8 of 16)	92	30333504	30733267	399764	1	EBF1-201	269702	EBF1-201	EBF1	0	TRUE	Exon	NA
Blood	cg25840352	-7.70807	2.51532e-13	1.51664e-11	RNF144A	JH602159.1	+	2884289	2884289	Distal Intergenic	205	3300960	3378372	77413	2	RNF144A-201	494035	NA	NA	NA	FALSE	Intergenic_downstream	NA
Blood	cg25841427	-7.97996	4.27365e-14	3.21584e-12	PAX5	JH602243.1	-	580754	580754	Intron (PAX5-201/PAX5, intron 6 of 9)	289	491892	667530	175639	2	PAX5-201	86776	PAX5-201;PAX5-202;PAX5-203;PAX5-204;PAX5-205;PAX5-206	PAX5;PAX5;PAX5;PAX5;PAX5;PAX5	0;0;0;0;0;0	TRUE	Intron	NA
Blood	cg25895486	-7.04824	1.57214e-11	5.62684e-10	PTCH1	JH602066.1	-	16962991	16962991	Exon (PTCH1-202/PTCH1, exon 10 of 24)	112	16935251	16995389	60139	2	PTCH1-201	32350	PTCH1-201;PTCH1-202;PTCH1-203	PTCH1;PTCH1;PTCH1	0;0;0	TRUE	Exon	NA
Blood	cg26112292	-8.72228	2.80083e-16	4.62667e-14	BCL11A	JH602146.1	-	2271899	2271899	Distal Intergenic	192	1374957	1467841	92885	1	BCL11A-203	896990	NA	NA	NA	FALSE	Intergenic_downstream	NA
Blood	cg26119404	-7.35533	2.36462e-12	1.09293e-10	SOX6	JH602079.1	-	7634186	7634186	Distal Intergenic	125	7689775	8048247	358473	2	SOX6-203	414062	NA	NA	NA	FALSE	Intergenic_downstream	NA
Blood	cg26135901	-7.55072	6.89168e-13	3.72137e-11	PCDH9	JH602061.1	+	27649736	27649736	Intron (PCDH9-201/PCDH9, intron 3 of 3)	107	27606224	28541340	935117	2	PCDH9-201	891604	PCDH9-201;PCDH9-202	PCDH9;PCDH9	0;0	TRUE	Intron	NA
Blood	cg26151240	-7.33753	2.64288e-12	1.1997e-10	CYP7B1	JH602057.1	+	26448726	26448726	Intron (NA, intron 1 of 0)	103	26792890	26991425	198536	1	CYP7B1-201	-344116	NA	NA	NA	TRUE	Intron	NA
Blood	cg26196472	-10.4108	1.22971e-21	1.43041e-18	NAA11	JH602070.1	+	11926576	11926576	Distal Intergenic	116	11790414	11791103	690	1	NAA11-201	136113	NA	NA	NA	FALSE	Intergenic_downstream	NA
Blood	cg26226211	-7.47841	1.09028e-12	5.52403e-11	EBF1	JH602046.1	-	30627969	30627969	Exon (EBF1-201/EBF1, exon 9 of 16)	92	30333504	30733267	399764	1	EBF1-201	294464	EBF1-201	EBF1	0	TRUE	Exon	NA
Blood	cg26230100	-8.00943	3.51873e-14	2.75934e-12	EPHA7	JH602112.1	+	747252	747252	Exon (EPHA7-201/EPHA7, exon 15 of 17)	158	560432	754132	193701	1	EPHA7-201	186819	EPHA7-201	EPHA7	0	TRUE	Exon	NA
Blood	cg26258498	-7.61451	4.58761e-13	2.59782e-11	AUTS2	JH602053.1	+	10669751	10669751	Distal Intergenic	99	10341274	10367075	25802	2	AUTS2-201	-302627	NA	NA	NA	FALSE	Intergenic_upstream	NA
Blood	cg26438612	-7.97704	4.35672e-14	3.26076e-12	ROBO2	JH602058.1	-	925315	925315	Intron (ROBO2-201/ROBO2, intron 6 of 27)	104	804797	1390551	585755	2	ROBO2-201	465188	ROBO2-201;ROBO2-202;ROBO2-203	ROBO2;ROBO2;ROBO2	0;0;0	TRUE	Intron	NA
Blood	cg26485928	-8.43493	2.02407e-15	2.32535e-13	PRDM6	JH602087.1	-	18870927	18870927	Intron (PRDM6-201/PRDM6, intron 4 of 7)	133	18840122	18941543	101422	2	PRDM6-201	70616	PRDM6-201	PRDM6	0	TRUE	Intron	NA
Blood	cg26521800	-7.40707	1.70947e-12	8.14392e-11	DACH1	JH602064.1	-	28937833	28937833	Intron (DACH1-201/DACH1, intron 4 of 11)	110	28703108	29080750	377643	1	DACH1-201	234724	DACH1-201;DACH1-202	DACH1;DACH1	0;0	TRUE	Intron	NA
Blood	cg26554534	-7.35009	2.44331e-12	1.12372e-10	USP25	JH602058.1	-	4868737	4868737	Intron (NA, intron 3 of 0)	104	4169938	4305122	135185	1	USP25-201	698847	NA	NA	NA	TRUE	Intron	NA
Blood	cg26556400	-8.62258	5.5874e-16	7.99915e-14	SOX2	JH602043.1	+	59288016	59288016	Distal Intergenic	89	59570915	59571871	957	1	SOX2-201	-282851	NA	NA	NA	FALSE	Intergenic_upstream	NA
Blood	cg26581639	-8.1419	1.46043e-14	1.29843e-12	CDKN3	JH602044.1	+	14997033	14997033	Distal Intergenic	90	14838561	14852554	13994	2	CDKN3-201	-144478	NA	NA	NA	FALSE	Intergenic_upstream	NA
Blood	cg26590476	-10.4832	7.07212e-22	8.58401e-19	CADM1	JH602097.1	+	10738283	10738283	Intron (CADM1-201/CADM1, intron 1 of 8)	143	10591824	10932981	341158	2	CADM1-201	194698	CADM1-201;CADM1-202;CADM1-203;CADM1-204;CADM1-205;CADM1-206	CADM1;CADM1;CADM1;CADM1;CADM1;CADM1	0;0;0;0;0;0	TRUE	Intron	NA
Blood	cg26914546	-7.65112	3.62817e-13	2.0884e-11	MECOM	JH602043.1	-	47405033	47405033	Distal Intergenic	89	47106335	47284839	178505	2	MECOM-203	-120242	NA	NA	NA	FALSE	Intergenic_upstream	NA
Blood	cg26923395	-8.25698	6.75451e-15	6.75863e-13	MECOM	JH602043.1	+	47485310	47485310	Distal Intergenic	89	47106335	47284839	178505	2	MECOM-203	-200422	NA	NA	NA	FALSE	Intergenic_upstream	NA
Blood	cg27014421	-7.39758	1.81447e-12	8.61473e-11	CAMTA1	JH602131.1	-	4215448	4215448	Intron (CAMTA1-203/CAMTA1, intron 6 of 23)	177	4024226	4797962	773737	2	CAMTA1-203	582514	CAMTA1-203;CAMTA1-204	CAMTA1;CAMTA1	0;0	TRUE	Intron	NA
Blood	cg27082496	-7.20904	5.86953e-12	2.39912e-10	ATP11B	JH602043.1	+	60281812	60281812	Distal Intergenic	89	60555819	60659722	103904	1	ATP11B-203	-274007	NA	NA	NA	FALSE	Intergenic_upstream	NA
Blood	cg27097585	-7.73739	2.08155e-13	1.28564e-11	PURA	JH602056.1	+	32886534	32886534	Distal Intergenic	102	32884552	32885517	966	1	PURA-201	1981	PURA-201	PURA	0	FALSE	Intergenic_downstream	NA
Blood	cg27183989	-8.06743	2.39676e-14	2.01537e-12	KIZ	JH602054.1	-	21453827	21453827	Distal Intergenic	100	21566085	21669837	103753	1	KIZ-201	-112307	NA	NA	NA	FALSE	Intergenic_upstream	NA
Blood	cg27325093	-7.22329	5.3747e-12	2.21961e-10	ST18	JH602048.1	+	3229366	3229366	Distal Intergenic	94	3239871	3341499	101629	1	ST18-201	-10505	NA	NA	NA	FALSE	Intergenic_upstream	NA
Blood	cg27332307	-8.44721	1.86151e-15	2.17438e-13	NFIB	JH602049.1	-	18432908	18432908	Exon (NFIB-201/NFIB, exon 6 of 12)	95	18377624	18586424	208801	2	NFIB-201	153468	NFIB-201;NFIB-202;NFIB-203;NFIB-204	NFIB;NFIB;NFIB;NFIB	0;0;0;0	TRUE	Exon	NA
Blood	cg27492830	-8.78792	1.77314e-16	3.21433e-14	ADAMTS6	JH602128.1	+	4447974	4447974	Exon (ADAMTS6-201/ADAMTS6, exon 6 of 24)	174	4427371	4725031	297661	1	ADAMTS6-201	20554	ADAMTS6-201	ADAMTS6	0	TRUE	Exon	NA
Blood	cg27507315	-8.54808	9.333e-16	1.24071e-13	SOX6	JH602079.1	+	8048334	8048334	Intron (SOX6-201/SOX6, intron 1 of 15)	125	7689775	8084764	394990	2	SOX6-201	36382	SOX6-201;SOX6-202;SOX6-203	SOX6;SOX6;SOX6	0;0;0	TRUE	Intron	NA
Blood	cg27564378	-7.80147	1.37422e-13	8.92185e-12	TRPS1	JH602076.1	+	13991138	13991138	Exon (TRPS1-208/TRPS1, exon 2 of 7)	122	13798113	14035138	237026	2	TRPS1-201	44000	TRPS1-201;TRPS1-202;TRPS1-203;TRPS1-204;TRPS1-205;TRPS1-206;TRPS1-207;TRPS1-208;TRPS1-209	TRPS1;TRPS1;TRPS1;TRPS1;TRPS1;TRPS1;TRPS1;TRPS1;TRPS1	0;0;0;0;0;0;0;0;0	TRUE	Exon	NA
Blood	cg27600712	-8.35303	3.53129e-15	3.80629e-13	PTPRD	JH602049.1	+	13041272	13041272	Exon (PTPRD-201/PTPRD, exon 11 of 31)	95	12874706	13278956	404251	2	PTPRD-201	237636	PTPRD-201;PTPRD-202;PTPRD-203;PTPRD-204;PTPRD-205;PTPRD-206;PTPRD-207	PTPRD;PTPRD;PTPRD;PTPRD;PTPRD;PTPRD;PTPRD	0;0;0;0;0;0;0	TRUE	Exon	NA
Blood	cg27643844	-8.97128	4.89353e-17	1.10172e-14	ARMC1	JH602057.1	+	26336161	26336161	Distal Intergenic	103	25885446	25918888	33443	1	ARMC1-201	450666	NA	NA	NA	FALSE	Intergenic_downstream	NA
Cortex	cg08781228	-5.16463	7.80403e-06	0.0738457	CRK	JH602099.1	-	4163894	4163894	Exon (CRK-201/CRK, exon 2 of 3)	145	4153889	4177716	23828	2	CRK-201	13822	CRK-201;CRK-202	CRK;CRK	0;0	TRUE	Exon	NA
Cortex	cg16886381	-5.21698	6.57469e-06	0.0738457	EWSR1	JH602060.1	-	5667097	5667097	Intron (EWSR1-201/EWSR1, intron 7 of 15)	106	5652046	5677132	25087	1	EWSR1-201	15050	EWSR1-201	EWSR1	0	TRUE	Intron	NA
Heart	cg02691990	5.51347	9.29899e-07	0.00236	JMJD1C	JH602104.1	-	503404	503404	Intron (JMJD1C-202/JMJD1C, intron 2 of 24)	150	365726	588870	223145	1	JMJD1C-201	137629	JMJD1C-201;JMJD1C-202	JMJD1C;JMJD1C	0;0	TRUE	Intron	NA
Heart	cg03260240	6.49917	2.01699e-08	0.000563083	HOXB3	JH602108.1	-	5055588	5055588	5' UTR	154	5048920	5068708	19789	2	HOXB3-201	13120	HOXB3-201	HOXB3	0	TRUE	fiveUTR	CpGisland
Heart	cg05933419	5.64937	5.55103e-07	0.0019371	GSX1	JH602089.1	+	10709489	10709489	Promoter (2-3kb)	135	10705843	10707093	1251	2	GSX1-201	-2347	GSX1-201	GSX1	-2347	FALSE	Promoter	NA
Heart	cg07373156	4.88369	9.53955e-06	0.00781519	HOXB7	JH602108.1	+	5113237	5113237	Promoter (4-5kb)	154	5105622	5108367	2746	2	HOXB7-201	-4869	HOXB7-201	HOXB7	0	FALSE	Promoter	CpGisland
Heart	cg08525042	4.9058	8.80772e-06	0.00768391	ISL1	JH602072.1	-	8005032	8005032	Exon (ISL1-201/ISL1, exon 2 of 6)	118	7994242	8006311	12070	2	ISL1-201	1231	ISL1-201	ISL1	0	TRUE	Exon	NA
Heart	cg10455041	5.31469	1.96168e-06	0.00415116	TFAP2D	JH602168.1	-	5480050	5480050	Intron (TFAP2D-201/TFAP2D, intron 2 of 7)	214	5431715	5491952	60238	2	TFAP2D-201	11902	TFAP2D-201	TFAP2D	0	TRUE	Intron	NA
Heart	cg15094970	4.94847	7.54724e-06	0.00764401	SOX2	JH602043.1	+	59558535	59558535	Distal Intergenic	89	59570915	59571871	957	1	SOX2-201	-12380	NA	NA	NA	FALSE	Intergenic_upstream	NA
Heart	cg17438028	5.05919	5.04217e-06	0.00639828	TBR1	JH602045.1	+	4052305	4052305	Promoter (<=1kb)	91	4043867	4052551	8685	2	TBR1-201	246	TBR1-201	TBR1	0	TRUE	Exon	NA
Heart	cg19904454	4.93916	7.80622e-06	0.00764401	SHISA6	JH602099.1	-	13697816	13697816	Promoter (<=1kb)	145	13697330	14001891	304562	1	SHISA6-201	485	SHISA6-201	SHISA6	0	TRUE	Exon	CpGisland
Heart	cg19956872	5.71133	4.38118e-07	0.00174728	ZIC4	JH602043.1	+	24401426	24401426	Distal Intergenic	89	24416490	24439579	23090	2	ZIC4-201	38153	NA	NA	NA	FALSE	Intergenic_downstream	CpGisland
Heart	cg21841644	5.93172	1.875e-07	0.00130861	SOX12	JH602054.1	+	1429184	1429184	Promoter (<=1kb)	100	1428241	1431025	2785	1	SOX12-201	942	SOX12-201	SOX12	0	TRUE	threeUTR	CpGisland
Heart	cg24145886	4.95696	7.31844e-06	0.00764401	NKX2-1	JH602151.1	+	311783	311783	Distal Intergenic	197	300458	305517	5060	1	NKX2-1-201	11276	NA	NA	NA	FALSE	Intergenic_downstream	NA
Heart	cg02523045	-5.53981	8.41708e-07	0.0023498	PHIP	JH602132.1	+	5650565	5650565	Exon (NA, exon 2 of 1)	178	5608019	5720121	112103	2	PHIP-201	69556	PHIP-201	PHIP	0	TRUE	Exon	NA
Heart	cg02620514	-6.19616	6.68312e-08	0.000932863	YTHDF3	JH602057.1	+	28574765	28574765	Exon (YTHDF3-201/YTHDF3, exon 4 of 5)	103	28558209	28597065	38857	2	YTHDF3-201	22252	YTHDF3-201;YTHDF3-202	YTHDF3;YTHDF3	0;0	TRUE	Exon	NA
Heart	cg03472700	-5.02817	5.64756e-06	0.00685491	XPO1	JH602146.1	+	423688	423688	3' UTR	192	375820	424499	48680	1	XPO1-201	47867	XPO1-201	XPO1	0	TRUE	threeUTR	NA
Heart	cg03912137	-5.30059	2.06756e-06	0.00415116	FOXJ3	JH602205.1	+	1539169	1539169	Exon (FOXJ3-202/FOXJ3, exon 7 of 12)	251	1523475	1641322	117848	2	FOXJ3-201	102153	FOXJ3-201;FOXJ3-202;FOXJ3-203	FOXJ3;FOXJ3;FOXJ3	0;0;0	TRUE	Exon	NA
Heart	cg04855622	-5.2076	2.92034e-06	0.00479572	NPPC	JH602156.1	+	4851531	4851531	Distal Intergenic	202	4869614	4873448	3835	2	NPPC-201	21917	NA	NA	NA	FALSE	Intergenic_downstream	NA
Heart	cg05938033	-5.15529	3.5427e-06	0.00549454	CKAP5	JH602080.1	+	1858694	1858694	Intron (CKAP5-201/CKAP5, intron 33 of 43)	126	1761733	1874534	112802	1	CKAP5-201	96912	CKAP5-201;CKAP5-202	CKAP5;CKAP5	0;0	TRUE	Intron	NA
Heart	cg06031500	-4.91245	8.59846e-06	0.00768391	CTDSP2	JH602115.1	+	10129082	10129082	Exon (NA, exon 1 of 1)	161	10108098	10130617	22520	1	CTDSP2-201	20935	CTDSP2-201	CTDSP2	0	TRUE	Exon	NA
Heart	cg08286003	-4.87628	9.79803e-06	0.00781519	MSANTD3	JH602138.1	-	559101	559101	Exon (MSANTD3-201/MSANTD3, exon 3 of 3)	184	558086	576975	18890	2	MSANTD3-201	17826	MSANTD3-201;MSANTD3-202;MSANTD3-203	MSANTD3;MSANTD3;MSANTD3	0;0;0	TRUE	Exon	NA
Heart	cg11164048	-4.92509	8.21436e-06	0.00764401	ZBTB16	JH602097.1	-	9646161	9646161	Intron (ZBTB16-201/ZBTB16, intron 3 of 6)	143	9546509	9725987	179479	1	ZBTB16-201	99651	ZBTB16-201;ZBTB16-202	ZBTB16;ZBTB16	0;0	TRUE	Intron	NA
Heart	cg12160807	-4.97123	6.94881e-06	0.00764401	GBF1	JH602144.1	+	1769493	1769493	Exon (GBF1-201/GBF1, exon 5 of 42)	190	1665193	1798149	132957	1	GBF1-201	104251	GBF1-201;GBF1-202	GBF1;GBF1	0;0	TRUE	Exon	NA
Heart	cg12606075	-4.88659	9.44016e-06	0.00781519	MED23	JH602066.1	-	5786266	5786266	Intron (MED23-201/MED23, intron 11 of 29)	112	5751779	5799413	47635	2	MED23-201	13099	MED23-201;MED23-202;MED23-204;MED23-203	MED23;MED23;MED23;MED23	0;0;0;-4961	TRUE	Intron	NA
Heart	cg12729528	-5.81451	2.94845e-07	0.00164624	RBM25	JH602047.1	+	28300764	28300764	Intron (RBM25-201/RBM25, intron 9 of 18)	93	28281876	28339689	57814	2	RBM25-201	38925	RBM25-201;RBM25-202	RBM25;RBM25	0;0	TRUE	Intron	NA
Heart	cg12767876	-5.23305	2.65756e-06	0.00463695	PTBP2	JH602055.1	-	794777	794777	Intron (PTBP2-201/PTBP2, intron 9 of 13)	101	783612	855900	72289	2	PTBP2-201	61123	PTBP2-201;PTBP2-202	PTBP2;PTBP2	0;0	TRUE	Intron	NA
Heart	cg15479464	-5.29875	2.08175e-06	0.00415116	TPGS2	JH602092.1	+	11162709	11162709	Intron (NA, intron 1 of 0)	138	11070312	11107459	37148	2	TPGS2-202	-55249	NA	NA	NA	TRUE	Intron	NA
Heart	cg16491260	-4.95699	7.31746e-06	0.00764401	ADAMTS6	JH602128.1	-	4588494	4588494	Intron (ADAMTS6-201/ADAMTS6, intron 9 of 23)	174	4427371	4725031	297661	1	ADAMTS6-201	161074	ADAMTS6-201	ADAMTS6	0	TRUE	Intron	NA
Heart	cg16737995	-4.92593	8.18949e-06	0.00764401	CEP170	JH602084.1	-	16203325	16203325	Exon (CEP170-201/CEP170, exon 13 of 20)	130	16117065	16231095	114031	1	CEP170-201	86211	CEP170-201	CEP170	0	TRUE	Exon	NA
Heart	cg17356566	-5.26274	2.38023e-06	0.00442993	BTAF1	JH602050.1	+	3315976	3315976	Exon (BTAF1-201/BTAF1, exon 31 of 38)	96	3215679	3330623	114945	1	BTAF1-201	100248	BTAF1-201;BTAF1-202	BTAF1;BTAF1	0;0	TRUE	Exon	NA
Heart	cg19469233	-5.56113	7.76389e-07	0.0023498	PRRC2B	JH602073.1	-	4559761	4559761	Exon (PRRC2B-201/PRRC2B, exon 3 of 33)	119	4514584	4579768	65185	2	PRRC2B-201	19959	PRRC2B-201;PRRC2B-202;PRRC2B-203	PRRC2B;PRRC2B;PRRC2B	0;0;0	TRUE	Exon	CpGisland
Heart	cg19591642	-5.0921	4.4695e-06	0.00623875	SLC5A11	JH602095.1	+	9798854	9798854	Exon (NA, exon 17 of 1)	141	9822335	9875504	53170	1	SLC5A11-201	-23481	NA	NA	NA	TRUE	Exon	NA
Heart	cg21091297	-5.73269	4.03702e-07	0.00174728	ETNK1	JH602065.1	-	16150194	16150194	Intron (ETNK1-201/ETNK1, intron 4 of 7)	111	16139202	16196389	57188	2	ETNK1-201	46195	ETNK1-201	ETNK1	0	TRUE	Intron	NA
Heart	cg22802229	-5.06196	4.99132e-06	0.00639828	KIAA0100	JH602099.1	-	1196165	1196165	Exon (KIAA0100-201/KIAA0100, exon 39 of 39)	145	1195747	1225980	30234	2	KIAA0100-201	29815	RSKR-201;KIAA0100-201	RSKR;KIAA0100	-1056;0	TRUE	Exon	NA
Heart	cg26934556	-5.97869	1.56265e-07	0.00130861	FNBP1L	JH602055.1	+	4092711	4092711	Intron (FNBP1L-201/FNBP1L, intron 9 of 13)	101	4076926	4157578	80653	2	FNBP1L-201	64819	FNBP1L-201	FNBP1L	0	TRUE	Intron	NA
Heart	cg27340951	-5.13181	3.86272e-06	0.00567555	ZCCHC7	JH602243.1	+	782535	782535	Intron (ZCCHC7-201/ZCCHC7, intron 1 of 7)	289	731051	966675	235625	1	ZCCHC7-201	51435	ZCCHC7-201;ZCCHC7-202	ZCCHC7;ZCCHC7	0;0	TRUE	Intron	NA
Kidney	cg00158333	8.52508	1.9638e-13	2.88544e-10	IGF2BP1	JH602108.1	+	5353684	5353684	Promoter (<=1kb)	154	5353005	5385521	32517	1	IGF2BP1-201	630	IGF2BP1-201	IGF2BP1	0	TRUE	Promoter	CpGisland
Kidney	cg00462525	7.1249	2.06941e-10	9.31802e-08	TBR1	JH602045.1	+	4049959	4049959	Exon (TBR1-201/TBR1, exon 4 of 6)	91	4043867	4052551	8685	2	TBR1-201	2592	TBR1-201	TBR1	0	TRUE	Exon	CpGisland
Kidney	cg00524115	8.40896	3.54717e-13	4.12609e-10	UBIAD1	JH602131.1	-	1564675	1564675	Promoter (<=1kb)	177	1554084	1565383	11300	2	UBIAD1-201	708	UBIAD1-201	UBIAD1	0	TRUE	Exon	NA
Kidney	cg00713411	4.9026	4.29742e-06	0.000331412	DPYSL2	JH602071.1	-	21356206	21356206	Promoter (<=1kb)	117	21355872	21475788	119917	1	DPYSL2-201	285	PNMA2-201;DPYSL2-201	PNMA2;DPYSL2	-442;0	TRUE	Exon	CpGisland
Kidney	cg00901685	7.6449	1.6352e-11	1.03749e-08	HSD17B12	JH602080.1	-	4404271	4404271	Intron (NA, intron 1 of 0)	126	4160053	4316370	156318	2	HSD17B12-201	-87949	NA	NA	NA	TRUE	Intron	CpGisland
Kidney	cg00929113	4.9211	3.98704e-06	0.000310045	PAX6	JH602079.1	-	20544960	20544960	Intron (PAX6-201/PAX6, intron 7 of 12)	125	20536233	20554759	18527	2	PAX6-202	9799	PAX6-202;PAX6-201;PAX6-203;PAX6-204	PAX6;PAX6;PAX6;PAX6	0;0;-3042;0	TRUE	Intron	CpGisland
Kidney	cg01571965	4.97628	3.18504e-06	0.00025773	BCL11A	JH602146.1	+	1459795	1459795	Exon (BCL11A-201/BCL11A, exon 4 of 4)	192	1367781	1460371	92591	1	BCL11A-201	92013	BCL11A-201;BCL11A-202;BCL11A-203	BCL11A;BCL11A;BCL11A	0;0;0	TRUE	Exon	CpGisland
Kidney	cg01752243	9.60548	7.30092e-16	2.54775e-12	HSD17B12	JH602080.1	-	4401959	4401959	Exon (NA, exon 1 of 1)	126	4160053	4316370	156318	2	HSD17B12-201	-85637	NA	NA	NA	TRUE	Exon	CpGisland
Kidney	cg01831882	5.51429	3.32832e-07	4.20437e-05	FOXG1	JH602133.1	+	3544272	3544272	Promoter (<=1kb)	179	3543687	3545147	1461	2	FOXG1-201	875	FOXG1-201	FOXG1	0	TRUE	Exon	CpGisland
Kidney	cg02017695	5.23789	1.07844e-06	0.000108689	TENM2	JH602046.1	-	22368143	22368143	Intron (TENM2-203/TENM2, intron 2 of 28)	92	21734316	22627526	893211	2	TENM2-203	259335	TENM2-203	TENM2	0	TRUE	Intron	NA
Kidney	cg02317025	6.73597	1.32273e-09	4.14905e-07	NEUROD1	JH602157.1	-	3498017	3498017	Promoter (<=1kb)	203	3494677	3497759	3083	2	NEUROD1-201	-306	NEUROD1-201	NEUROD1	0	FALSE	Promoter	CpGisland
Kidney	cg02532525	9.4896	1.33998e-15	3.40075e-12	HIC1	JH602099.1	+	4720711	4720711	Promoter (4-5kb)	145	4724832	4728841	4010	1	HIC1-201	-4121	DPH1-201;HIC1-201	DPH1;HIC1	0;0	TRUE	Exon	CpGisland
Kidney	cg02716646	5.35927	6.4602e-07	7.21398e-05	POMC	JH602051.1	-	7442666	7442666	Exon (POMC-201/POMC, exon 3 of 5)	97	7442292	7445020	2729	2	POMC-201	2306	EFR3B-201;EFR3B-202;EFR3B-203;POMC-201	EFR3B;EFR3B;EFR3B;POMC	84946;72723;72044;0	TRUE	Exon	CpGisland
Kidney	cg02755069	5.25244	1.01451e-06	0.000103744	PAX6	JH602079.1	-	20546625	20546625	Exon (PAX6-201/PAX6, exon 6 of 13)	125	20536233	20554759	18527	2	PAX6-202	8086	PAX6-202;PAX6-201;PAX6-203;PAX6-204	PAX6;PAX6;PAX6;PAX6	0;0;-4755;0	TRUE	Exon	NA
Kidney	cg02783173	10.1283	4.63201e-17	1.84731e-13	ENSHGLG00000020125	JH602151.1	-	6329515	6329515	Distal Intergenic	197	6311778	6312404	627	2	transcript:ENSHGLT00000028335	-17159	NA	NA	NA	FALSE	Intergenic_upstream	CpGisland
Kidney	cg02899039	8.07945	1.87569e-12	1.40574e-09	ZNF692	JH602056.1	-	746661	746661	Promoter (<=1kb)	102	741616	746790	5175	2	ZNF692-201	129	ZNF692-201	ZNF692	0	TRUE	Exon	NA
Kidney	cg02957408	4.80293	6.41849e-06	0.000452488	STRC	JH602151.1	+	3003720	3003720	Downstream (2-3kb)	197	2896147	2910268	14122	1	STRC-201	107524	NPAS3-201	NPAS3	0	FALSE	Intergenic_downstream	NA
Kidney	cg03045876	5.38538	5.78142e-07	6.56097e-05	ENSHGLG00000011390	JH602047.1	-	36477647	36477647	Promoter (<=1kb)	93	36476512	36478429	1918	2	transcript:ENSHGLT00000016108	734	transcript:ENSHGLT00000016108	gene:ENSHGLG00000011390	0	TRUE	Exon	CpGisland
Kidney	cg03503112	4.88316	4.64888e-06	0.000349819	ISL1	JH602072.1	+	8345622	8345622	Distal Intergenic	118	7994242	8006311	12070	2	ISL1-201	-339310	NA	NA	NA	FALSE	Intergenic_upstream	NA
Kidney	cg03539526	5.67338	1.66862e-07	2.40118e-05	SLITRK1	JH602064.1	-	16635733	16635733	Promoter (<=1kb)	110	16636183	16638273	2091	1	SLITRK1-201	-499	SLITRK1-201	SLITRK1	0	FALSE	Promoter	CpGisland
Kidney	cg03547462	5.1701	1.43189e-06	0.000138319	ENSHGLG00000019799	JH602123.1	-	7991316	7991316	Distal Intergenic	169	8277453	8277758	306	1	transcript:ENSHGLT00000028009	-286138	NA	NA	NA	FALSE	Intergenic_upstream	NA
Kidney	cg03557129	7.44941	4.27666e-11	2.43656e-08	SIX2	JH602051.1	+	26446704	26446704	Promoter (<=1kb)	97	26442965	26446942	3978	2	SIX2-201	190	SIX2-201	SIX2	0	TRUE	Exon	CpGisland
Kidney	cg03564053	4.7995	6.50734e-06	0.000457219	PAX6	JH602079.1	+	20545015	20545015	Intron (PAX6-201/PAX6, intron 7 of 12)	125	20536233	20554759	18527	2	PAX6-202	9744	PAX6-202;PAX6-201;PAX6-203;PAX6-204	PAX6;PAX6;PAX6;PAX6	0;0;-3097;0	TRUE	Intron	CpGisland
Kidney	cg03571891	4.75811	7.67582e-06	0.000521377	PAX5	JH602243.1	+	660243	660243	Exon (PAX5-208/PAX5, exon 1 of 4)	289	491892	667530	175639	2	PAX5-201	7239	PAX5-201;PAX5-202;PAX5-203;PAX5-204;PAX5-205;PAX5-206;PAX5-207;PAX5-208	PAX5;PAX5;PAX5;PAX5;PAX5;PAX5;PAX5;PAX5	0;0;0;0;0;0;0;0	TRUE	Exon	CpGisland
Kidney	cg03957108	6.79452	1.00304e-09	3.29433e-07	OTX1	JH602075.1	-	10388103	10388103	Promoter (1-2kb)	121	10379917	10386708	6792	2	OTX1-201	-1443	OTX1-201;EHBP1-201	OTX1;EHBP1	0;0	FALSE	Promoter	CpGisland
Kidney	cg04016956	5.70382	1.46052e-07	2.16879e-05	TBCA	JH602182.1	+	2312703	2312703	Distal Intergenic	228	2153570	2228543	74974	2	TBCA-201	-84159	NA	NA	NA	FALSE	Intergenic_upstream	CpGisland
Kidney	cg04084157	11.7349	8.38914e-21	4.68399e-17	VGF	JH602053.1	+	16106673	16106673	Intron (VGF-201/VGF, intron 1 of 2)	99	16105227	16109905	4679	1	VGF-201	1397	VGF-201;AP1S1-201	VGF;AP1S1	0;10319	TRUE	Intron	CpGisland
Kidney	cg04680480	5.47097	4.00991e-07	4.88841e-05	MAFA	JH602048.1	-	13328745	13328745	Promoter (<=1kb)	94	13327889	13328962	1074	1	MAFA-201	855	MAFA-201	MAFA	0	TRUE	Exon	CpGisland
Kidney	cg04759874	7.22275	1.28983e-10	6.10306e-08	SIX3	JH602051.1	+	26387234	26387234	Intron (SIX3-201/SIX3, intron 1 of 2)	97	26380088	26390888	10801	1	SIX3-201	7097	SIX3-201;SIX3-202	SIX3;SIX3	0;0	TRUE	Intron	CpGisland
Kidney	cg04866128	4.94723	3.58538e-06	0.000281952	PEBP1	JH602060.1	-	15307070	15307070	Exon (NA, exon 13 of 1)	106	15339844	15346970	7127	2	PEBP1-201	39901	NA	NA	NA	TRUE	Exon	CpGisland
Kidney	cg05176833	5.06307	2.2312e-06	0.000195875	DOCK3	JH602043.1	-	5145654	5145654	Exon (DOCK3-201/DOCK3, exon 44 of 50)	89	4831042	5161736	330695	1	DOCK3-201	314563	DOCK3-201;DOCK3-202	DOCK3;DOCK3	0;0	TRUE	Exon	NA
Kidney	cg05797975	5.96753	4.54101e-08	8.68297e-06	PRDM13	JH602123.1	+	5431295	5431295	Promoter (2-3kb)	169	5421522	5428848	7327	2	PRDM13-201	-2446	PRDM13-201	PRDM13	0	FALSE	Promoter	CpGisland
Kidney	cg05933419	5.96985	4.49407e-08	8.68297e-06	GSX1	JH602089.1	+	10709489	10709489	Promoter (2-3kb)	135	10705843	10707093	1251	2	GSX1-201	-2347	GSX1-201	GSX1	-2347	FALSE	Promoter	NA
Kidney	cg06037672	6.33246	8.66686e-09	2.28257e-06	ZFHX4	JH602057.1	+	14594611	14594611	Intron (ZFHX4-201/ZFHX4, intron 1 of 9)	103	14400990	14597276	196287	2	ZFHX4-201	2617	ZFHX4-201;ZFHX4-202	ZFHX4;ZFHX4	0;0	TRUE	Intron	CpGisland
Kidney	cg06220276	4.83426	5.66093e-06	0.000410483	SNAP25	JH602054.1	+	11290425	11290425	Exon (SNAP25-202/SNAP25, exon 4 of 7)	100	11274490	11302813	28324	1	SNAP25-201	15934	SNAP25-201;SNAP25-202	SNAP25;SNAP25	0;0	TRUE	Exon	NA
Kidney	cg06343015	5.43444	4.68916e-07	5.57052e-05	GABRB2	JH602046.1	+	28203527	28203527	Exon (GABRB2-202/GABRB2, exon 9 of 10)	92	28022635	28230865	208231	1	GABRB2-201	180843	GABRB2-201;GABRB2-202;GABRB2-203	GABRB2;GABRB2;GABRB2	0;0;0	TRUE	Exon	NA
Kidney	cg06921573	5.80102	9.52291e-08	1.57308e-05	DMRTA2	JH602172.1	+	2643802	2643802	Promoter (1-2kb)	218	2645733	2648559	2827	1	DMRTA2-201	-1931	DMRTA2-201	DMRTA2	-1931	FALSE	Promoter	CpGisland
Kidney	cg07254032	4.79473	6.63246e-06	0.000462896	HCN1	JH602072.1	+	9636783	9636783	Promoter (<=1kb)	118	9636457	10049403	412947	1	HCN1-201	325	HCN1-201	HCN1	0	TRUE	Exon	CpGisland
Kidney	cg07279255	9.57239	8.68451e-16	2.69384e-12	EN1	JH602045.1	-	26332956	26332956	Promoter (<=1kb)	91	26333653	26337904	4252	1	EN1-201	-698	EN1-201	EN1	0	FALSE	Promoter	CpGisland
Kidney	cg07311313	5.55639	2.77517e-07	3.65446e-05	CDX2	JH602089.1	-	10551122	10551122	Promoter (<=1kb)	135	10551503	10556845	5343	1	CDX2-201	-382	CDX2-201	CDX2	0	FALSE	Promoter	CpGisland
Kidney	cg07336259	6.42383	5.68675e-09	1.54133e-06	KIF3C	JH602051.1	-	8170935	8170935	Promoter (<=1kb)	97	8127797	8171697	43901	2	KIF3C-201	714	KIF3C-201	KIF3C	0	TRUE	fiveUTR	CpGisland
Kidney	cg07515696	5.14508	1.58905e-06	0.000149644	PAX2	JH602144.1	+	358444	358444	Distal Intergenic	190	375866	453930	78065	1	PAX2-201	-17422	NA	NA	NA	FALSE	Intergenic_upstream	CpGisland
Kidney	cg07540568	5.23656	1.08444e-06	0.000108901	LHFPL3	JH602052.1	-	25154459	25154459	Promoter (<=1kb)	98	24600391	25154476	554086	2	LHFPL3-202	17	LHFPL3-202	LHFPL3	0	TRUE	Exon	CpGisland
Kidney	cg07795407	4.75849	7.66433e-06	0.000521377	MEIS2	JH602117.1	-	4413519	4413519	Promoter (<=1kb)	163	4210770	4413261	202492	2	MEIS2-201	-258	MEIS2-201;MEIS2-202;MEIS2-203;MEIS2-204	MEIS2;MEIS2;MEIS2;MEIS2	0;0;0;0	FALSE	Promoter	NA
Kidney	cg07892422	8.03324	2.36556e-12	1.69332e-09	HOXC13	JH602217.1	-	1994496	1994496	Promoter (<=1kb)	263	1993854	2000500	6647	1	HOXC13-201	641	HOXC13-201;HOXC13-202	HOXC13;HOXC13	0;0	TRUE	Exon	CpGisland
Kidney	cg07980637	4.79789	6.54941e-06	0.000458245	WSCD1	JH602099.1	-	7921371	7921371	Intron (WSCD1-201/WSCD1, intron 2 of 9)	145	7879985	7931896	51912	2	WSCD1-201	10477	WSCD1-201;WSCD1-202	WSCD1;WSCD1	0;0	TRUE	Intron	NA
Kidney	cg08402704	13.7369	1.5051e-25	4.20179e-21	BARHL2	JH602055.1	+	6882028	6882028	Distal Intergenic	101	7027069	7034308	7240	1	BARHL2-201	-145041	NA	NA	NA	FALSE	Intergenic_upstream	NA
Kidney	cg08669389	5.25774	9.92138e-07	0.000102583	ANO4	JH602063.1	-	6874790	6874790	Exon (ANO4-201/ANO4, exon 6 of 27)	109	6740017	6946630	206614	2	ANO4-201	71792	ANO4-201;ANO4-202;ANO4-203;ANO4-204;ANO4-205	ANO4;ANO4;ANO4;ANO4;ANO4	0;0;0;0;0	TRUE	Exon	NA
Kidney	cg08900043.1	8.11256	1.58804e-12	1.26667e-09	HOXC10	JH602217.1	-	2039937	2039937	Promoter (<=1kb)	263	2039754	2045096	5343	1	HOXC10-201	134	HOXC10-201	HOXC10	0	TRUE	fiveUTR	NA
Kidney	cg08900043.2	8.2278	8.88304e-13	8.26626e-10	HOXC10	JH602217.1	-	2039937	2039937	Promoter (<=1kb)	263	2039754	2045096	5343	1	HOXC10-201	134	HOXC10-201	HOXC10	0	TRUE	fiveUTR	NA
Kidney	cg08938156	5.35223	6.65623e-07	7.34474e-05	ZIC1	JH602043.1	-	24440026	24440026	Promoter (<=1kb)	89	24440192	24448421	8230	1	ZIC1-201	-167	ZIC4-201;ZIC4-202;ZIC1-201	ZIC4;ZIC4;ZIC1	0;0;0	FALSE	Promoter	NA
Kidney	cg09227056	5.36283	6.36326e-07	7.13427e-05	EVX2	JH602100.1	+	13216962	13216962	Distal Intergenic	146	13221382	13224978	3597	2	EVX2-201	8016	EVX2-201	EVX2	8016	FALSE	Intergenic_downstream	NA
Kidney	cg09549491	5.60734	2.22506e-07	3.05995e-05	OLIG1	JH602058.1	+	21344583	21344583	Distal Intergenic	104	21308928	21309722	795	1	OLIG1-201	35606	NA	NA	NA	FALSE	Intergenic_downstream	CpGisland
Kidney	cg09554213	4.99071	3.00277e-06	0.000248013	HOXC4	JH602217.1	+	2135417	2135417	Intron (NA, intron 1 of 0)	263	2106364	2109979	3616	1	HOXC4-203	29052	NA	NA	NA	TRUE	Intron	CpGisland
Kidney	cg09595479	6.13164	2.16804e-08	4.69187e-06	PRPH	JH602129.1	+	2876835	2876835	Promoter (<=1kb)	175	2873690	2877238	3549	2	PRPH-201	403	PRPH-201	PRPH	0	TRUE	Exon	CpGisland
Kidney	cg09661809	8.33766	5.09438e-13	5.46999e-10	TPBGL	JH602130.1	-	1849217	1849217	Promoter (<=1kb)	176	1849056	1850225	1170	2	TPBGL-201	960	TPBGL-201	TPBGL	0	TRUE	Exon	CpGisland
Kidney	cg10511687	5.71465	1.39278e-07	2.10174e-05	BARHL1	JH602073.1	+	3772272	3772272	Promoter (<=1kb)	119	3765714	3772315	6602	2	BARHL1-201	0	BARHL1-201	BARHL1	0	TRUE	fiveUTR	CpGisland
Kidney	cg11209338	4.73563	8.39338e-06	0.000563264	GLYCTK	JH602043.1	+	6100146	6100146	Distal Intergenic	89	6089167	6099660	10494	1	GLYCTK-201	10930	GLYCTK-201	GLYCTK	0	FALSE	Intergenic_downstream	NA
Kidney	cg11345132	5.05749	2.28306e-06	0.000199176	SNX7	JH602170.1	+	995161	995161	Distal Intergenic	216	1252995	1365308	112314	1	SNX7-201	-257834	NA	NA	NA	FALSE	Intergenic_upstream	NA
Kidney	cg11382709	5.25615	9.98793e-07	0.00010289	POU5F2	JH602056.1	+	12477646	12477646	Distal Intergenic	102	12619864	12620899	1036	2	POU5F2-201	143205	NA	NA	NA	FALSE	Intergenic_downstream	CpGisland
Kidney	cg11474930	5.65374	1.81803e-07	2.58949e-05	NEUROD2	JH602108.1	+	3457594	3457594	3' UTR	154	3453591	3457625	4035	1	NEUROD2-201	3954	NEUROD2-201	NEUROD2	0	TRUE	threeUTR	CpGisland
Kidney	cg11682995	5.02557	2.60316e-06	0.000220889	PKNOX1	JH602058.1	+	27653900	27653900	Exon (NA, exon 3 of 1)	104	27696185	27754129	57945	2	PKNOX1-202	100229	NA	NA	NA	TRUE	Exon	NA
Kidney	cg11831989	5.65946	1.77324e-07	2.53864e-05	EN1	JH602045.1	+	26337763	26337763	Exon (EN1-201/EN1, exon 2 of 2)	91	26333653	26337904	4252	1	EN1-201	4109	EN1-201	EN1	0	TRUE	Exon	CpGisland
Kidney	cg12067414	4.84282	5.46941e-06	0.00040076	SOX2	JH602043.1	-	59571527	59571527	Promoter (<=1kb)	89	59570915	59571871	957	1	SOX2-201	611	SOX2-201	SOX2	0	TRUE	Exon	CpGisland
Kidney	cg12231969	8.8264	4.19256e-14	7.31522e-11	EN1	JH602045.1	-	26333125	26333125	Promoter (<=1kb)	91	26333653	26337904	4252	1	EN1-201	-529	EN1-201	EN1	0	FALSE	Promoter	CpGisland
Kidney	cg12510047	4.80476	6.37179e-06	0.000450332	POU3F2	JH602123.1	+	7160233	7160233	Distal Intergenic	169	6286066	6287397	1332	2	POU3F2-201	-872835	NA	NA	NA	FALSE	Intergenic_upstream	NA
Kidney	cg12649001	5.46115	4.18242e-07	5.05458e-05	PAX6	JH602079.1	-	20545886	20545886	Exon (PAX6-201/PAX6, exon 7 of 13)	125	20536233	20554759	18527	2	PAX6-202	8873	PAX6-202;PAX6-201;PAX6-203;PAX6-204	PAX6;PAX6;PAX6;PAX6	0;0;-3968;0	TRUE	Exon	CpGisland
Kidney	cg12841266	13.1062	4.7826e-24	6.67579e-20	LHFPL4	JH602044.1	+	4221480	4221480	Promoter (<=1kb)	90	4194321	4222105	27785	2	LHFPL4-201	625	LHFPL4-201	LHFPL4	0	TRUE	Exon	CpGisland
Kidney	cg12879445	7.47967	3.68725e-11	2.19015e-08	UNC79	JH602047.1	+	9870710	9870710	Promoter (<=1kb)	93	9870675	10156960	286286	1	UNC79-201	0	UNC79-201;UNC79-202	UNC79;UNC79	0;0	TRUE	Exon	CpGisland
Kidney	cg13260659	5.39597	5.52634e-07	6.37516e-05	ZBTB20	JH602044.1	-	34044559	34044559	Distal Intergenic	90	34108927	34172231	63305	1	ZBTB20-201	-64417	NA	NA	NA	FALSE	Intergenic_upstream	NA
Kidney	cg13278722	6.18838	1.67542e-08	3.77199e-06	PHOX2B	JH602074.1	-	25237048	25237048	Exon (PHOX2B-201/PHOX2B, exon 4 of 4)	120	25234372	25237102	2731	1	PHOX2B-201	2675	PHOX2B-201	PHOX2B	0	TRUE	Exon	CpGisland
Kidney	cg13400013	4.94787	3.57602e-06	0.000281952	EN1	JH602045.1	-	26330876	26330876	Promoter (2-3kb)	91	26333653	26337904	4252	1	EN1-201	-2778	EN1-201	EN1	0	FALSE	Promoter	CpGisland
Kidney	cg13688373	4.88995	4.523e-06	0.000344056	C16orf72	JH602137.1	-	6478942	6478942	Exon (C16orf72-201/C16orf72, exon 4 of 4)	183	6452880	6482833	29954	1	C16orf72-201	26013	C16orf72-201	C16orf72	0	TRUE	Exon	NA
Kidney	cg13732394	6.32713	8.88179e-09	2.31732e-06	DBX1	JH602079.1	+	11442896	11442896	Intron (DBX1-201/DBX1, intron 2 of 5)	125	11440470	11444150	3681	2	DBX1-201	1206	DBX1-201	DBX1	0	TRUE	Intron	CpGisland
Kidney	cg14014075	8.29663	6.27142e-13	6.25283e-10	PRDM16	JH602131.1	-	7251838	7251838	Intron (PRDM16-201/PRDM16, intron 1 of 16)	177	6978436	7258357	279922	2	PRDM16-201	6471	PRDM16-201	PRDM16	0	TRUE	Intron	NA
Kidney	cg14387043	6.47279	4.53249e-09	1.27812e-06	NOL4	JH602092.1	-	8685659	8685659	Promoter (<=1kb)	138	8359584	8685781	326198	2	NOL4-201	122	NOL4-201;NOL4-202;NOL4-203	NOL4;NOL4;NOL4	0;0;0	TRUE	Exon	CpGisland
Kidney	cg14467682	4.71239	9.20347e-06	0.000604549	EN1	JH602045.1	-	26338510	26338510	Downstream (<1kb)	91	26333653	26337904	4252	1	EN1-201	4905	EN1-201	EN1	0	FALSE	Intergenic_downstream	CpGisland
Kidney	cg14850368	7.23677	1.20507e-10	5.90207e-08	MDGA2	JH602044.1	-	20952026	20952026	Promoter (<=1kb)	90	20951954	21754936	802983	1	MDGA2-201	23	MDGA2-201	MDGA2	0	TRUE	Exon	CpGisland
Kidney	cg14906874	5.16678	1.45181e-06	0.000139279	PITX2	JH602151.1	-	5056532	5056532	Distal Intergenic	197	4871511	4886384	14874	2	PITX2-202	-170196	NA	NA	NA	FALSE	Intergenic_upstream	NA
Kidney	cg15903069	5.02984	2.55794e-06	0.000219049	SKOR2	JH602091.1	-	10829794	10829794	Distal Intergenic	137	10758013	10809789	51777	2	SKOR2-201	-20005	NA	NA	NA	FALSE	Intergenic_upstream	NA
Kidney	cg15913680	6.4634	4.73439e-09	1.3217e-06	PDE2A	JH602130.1	-	4305010	4305010	Exon (PDE2A-201/PDE2A, exon 2 of 31)	176	4269347	4369486	100140	1	PDE2A-201	35614	PDE2A-201;PDE2A-202	PDE2A;PDE2A	0;0	TRUE	Exon	CpGisland
Kidney	cg15986005	5.29511	8.47627e-07	9.03396e-05	ISL1	JH602072.1	-	8345641	8345641	Distal Intergenic	118	7994242	8006311	12070	2	ISL1-201	-339378	NA	NA	NA	FALSE	Intergenic_upstream	NA
Kidney	cg16313026	9.22535	5.31935e-15	1.2375e-11	EN2	JH602113.1	+	2447139	2447139	Promoter (<=1kb)	159	2438900	2446680	7781	2	EN2-201	-410	EN2-201	EN2	-410	FALSE	Promoter	CpGisland
Kidney	cg16435898	6.25999	1.20843e-08	2.95928e-06	FOXG1	JH602133.1	+	3544427	3544427	Promoter (<=1kb)	179	3543687	3545147	1461	2	FOXG1-201	720	FOXG1-201	FOXG1	0	TRUE	Exon	CpGisland
Kidney	cg16692317	6.26018	1.20735e-08	2.95928e-06	PAX3	JH602136.1	+	2870758	2870758	Promoter (<=1kb)	182	2871162	2961944	90783	1	PAX3-201	-356	PAX3-201	PAX3	0	FALSE	Promoter	CpGisland
Kidney	cg16804284	5.09628	1.94532e-06	0.000176323	FOXG1	JH602133.1	+	3544162	3544162	Promoter (<=1kb)	179	3543687	3545147	1461	2	FOXG1-201	985	FOXG1-201	FOXG1	0	TRUE	Exon	CpGisland
Kidney	cg16822914	5.16461	1.46502e-06	0.000139795	LRRTM2	JH602056.1	-	31651004	31651004	Promoter (<=1kb)	102	31644209	31651688	7480	2	LRRTM2-201	684	LRRTM2-201;LRRTM2-202	LRRTM2;LRRTM2	0;0	TRUE	fiveUTR	NA
Kidney	cg17030233	5.47574	3.92865e-07	4.84941e-05	EN1	JH602045.1	-	26330889	26330889	Promoter (2-3kb)	91	26333653	26337904	4252	1	EN1-201	-2765	EN1-201	EN1	0	FALSE	Promoter	CpGisland
Kidney	cg17088589	5.1976	1.27661e-06	0.000124613	VRK2	JH602146.1	+	4024215	4024215	Distal Intergenic	192	3663641	3776404	112764	2	VRK2-201	-247810	NA	NA	NA	FALSE	Intergenic_upstream	CpGisland
Kidney	cg17273026	5.10607	1.86812e-06	0.000170433	BCL11A	JH602146.1	+	1380264	1380264	Intron (BCL11A-201/BCL11A, intron 2 of 3)	192	1367781	1460371	92591	1	BCL11A-201	12482	BCL11A-201;BCL11A-202;BCL11A-203	BCL11A;BCL11A;BCL11A	0;0;0	TRUE	Intron	NA
Kidney	cg17389888	5.69951	1.48839e-07	2.19848e-05	LHFPL3	JH602052.1	+	25154387	25154387	Promoter (<=1kb)	98	24600391	25154476	554086	2	LHFPL3-202	89	LHFPL3-202	LHFPL3	0	TRUE	Exon	CpGisland
Kidney	cg17435471	4.74407	8.11665e-06	0.000547325	TLX1	JH602144.1	-	712242	712242	Exon (TLX1-201/TLX1, exon 2 of 4)	190	710389	717339	6951	1	TLX1-201	1804	TLX1-201	TLX1	0	TRUE	Exon	CpGisland
Kidney	cg18031544	5.77484	1.06893e-07	1.70029e-05	POMC	JH602051.1	+	7442727	7442727	Exon (POMC-201/POMC, exon 3 of 5)	97	7442292	7445020	2729	2	POMC-201	2293	EFR3B-201;EFR3B-202;EFR3B-203;POMC-201	EFR3B;EFR3B;EFR3B;POMC	84959;72736;72057;0	TRUE	Exon	CpGisland
Kidney	cg18140959	7.22722	1.26216e-10	6.07513e-08	PTGS1	JH602073.1	+	12964081	12964081	Distal Intergenic	119	12915206	12937824	22619	2	PTGS1-201	-26256	NA	NA	NA	FALSE	Intergenic_upstream	NA
Kidney	cg18230857	5.856	7.46546e-08	1.30258e-05	NXPH4	JH602115.1	-	10722690	10722690	Exon (NXPH4-201/NXPH4, exon 4 of 4)	161	10722548	10731500	8953	2	NXPH4-201	8810	NXPH4-201;SHMT2-201	NXPH4;SHMT2	0;-3388	TRUE	Exon	CpGisland
Kidney	cg18304538	7.17535	1.62224e-10	7.54802e-08	TBCA	JH602182.1	+	2319824	2319824	Distal Intergenic	228	2153570	2228543	74974	2	TBCA-201	-91280	NA	NA	NA	FALSE	Intergenic_upstream	NA
Kidney	cg18567986	4.84207	5.4861e-06	0.00040093	PPIP5K2	JH602056.1	-	21303318	21303318	Exon (PPIP5K2-201/PPIP5K2, exon 25 of 31)	102	21236980	21322064	85085	1	PPIP5K2-201	66289	PPIP5K2-201;PPIP5K2-202;PPIP5K2-203	PPIP5K2;PPIP5K2;PPIP5K2	0;0;0	TRUE	Exon	NA
Kidney	cg18838206	8.32584	5.40901e-13	5.59271e-10	PRDM16	JH602131.1	-	7251871	7251871	Intron (PRDM16-201/PRDM16, intron 1 of 16)	177	6978436	7258357	279922	2	PRDM16-201	6486	PRDM16-201	PRDM16	0	TRUE	Intron	NA
Kidney	cg18872521	4.88431	4.62735e-06	0.00034914	HOXC10	JH602217.1	-	2039914	2039914	Promoter (<=1kb)	263	2039754	2045096	5343	1	HOXC10-201	111	HOXC10-201	HOXC10	0	TRUE	fiveUTR	NA
Kidney	cg19203457	6.67989	1.72252e-09	5.28435e-07	MARCKS	JH602169.1	-	4967701	4967701	Distal Intergenic	215	4967732	4969754	2023	2	MARCKS-201	2102	MARCKS-201	MARCKS	0	FALSE	Intergenic_downstream	CpGisland
Kidney	cg19438969	6.24231	1.31015e-08	3.1261e-06	SLC6A17	JH602085.1	+	5952727	5952727	Exon (SLC6A17-201/SLC6A17, exon 10 of 12)	131	5910897	5958845	47949	1	SLC6A17-201	41829	SLC6A17-201	SLC6A17	0	TRUE	Exon	NA
Kidney	cg19474147	5.3127	7.86943e-07	8.51516e-05	SHOX2	JH602043.1	+	35835573	35835573	Promoter (<=1kb)	89	35825922	35835756	9835	2	SHOX2-201	183	SHOX2-201	SHOX2	0	TRUE	Exon	CpGisland
Kidney	cg19529849	8.13765	1.39965e-12	1.14924e-09	CELF4	JH602092.1	+	11730890	11730890	Promoter (<=1kb)	138	11452545	11731251	278707	2	CELF4-201	361	CELF4-201	CELF4	0	TRUE	Exon	CpGisland
Kidney	cg19584522	7.41832	4.97933e-11	2.72565e-08	ISL1	JH602072.1	+	8345735	8345735	Distal Intergenic	118	7994242	8006311	12070	2	ISL1-201	-339375	NA	NA	NA	FALSE	Intergenic_upstream	NA
Kidney	cg19711579	5.91674	5.69784e-08	1.02624e-05	NEUROD1	JH602157.1	-	3498022	3498022	Promoter (<=1kb)	203	3494677	3497759	3083	2	NEUROD1-201	-311	NEUROD1-201	NEUROD1	0	FALSE	Promoter	CpGisland
Kidney	cg19769850	8.92512	2.52052e-14	4.69103e-11	BARHL2	JH602055.1	-	6882020	6882020	Distal Intergenic	101	7027069	7034308	7240	1	BARHL2-201	-145098	NA	NA	NA	FALSE	Intergenic_upstream	NA
Kidney	cg19945840	5.56167	2.71247e-07	3.6059e-05	B3GALT6	JH602131.1	+	8361461	8361461	Promoter (<=1kb)	177	8360849	8361817	969	2	B3GALT6-201	356	B3GALT6-201;SDF4-201	B3GALT6;SDF4	0;-3898	TRUE	Exon	CpGisland
Kidney	cg19981759	4.9947	2.95416e-06	0.000244722	ZIC1	JH602043.1	-	24440022	24440022	Promoter (<=1kb)	89	24440192	24448421	8230	1	ZIC1-201	-219	ZIC4-201;ZIC4-202;ZIC1-201	ZIC4;ZIC4;ZIC1	0;0;0	FALSE	Promoter	NA
Kidney	cg20133115	4.91591	4.07181e-06	0.000315757	LMO3	JH602065.1	+	21566139	21566139	Distal Intergenic	111	21487132	21542602	55471	1	LMO3-202	78958	NA	NA	NA	FALSE	Intergenic_downstream	NA
Kidney	cg20452324	4.72064	8.90765e-06	0.000588821	C9orf64	JH602122.1	-	7543606	7543606	Intron (NA, intron 3 of 0)	168	7506605	7525788	19184	2	C9orf64-201	-17866	NA	NA	NA	TRUE	Intron	NA
Kidney	cg20710709	6.3356	8.54285e-09	2.27377e-06	PAX9	JH602151.1	-	143120	143120	Exon (PAX9-201/PAX9, exon 4 of 5)	197	133476	149636	16161	2	PAX9-201	6516	PAX9-201	PAX9	0	TRUE	Exon	NA
Kidney	cg20766695	6.22348	1.42778e-08	3.37791e-06	PAX5	JH602243.1	-	660302	660302	Promoter (<=1kb)	289	637876	660295	22420	2	PAX5-208	0	PAX5-201;PAX5-202;PAX5-203;PAX5-204;PAX5-205;PAX5-206;PAX5-207;PAX5-208	PAX5;PAX5;PAX5;PAX5;PAX5;PAX5;PAX5;PAX5	0;0;0;0;0;0;0;0	TRUE	Exon	CpGisland
Kidney	cg21028063	5.92501	5.49144e-08	1.00858e-05	ZFHX4	JH602057.1	+	14594582	14594582	Intron (ZFHX4-201/ZFHX4, intron 1 of 9)	103	14400990	14597276	196287	2	ZFHX4-201	2694	ZFHX4-201;ZFHX4-202	ZFHX4;ZFHX4	0;0	TRUE	Intron	CpGisland
Kidney	cg21215767	4.94036	3.68706e-06	0.000288366	EN1	JH602045.1	-	26338536	26338536	Downstream (<1kb)	91	26333653	26337904	4252	1	EN1-201	4931	EN1-201	EN1	0	FALSE	Intergenic_downstream	CpGisland
Kidney	cg21307980	7.30607	8.60776e-11	4.45005e-08	SLC17A6	JH602079.1	+	13338592	13338592	Exon (SLC17A6-201/SLC17A6, exon 2 of 12)	125	13335130	13376712	41583	1	SLC17A6-201	3413	SLC17A6-201	SLC17A6	0	TRUE	Exon	CpGisland
Kidney	cg21356348	4.85269	5.25661e-06	0.000388224	FANCL	JH602146.1	-	3310500	3310500	Distal Intergenic	192	3603383	3663572	60190	1	FANCL-201	-292884	NA	NA	NA	FALSE	Intergenic_upstream	NA
Kidney	cg21452781	10.759	1.6089e-18	7.48595e-15	DBX1	JH602079.1	-	11442787	11442787	Intron (DBX1-201/DBX1, intron 2 of 5)	125	11440470	11444150	3681	2	DBX1-201	1315	DBX1-201	DBX1	0	TRUE	Intron	NA
Kidney	cg21623348	12.2811	4.32269e-22	3.01691e-18	BARHL2	JH602055.1	+	6882023	6882023	Distal Intergenic	101	7027069	7034308	7240	1	BARHL2-201	-145046	NA	NA	NA	FALSE	Intergenic_upstream	NA
Kidney	cg21777070	6.27161	1.14583e-08	2.85608e-06	NKX2-1	JH602151.1	+	302034	302034	Exon (NKX2-1-201/NKX2-1, exon 3 of 4)	197	300458	305517	5060	1	NKX2-1-201	1527	NKX2-1-201	NKX2-1	0	TRUE	Exon	CpGisland
Kidney	cg22059812	4.94863	3.56507e-06	0.000281944	HTR6	JH602077.1	+	4779529	4779529	Promoter (<=1kb)	123	4778657	4791458	12802	1	HTR6-201	871	NBL1-201;HTR6-201	NBL1;HTR6	14625;0	TRUE	Exon	CpGisland
Kidney	cg22106784	6.47769	4.43054e-09	1.26212e-06	TENM2	JH602046.1	-	22921789	22921789	Distal Intergenic	92	21734316	22627526	893211	2	TENM2-203	-294311	NA	NA	NA	FALSE	Intergenic_upstream	CpGisland
Kidney	cg22350632	5.53197	3.08399e-07	3.94934e-05	GPR85	JH602140.1	+	6281986	6281986	5' UTR	186	6280273	6284302	4030	1	GPR85-201	1664	GPR85-201	GPR85	0	TRUE	fiveUTR	NA
Kidney	cg22518437	4.71787	9.00589e-06	0.000592966	COMTD1	JH602067.1	-	8655205	8655205	Distal Intergenic	113	8603257	8610243	6987	2	COMTD1-202	-44962	NA	NA	NA	FALSE	Intergenic_upstream	NA
Kidney	cg22548438	5.54298	2.94078e-07	3.83634e-05	EN1	JH602045.1	+	26330826	26330826	Promoter (2-3kb)	91	26333653	26337904	4252	1	EN1-201	-2827	EN1-201	EN1	0	FALSE	Promoter	CpGisland
Kidney	cg22582760	5.16133	1.48513e-06	0.000141022	ARID5B	JH602104.1	+	1784093	1784093	Intron (ARID5B-201/ARID5B, intron 2 of 9)	150	1610169	1785477	175309	2	ARID5B-201	1336	ARID5B-201	ARID5B	0	TRUE	Intron	CpGisland
Kidney	cg23087015	7.97301	3.19883e-12	2.12623e-09	PARP6	JH602094.1	-	1723077	1723077	Exon (NA, exon 1 of 1)	140	1760638	1790330	29693	1	PARP6-201	-37562	NA	NA	NA	TRUE	Exon	CpGisland
Kidney	cg23415880	7.46956	3.87473e-11	2.25356e-08	GSX1	JH602089.1	-	10707501	10707501	Promoter (<=1kb)	135	10705843	10707093	1251	2	GSX1-201	-408	GSX1-201	GSX1	-359	FALSE	Promoter	CpGisland
Kidney	cg23925685	5.41617	5.07014e-07	5.97228e-05	PAX5	JH602243.1	-	667792	667792	Promoter (<=1kb)	289	491892	667530	175639	2	PAX5-201	-262	PAX5-201;PAX5-202;PAX5-203;PAX5-204;PAX5-205;PAX5-206;PAX5-207	PAX5;PAX5;PAX5;PAX5;PAX5;PAX5;PAX5	0;0;0;0;0;0;0	FALSE	Promoter	CpGisland
Kidney	cg23985931	6.52468	3.56095e-09	1.03553e-06	POU4F1	JH602064.1	+	21821183	21821183	Distal Intergenic	110	21812850	21814747	1898	1	POU4F1-201	8332	NA	NA	NA	FALSE	Intergenic_downstream	NA
Kidney	cg24451908	4.7626	7.53975e-06	0.0005159	EN1	JH602045.1	-	26335702	26335702	Intron (EN1-201/EN1, intron 1 of 1)	91	26333653	26337904	4252	1	EN1-201	2048	EN1-201	EN1	0	TRUE	Intron	CpGisland
Kidney	cg24774444	5.16425	1.46721e-06	0.000139795	KLHL32	JH602123.1	+	8232217	8232217	Exon (KLHL32-202/KLHL32, exon 4 of 9)	169	8173061	8346606	173546	2	KLHL32-201	114341	KLHL32-201;KLHL32-202;KLHL32-203	KLHL32;KLHL32;KLHL32	0;0;0	TRUE	Exon	NA
Kidney	cg24866418	12.8092	2.42753e-23	2.25898e-19	LHFPL4	JH602044.1	+	4221469	4221469	Promoter (<=1kb)	90	4194321	4222105	27785	2	LHFPL4-201	636	LHFPL4-201	LHFPL4	0	TRUE	Exon	CpGisland
Kidney	cg24959302	5.06634	2.20132e-06	0.000194476	ZFPM2	JH602076.1	-	21590446	21590446	Intron (ZFPM2-201/ZFPM2, intron 4 of 6)	122	21388244	21707953	319710	1	ZFPM2-201	202201	ZFPM2-201	ZFPM2	0	TRUE	Intron	NA
Kidney	cg25202471	6.10018	2.49988e-08	5.28706e-06	TFAP2A	JH602069.1	-	15418103	15418103	Promoter (<=1kb)	115	15418260	15436379	18120	1	TFAP2A-201	-158	TFAP2A-201;TFAP2A-202	TFAP2A;TFAP2A	0;0	FALSE	Promoter	CpGisland
Kidney	cg25339883	8.02491	2.46648e-12	1.72142e-09	CELF4	JH602092.1	-	11730749	11730749	Promoter (<=1kb)	138	11452545	11731251	278707	2	CELF4-201	502	CELF4-201	CELF4	0	TRUE	Exon	CpGisland
Kidney	cg25453217	5.0804	2.07724e-06	0.000185273	TRNP1	JH602077.1	-	10969151	10969151	Exon (NA, exon 2 of 1)	123	10958425	10964647	6223	1	TRNP1-201	10774	TRNP1-201	TRNP1	10725	TRUE	Exon	CpGisland
Kidney	cg25742767	9.01261	1.60378e-14	3.44405e-11	DBX1	JH602079.1	-	11443020	11443020	Intron (DBX1-201/DBX1, intron 2 of 5)	125	11440470	11444150	3681	2	DBX1-201	1130	DBX1-201	DBX1	0	TRUE	Intron	CpGisland
Kidney	cg25982943	5.22414	1.14244e-06	0.000113905	LHFPL4	JH602044.1	-	4221606	4221606	Promoter (<=1kb)	90	4194321	4222105	27785	2	LHFPL4-201	451	LHFPL4-201	LHFPL4	0	TRUE	Exon	CpGisland
Kidney	cg26067250	5.81848	8.81576e-08	1.49157e-05	DLX1	JH602100.1	-	9515386	9515386	Promoter (<=1kb)	146	9514573	9519724	5152	1	DLX1-201	764	METAP1D-201;DLX1-201	METAP1D;DLX1	0;0	TRUE	fiveUTR	CpGisland
Kidney	cg26260350	8.48687	2.38613e-13	3.33067e-10	OTX1	JH602075.1	+	10386748	10386748	Promoter (<=1kb)	121	10379917	10386708	6792	2	OTX1-201	0	OTX1-201	OTX1	0	TRUE	fiveUTR	CpGisland
Kidney	cg26480565	4.87555	4.79394e-06	0.000356887	BAI3	JH602066.1	+	26556788	26556788	Exon (BAI3-201/BAI3, exon 3 of 30)	112	26287621	26980325	692705	1	BAI3-201	269166	BAI3-201;BAI3-202	BAI3;BAI3	0;0	TRUE	Exon	NA
Kidney	cg27009703	4.96114	3.388e-06	0.000270281	HOXA9	JH602052.1	+	3440559	3440559	Exon (HOXA9-201/HOXA9, exon 1 of 2)	98	3439217	3443449	4233	1	HOXA9-201	1293	HOXA9-201;HOXA9-202	HOXA9;HOXA9	0;0	TRUE	Exon	CpGisland
Kidney	cg27350144	6.19969	1.59135e-08	3.67154e-06	NRXN3	JH602047.1	-	23291698	23291698	Intron (NRXN3-201/NRXN3, intron 4 of 19)	93	22163166	23692660	1529495	2	NRXN3-201	400914	NRXN3-201;NRXN3-202	NRXN3;NRXN3	0;0	TRUE	Intron	NA
Kidney	cg27439236	5.47163	3.99859e-07	4.88841e-05	ZNF462	JH602071.1	+	4933430	4933430	Distal Intergenic	117	4492069	4639378	147310	2	ZNF462-202	-294051	NA	NA	NA	FALSE	Intergenic_upstream	NA
Kidney	cg27462638	4.76279	7.53424e-06	0.0005159	MBIP	JH602151.1	+	551254	551254	Distal Intergenic	197	508732	528161	19430	1	MBIP-201	42521	NA	NA	NA	FALSE	Intergenic_downstream	CpGisland
Kidney	cg27496468	5.73551	1.27093e-07	1.94949e-05	NR2E1	JH602093.1	-	14116027	14116027	Intron (NR2E1-201/NR2E1, intron 1 of 8)	139	14098360	14119772	21413	2	NR2E1-201	3745	NR2E1-201;NR2E1-202	NR2E1;NR2E1	0;0	TRUE	Intron	CpGisland
Kidney	cg27553955	5.04191	2.43417e-06	0.000211039	KCNG3	JH602051.1	+	24173317	24173317	Promoter (<=1kb)	97	24130784	24173631	42848	2	KCNG3-201	266	KCNG3-201	KCNG3	0	TRUE	Exon	CpGisland
Kidney	cg27556193	6.0093	3.7654e-08	7.50847e-06	OTX1	JH602075.1	+	10386750	10386750	Promoter (<=1kb)	121	10379917	10386708	6792	2	OTX1-201	0	OTX1-201	OTX1	0	TRUE	fiveUTR	CpGisland
Kidney	cg00167853	-6.0574	3.03251e-08	6.27101e-06	NFIB	JH602049.1	-	18579981	18579981	Exon (NFIB-201/NFIB, exon 2 of 12)	95	18377624	18586424	208801	2	NFIB-201	6395	NFIB-201;NFIB-202;NFIB-203;NFIB-204	NFIB;NFIB;NFIB;NFIB	0;0;0;0	TRUE	Exon	NA
Kidney	cg00251628	-5.99335	4.04487e-08	8.00855e-06	PSMD11	JH602188.1	+	533185	533185	3' UTR	234	495263	534433	39171	1	PSMD11-202	37873	PSMD11-201;PSMD11-202;PSMD11-203;PSMD11-204	PSMD11;PSMD11;PSMD11;PSMD11	0;0;0;0	TRUE	threeUTR	NA
Kidney	cg00256784	-4.83954	5.54216e-06	0.00040397	LUC7L2	JH602078.1	-	19787870	19787870	5' UTR	124	19784736	19851986	67251	1	LUC7L2-201	3085	LUC7L2-201;LUC7L2-202;LUC7L2-203	LUC7L2;LUC7L2;LUC7L2	0;0;0	TRUE	fiveUTR	NA
Kidney	cg00384342	-4.87814	4.74403e-06	0.000356019	DYNC1I1	JH602126.1	+	2797714	2797714	Intron (DYNC1I1-201/DYNC1I1, intron 14 of 16)	172	2490706	2825412	334707	1	DYNC1I1-201	307007	DYNC1I1-201;DYNC1I1-202	DYNC1I1;DYNC1I1	0;0	TRUE	Intron	NA
Kidney	cg00608633	-7.59656	2.07558e-11	1.28765e-08	NFIB	JH602049.1	-	18580457	18580457	Exon (NFIB-201/NFIB, exon 2 of 12)	95	18377624	18586424	208801	2	NFIB-201	5967	NFIB-201;NFIB-202;NFIB-203;NFIB-204	NFIB;NFIB;NFIB;NFIB	0;0;0;0	TRUE	Exon	NA
Kidney	cg00611309	-6.19726	1.60905e-08	3.68195e-06	KLHL1	JH602061.1	+	32523378	32523378	Distal Intergenic	107	30948029	31387128	439100	2	KLHL1-201	-1136201	NA	NA	NA	FALSE	Intergenic_upstream	NA
Kidney	cg00643363	-6.15936	1.9118e-08	4.26974e-06	PRKACA	JH602214.1	-	1320728	1320728	Exon (PRKACA-202/PRKACA, exon 9 of 10)	260	1319062	1336744	17683	2	PRKACA-201	15968	SAMD1-201;PRKACA-201;PRKACA-202	SAMD1;PRKACA;PRKACA	-2575;0;0	TRUE	Exon	NA
Kidney	cg00650240	-6.89983	6.08373e-10	2.26453e-07	USP25	JH602058.1	-	4903700	4903700	Distal Intergenic	104	4169938	4305122	135185	1	USP25-201	733810	NA	NA	NA	FALSE	Intergenic_downstream	NA
Kidney	cg00687713	-6.88575	6.50535e-10	2.35857e-07	PCK2	JH602133.1	+	8430795	8430795	Exon (PCK2-202/PCK2, exon 5 of 10)	179	8426606	8436284	9679	2	PCK2-201	5441	PCK2-201;PCK2-202	PCK2;PCK2	0;0	TRUE	Exon	NA
Kidney	cg00716372	-5.29155	8.6047e-07	9.13374e-05	STK35	JH602054.1	+	3376155	3376155	Exon (STK35-201/STK35, exon 3 of 4)	100	3360648	3404734	44087	1	STK35-201	15506	STK35-201	STK35	0	TRUE	Exon	NA
Kidney	cg00797540	-6.85764	7.4355e-10	2.59471e-07	TSHZ1	JH602119.1	+	5460363	5460363	Intron (TSHZ1-201/TSHZ1, intron 1 of 1)	165	5389387	5463240	73854	2	TSHZ1-201	2877	TSHZ1-201	TSHZ1	0	TRUE	Intron	NA
Kidney	cg01251574	-5.03394	2.51524e-06	0.000216055	FLRT2	JH602047.1	-	16357668	16357668	Distal Intergenic	93	16587357	16676063	88707	2	FLRT2-201	318396	NA	NA	NA	FALSE	Intergenic_downstream	NA
Kidney	cg01346827	-5.77169	1.08386e-07	1.70029e-05	THRA	JH602108.1	-	3112647	3112647	Exon (THRA-201/THRA, exon 8 of 10)	154	3108854	3120851	11998	2	THRA-201	8204	NR1D1-201;NR1D1-202;THRA-201;THRA-202	NR1D1;NR1D1;THRA;THRA	0;0;0;0	TRUE	Exon	CpGisland
Kidney	cg01368226	-5.58791	2.42094e-07	3.3107e-05	MAPKAP1	JH602073.1	-	9733956	9733956	Intron (MAPKAP1-201/MAPKAP1, intron 7 of 11)	119	9587926	9829680	241755	1	MAPKAP1-201	146029	MAPKAP1-201;MAPKAP1-202	MAPKAP1;MAPKAP1	0;0	TRUE	Intron	NA
Kidney	cg01490044	-5.62501	2.06052e-07	2.89062e-05	ERI3	JH602219.1	-	125036	125036	Intron (ERI3-201/ERI3, intron 8 of 8)	265	117917	258003	140087	2	ERI3-201	132919	ERI3-201	ERI3	0	TRUE	Intron	NA
Kidney	cg01520983	-5.93774	5.18805e-08	9.65565e-06	ST14	JH602125.1	-	4694353	4694353	Distal Intergenic	171	4583946	4620547	36602	1	ST14-201	110407	NA	NA	NA	FALSE	Intergenic_downstream	CpGisland
Kidney	cg01607361	-5.40403	5.33963e-07	6.21111e-05	KIAA0355	JH602107.1	+	8913111	8913111	Promoter (<=1kb)	153	8862276	8913996	51721	2	KIAA0355-201	837	KIAA0355-201	KIAA0355	0	TRUE	Exon	NA
Kidney	cg01732872	-4.85188	5.27366e-06	0.000388456	PLCL1	JH602202.1	-	2175149	2175149	Distal Intergenic	248	2271043	2559396	288354	2	PLCL1-201	384248	NA	NA	NA	FALSE	Intergenic_downstream	NA
Kidney	cg01855583	-6.0842	2.68706e-08	5.6402e-06	CAMTA1	JH602131.1	-	4769787	4769787	Exon (CAMTA1-203/CAMTA1, exon 2 of 24)	177	4024226	4797962	773737	2	CAMTA1-203	28127	CAMTA1-203;CAMTA1-204	CAMTA1;CAMTA1	0;0	TRUE	Exon	NA
Kidney	cg01901696	-4.86635	4.97509e-06	0.000369388	MED12	JH602216.1	+	1413121	1413121	Promoter (<=1kb)	262	1412474	1436474	24001	1	MED12-201	646	MED12-201;MED12-202	MED12;MED12	0;0	TRUE	Exon	NA
Kidney	cg01923973	-5.16701	1.45042e-06	0.000139279	ESRRB	JH602047.1	+	25457473	25457473	Distal Intergenic	93	25264220	25430045	165826	2	ESRRB-202	-27379	NA	NA	NA	FALSE	Intergenic_upstream	CpGisland
Kidney	cg02171705	-5.00117	2.87701e-06	0.000240471	GPR143	JH602147.1	+	7086219	7086219	5' UTR	193	7295069	7308920	13852	2	GPR143-201	222701	NA	NA	NA	TRUE	fiveUTR	NA
Kidney	cg02175911	-5.62967	2.01918e-07	2.84694e-05	SPTAN1	JH602073.1	-	6334073	6334073	Exon (SPTAN1-201/SPTAN1, exon 50 of 56)	119	6331554	6386216	54663	2	SPTAN1-201	52143	WDR34-201;WDR34-202;SPTAN1-201;SPTAN1-202;SPTAN1-203;SPTAN1-204	WDR34;WDR34;SPTAN1;SPTAN1;SPTAN1;SPTAN1	12852;12852;0;0;0;0	TRUE	Exon	CpGisland
Kidney	cg02201138	-4.75944	7.63521e-06	0.000521154	APBB1	JH602130.1	+	7920213	7920213	Exon (APBB1-202/APBB1, exon 8 of 13)	176	7909468	7923790	14323	2	APBB1-202	3577	APBB1-202;APBB1-201;APBB1-203;APBB1-204	APBB1;APBB1;APBB1;APBB1	0;0;0;3062	TRUE	Exon	NA
Kidney	cg02523045	-4.7293	8.60685e-06	0.000573455	PHIP	JH602132.1	+	5650565	5650565	Exon (NA, exon 2 of 1)	178	5608019	5720121	112103	2	PHIP-201	69556	PHIP-201	PHIP	0	TRUE	Exon	NA
Kidney	cg02799145	-4.86063	5.09118e-06	0.000377004	KIAA0355	JH602107.1	-	8913228	8913228	Promoter (<=1kb)	153	8862276	8913996	51721	2	KIAA0355-201	768	KIAA0355-201	KIAA0355	0	TRUE	fiveUTR	NA
Kidney	cg02800396	-6.94529	4.8982e-10	1.89921e-07	SF1	JH602080.1	+	21620969	21620969	Exon (SF1-201/SF1, exon 14 of 14)	126	21606065	21621830	15766	1	SF1-201	14903	SF1-201;SF1-202	SF1;SF1	0;0	TRUE	Exon	CpGisland
Kidney	cg02811472	-5.02749	2.58274e-06	0.000219824	POU3F1	JH602077.1	-	20923752	20923752	Distal Intergenic	123	20684402	20685757	1356	2	POU3F1-201	-238043	NA	NA	NA	FALSE	Intergenic_upstream	NA
Kidney	cg03460354	-4.73427	8.43882e-06	0.000563604	PRMT10	JH602319.1	-	196884	196884	Exon (PRMT10-201/PRMT10, exon 2 of 12)	362	193577	232292	38716	1	PRMT10-201	3306	PRMT10-201	PRMT10	0	TRUE	Exon	NA
Kidney	cg03510941	-5.45834	4.23308e-07	5.09375e-05	TCF4	JH602105.1	-	875724	875724	Intron (TCF4-202/TCF4, intron 1 of 15)	151	686774	912160	225387	2	TCF4-201	36436	TCF4-201;TCF4-202;TCF4-206;TCF4-207;TCF4-209	TCF4;TCF4;TCF4;TCF4;TCF4	0;0;0;0;0	TRUE	Intron	NA
Kidney	cg03617806	-5.72777	1.31488e-07	1.99497e-05	ZBTB7A	JH602141.1	-	5538127	5538127	Exon (ZBTB7A-201/ZBTB7A, exon 2 of 3)	187	5530543	5545902	15360	1	ZBTB7A-201	7535	ZBTB7A-201;ZBTB7A-202	ZBTB7A;ZBTB7A	0;0	TRUE	Exon	CpGisland
Kidney	cg03816209	-5.95617	4.77771e-08	9.01212e-06	DNAJB5	JH602228.1	+	196681	196681	Promoter (<=1kb)	274	195669	204172	8504	1	DNAJB5-201	963	DNAJB5-201;DNAJB5-202	DNAJB5;DNAJB5	0;0	TRUE	Exon	NA
Kidney	cg03917189	-4.89606	4.41264e-06	0.000338428	TCF4	JH602105.1	+	860364	860364	Intron (TCF4-202/TCF4, intron 1 of 15)	151	686774	912160	225387	2	TCF4-201	51796	TCF4-201;TCF4-202;TCF4-203;TCF4-206;TCF4-207;TCF4-209	TCF4;TCF4;TCF4;TCF4;TCF4;TCF4	0;0;0;0;0;0	TRUE	Intron	NA
Kidney	cg04016899	-6.20388	1.56128e-08	3.66271e-06	ZMYND8	JH602103.1	-	7587706	7587706	Exon (ZMYND8-201/ZMYND8, exon 15 of 23)	149	7493066	7611485	118420	1	ZMYND8-201	94591	ZMYND8-201;ZMYND8-202;ZMYND8-204	ZMYND8;ZMYND8;ZMYND8	0;0;0	TRUE	Exon	CpGisland
Kidney	cg04025518	-4.98495	3.07431e-06	0.000252428	CORO1A	JH602095.1	+	13107469	13107469	Exon (CORO1A-201/CORO1A, exon 8 of 11)	141	13105153	13111357	6205	2	CORO1A-201	3840	CORO1A-201;CORO1A-202;CORO1A-203	CORO1A;CORO1A;CORO1A	0;0;2613	TRUE	Exon	NA
Kidney	cg04074570	-6.93932	5.0399e-10	1.92738e-07	SLC39A5	JH602115.1	-	11767154	11767154	Downstream (1-2kb)	161	11767713	11774075	6363	2	SLC39A5-201	6970	ANKRD52-201;SLC39A5-201	ANKRD52;SLC39A5	0;6921	FALSE	Intergenic_downstream	NA
Kidney	cg04154281	-4.77655	7.13193e-06	0.000492827	UBTF	JH602108.1	-	775156	775156	Exon (UBTF-201/UBTF, exon 8 of 21)	154	768697	780639	11943	1	UBTF-201	6458	UBTF-201;UBTF-202;UBTF-203	UBTF;UBTF;UBTF	0;0;0	TRUE	Exon	CpGisland
Kidney	cg04195911	-6.76194	1.17012e-09	3.75474e-07	FAM134A	JH602136.1	+	5843089	5843089	Exon (FAM134A-201/FAM134A, exon 4 of 9)	182	5839760	5844967	5208	2	FAM134A-201	1878	CNPPD1-201;FAM134A-201;FAM134A-202	CNPPD1;FAM134A;FAM134A	0;0;0	TRUE	Exon	NA
Kidney	cg04227740	-5.53757	3.01028e-07	3.90874e-05	CUL9	JH602067.1	-	16378867	16378867	Promoter (9-10kb)	113	16335626	16368926	33301	2	CUL9-201	-9941	NA	NA	NA	TRUE	Exon	NA
Kidney	cg04395012	-5.05507	2.30595e-06	0.000200546	PABPC4	JH602077.1	+	22073668	22073668	Exon (PABPC4-201/PABPC4, exon 10 of 16)	123	22069224	22086715	17492	2	PABPC4-201	13047	PABPC4-201;PABPC4-202;PABPC4-203	PABPC4;PABPC4;PABPC4	0;0;0	TRUE	Exon	NA
Kidney	cg04542842	-5.11501	1.80024e-06	0.000165321	BCOR	JH602075.1	-	15656524	15656524	Distal Intergenic	121	15420596	15465873	45278	1	BCOR-201	235928	NA	NA	NA	FALSE	Intergenic_downstream	NA
Kidney	cg04556644	-4.81375	6.14645e-06	0.000439975	ADSL	JH602065.1	-	8137464	8137464	Distal Intergenic	111	8098088	8118091	20004	2	ADSL-201	-19421	TNRC6B-201;TNRC6B-202;TNRC6B-203;TNRC6B-204;TNRC6B-205	TNRC6B;TNRC6B;TNRC6B;TNRC6B;TNRC6B	0;0;0;0;0	FALSE	Intergenic_upstream	NA
Kidney	cg04567755	-5.74684	1.20916e-07	1.86499e-05	PUM1	JH602077.1	-	14394223	14394223	Exon (PUM1-201/PUM1, exon 14 of 22)	123	14361012	14486542	125531	2	PUM1-201	92271	PUM1-201;PUM1-202;PUM1-203;PUM1-204	PUM1;PUM1;PUM1;PUM1	0;0;0;0	TRUE	Exon	NA
Kidney	cg04573595	-5.09158	1.98352e-06	0.000178051	BORA	JH602064.1	-	27917430	27917430	Distal Intergenic	110	27789093	27815445	26353	2	BORA-201	-102033	NA	NA	NA	FALSE	Intergenic_upstream	NA
Kidney	cg04913399	-6.25465	1.23831e-08	3.00608e-06	CACNA1D	JH602135.1	-	3731748	3731748	Exon (CACNA1D-202/CACNA1D, exon 2 of 47)	181	3392044	3919415	527372	2	CACNA1D-201	187667	CACNA1D-201;CACNA1D-202	CACNA1D;CACNA1D	0;0	TRUE	Exon	NA
Kidney	cg05010579	-5.81648	8.89388e-08	1.49573e-05	FIGN	JH602045.1	-	1790622	1790622	Intron (FIGN-201/FIGN, intron 2 of 2)	91	1770852	1899842	128991	1	FIGN-201	19721	FIGN-201	FIGN	0	TRUE	Intron	NA
Kidney	cg05064186	-5.13959	1.62572e-06	0.00015179	ZFHX3	JH602059.1	-	15783275	15783275	Distal Intergenic	105	15098960	15254127	155168	2	ZFHX3-201	-529196	NA	NA	NA	FALSE	Intergenic_upstream	NA
Kidney	cg05098689	-5.17366	1.41077e-06	0.000136752	RAB15	JH602047.1	-	35950206	35950206	Intron (NA, intron 5 of 0)	93	36062329	36084049	21721	1	RAB15-201	-112124	NA	NA	NA	TRUE	Intron	NA
Kidney	cg05163758	-5.30141	8.25397e-07	8.89677e-05	SREBF1	JH602162.1	-	3624577	3624577	Downstream (1-2kb)	208	3613001	3623465	10465	1	SREBF1-204	11576	RAI1-201;SREBF1-201;SREBF1-202;SREBF1-203;SREBF1-204	RAI1;SREBF1;SREBF1;SREBF1;SREBF1	0;22267;22267;22267;11527	FALSE	Intergenic_downstream	NA
Kidney	cg05199187	-5.28041	9.01844e-07	9.3594e-05	POU4F1	JH602064.1	-	22114955	22114955	Distal Intergenic	110	21812850	21814747	1898	1	POU4F1-201	302105	NA	NA	NA	FALSE	Intergenic_downstream	NA
Kidney	cg05226860	-5.11672	1.78753e-06	0.000164694	KIF1C	JH602099.1	+	8847623	8847623	Exon (KIF1C-201/KIF1C, exon 3 of 23)	145	8845033	8869577	24545	1	KIF1C-201	2589	INCA1-201;KIF1C-201	INCA1;KIF1C	-2663;0	TRUE	Exon	NA
Kidney	cg05316006	-4.89702	4.39557e-06	0.000338047	TCF7L2	JH602050.1	+	33385934	33385934	Intron (TCF7L2-201/TCF7L2, intron 4 of 13)	96	33341029	33526928	185900	2	TCF7L2-201	140946	TCF7L2-201;TCF7L2-202;TCF7L2-203;TCF7L2-204;TCF7L2-205;TCF7L2-208	TCF7L2;TCF7L2;TCF7L2;TCF7L2;TCF7L2;TCF7L2	0;0;0;0;0;0	TRUE	Intron	NA
Kidney	cg05320843	-4.83521	5.63942e-06	0.000409989	ERI3	JH602219.1	+	125168	125168	Intron (ERI3-201/ERI3, intron 8 of 8)	265	117917	258003	140087	2	ERI3-201	132787	ERI3-201	ERI3	0	TRUE	Intron	NA
Kidney	cg05349233	-7.08124	2.5535e-10	1.08009e-07	PPP2R5C	JH602047.1	+	2386153	2386153	Exon (PPP2R5C-203/PPP2R5C, exon 2 of 13)	93	2335243	2470811	135569	2	PPP2R5C-201	84610	PPP2R5C-201;PPP2R5C-202;PPP2R5C-203	PPP2R5C;PPP2R5C;PPP2R5C	0;0;0	TRUE	Exon	NA
Kidney	cg05484856	-5.44133	4.55297e-07	5.43185e-05	ARID5B	JH602104.1	+	1787187	1787187	Promoter (1-2kb)	150	1610169	1785477	175309	2	ARID5B-201	-1661	ARID5B-201	ARID5B	0	FALSE	Promoter	NA
Kidney	cg05688640	-4.84593	5.40151e-06	0.000396826	FAM222A	JH602060.1	+	10735833	10735833	Intron (FAM222A-201/FAM222A, intron 1 of 2)	106	10696158	10740844	44687	2	FAM222A-201	5011	FAM222A-201	FAM222A	0	TRUE	Intron	CpGisland
Kidney	cg06103844	-5.96833	4.52474e-08	8.68297e-06	TLE3	JH602094.1	+	3684879	3684879	Intron (NA, intron 3 of 0)	140	3594417	3630960	36544	1	TLE3-203	90413	NA	NA	NA	TRUE	Intron	NA
Kidney	cg06232035	-4.88777	4.56299e-06	0.000345217	UBTF	JH602108.1	-	775180	775180	Exon (UBTF-201/UBTF, exon 8 of 21)	154	768697	780639	11943	1	UBTF-201	6482	UBTF-201;UBTF-202;UBTF-203	UBTF;UBTF;UBTF	0;0;0	TRUE	Exon	CpGisland
Kidney	cg06521359	-4.95876	3.42092e-06	0.000272085	ZC3H11A	JH602120.1	+	7162717	7162717	Intron (ZC3H11A-202/ZC3H11A, intron 1 of 18)	166	7096854	7165394	68541	2	ZC3H11A-202	2677	ZC3H11A-201;ZC3H11A-202	ZC3H11A;ZC3H11A	-3205;0	TRUE	Intron	NA
Kidney	cg06561225	-4.87654	4.77476e-06	0.000356887	HELZ	JH602183.1	+	1214143	1214143	Exon (HELZ-201/HELZ, exon 11 of 29)	229	1171975	1316437	144463	1	HELZ-201	42167	HELZ-201	HELZ	0	TRUE	Exon	NA
Kidney	cg06579347	-8.28293	6.72198e-13	6.47095e-10	MTCH2	JH602080.1	-	1201913	1201913	Exon (MTCH2-201/MTCH2, exon 2 of 13)	126	1199291	1221123	21833	1	MTCH2-201	2573	MTCH2-201;MTCH2-202	MTCH2;MTCH2	0;0	TRUE	Exon	NA
Kidney	cg06655030	-9.52487	1.11404e-15	3.11006e-12	SRRM2	JH602137.1	-	606688	606688	Intron (SRRM2-201/SRRM2, intron 7 of 14)	183	594790	609750	14961	2	SRRM2-201	3062	SRRM2-201	SRRM2	0	TRUE	Intron	NA
Kidney	cg06950738	-5.02901	2.56671e-06	0.000219128	DACH1	JH602064.1	+	28789111	28789111	Intron (DACH1-201/DACH1, intron 2 of 11)	110	28703108	29080750	377643	1	DACH1-201	86002	DACH1-201;DACH1-202	DACH1;DACH1	0;0	TRUE	Intron	NA
Kidney	cg06959041	-4.82714	5.82517e-06	0.000421298	MACF1	JH602077.1	-	21941340	21941340	Intron (MACF1-201/MACF1, intron 59 of 98)	123	21782162	22014676	232515	1	MACF1-201	159129	MACF1-201;MACF1-202;MACF1-203	MACF1;MACF1;MACF1	0;0;0	TRUE	Intron	NA
Kidney	cg07309812	-5.13981	1.62421e-06	0.00015179	CXXC4	JH602143.1	-	4149377	4149377	Distal Intergenic	189	4092850	4115959	23110	1	CXXC4-201	56575	NA	NA	NA	FALSE	Intergenic_downstream	NA
Kidney	cg07790870	-5.31451	7.80936e-07	8.50865e-05	CBFA2T2	JH602155.1	+	5718199	5718199	5' UTR	201	5641589	5772323	130735	2	CBFA2T2-201	54076	CBFA2T2-201;CBFA2T2-202	CBFA2T2;CBFA2T2	0;0	TRUE	fiveUTR	NA
Kidney	cg07840912	-5.01155	2.75724e-06	0.000231152	ZNF536	JH602107.1	+	5716396	5716396	Distal Intergenic	153	5359695	5602220	242526	1	ZNF536-201	356700	NA	NA	NA	FALSE	Intergenic_downstream	NA
Kidney	cg07881776	-4.80501	6.36545e-06	0.000450332	EIF4EBP3	JH602056.1	+	33270949	33270949	Exon (NA, exon 15 of 1)	102	33312102	33313586	1485	1	EIF4EBP3-201	-41153	NA	NA	NA	TRUE	Exon	NA
Kidney	cg07938834	-5.2807	9.00763e-07	9.3594e-05	CHD4	JH602173.1	+	3298031	3298031	3' UTR	219	3283837	3317972	34136	2	CHD4-202	19893	CHD4-202;CHD4-201	CHD4;CHD4	0;0	TRUE	threeUTR	CpGisland
Kidney	cg07958326	-5.13216	1.67661e-06	0.00015602	THRA	JH602108.1	-	3117489	3117489	Exon (THRA-201/THRA, exon 3 of 10)	154	3108854	3120851	11998	2	THRA-201	3314	THRA-201;THRA-202	THRA;THRA	0;0	TRUE	Exon	NA
Kidney	cg07992814	-5.61408	2.16091e-07	2.98644e-05	GPATCH8	JH602108.1	+	624803	624803	Intron (GPATCH8-201/GPATCH8, intron 2 of 9)	154	603315	678726	75412	1	GPATCH8-201	21439	GPATCH8-201	GPATCH8	0	TRUE	Intron	NA
Kidney	cg08001107	-5.79768	9.66468e-08	1.58711e-05	LMO4	JH602055.1	-	10217789	10217789	Intron (LMO4-201/LMO4, intron 2 of 4)	101	10207899	10225209	17311	2	LMO4-201	7372	LMO4-201;LMO4-202	LMO4;LMO4	0;0	TRUE	Intron	NA
Kidney	cg08200817	-5.13111	1.68397e-06	0.000156184	SPTAN1	JH602073.1	+	6348868	6348868	Exon (SPTAN1-201/SPTAN1, exon 31 of 56)	119	6331554	6386216	54663	2	SPTAN1-201	37348	SPTAN1-201;SPTAN1-202;SPTAN1-203;SPTAN1-204	SPTAN1;SPTAN1;SPTAN1;SPTAN1	0;0;0;0	TRUE	Exon	NA
Kidney	cg08293311	-5.72979	1.30329e-07	1.9882e-05	ACVR1	JH602045.1	+	7969826	7969826	Exon (ACVR1-201/ACVR1, exon 4 of 11)	91	7929583	8005072	75490	1	ACVR1-201	40194	ACVR1-201;ACVR1-202	ACVR1;ACVR1	0;0	TRUE	Exon	NA
Kidney	cg08535072	-6.03599	3.33958e-08	6.75588e-06	NFIB	JH602049.1	+	18581169	18581169	Intron (NFIB-201/NFIB, intron 1 of 11)	95	18377624	18586424	208801	2	NFIB-201	5255	NFIB-201;NFIB-202;NFIB-203;NFIB-204	NFIB;NFIB;NFIB;NFIB	0;0;0;0	TRUE	Intron	NA
Kidney	cg08911427	-5.51144	3.36946e-07	4.23717e-05	CUL9	JH602067.1	-	16378884	16378884	Exon (NA, exon 2 of 1)	113	16335626	16368926	33301	2	CUL9-201	-10006	NA	NA	NA	TRUE	Exon	NA
Kidney	cg09004957	-5.94152	5.10116e-08	9.55765e-06	GRAMD1B	JH602193.1	+	1607714	1607714	5' UTR	239	1525448	1787054	261607	2	GRAMD1B-201	179340	GRAMD1B-201;GRAMD1B-202;GRAMD1B-203;GRAMD1B-204;GRAMD1B-205	GRAMD1B;GRAMD1B;GRAMD1B;GRAMD1B;GRAMD1B	0;0;0;0;0	TRUE	fiveUTR	NA
Kidney	cg09031266	-4.75251	7.8488e-06	0.000530545	SAP130	JH602045.1	+	17544842	17544842	Exon (SAP130-201/SAP130, exon 17 of 21)	91	17475256	17556579	81324	1	SAP130-201	69537	SAP130-201	SAP130	0	TRUE	Exon	NA
Kidney	cg09052652	-6.4448	5.16056e-09	1.42641e-06	ATXN2	JH602060.1	-	20680371	20680371	Exon (ATXN2-201/ATXN2, exon 11 of 26)	106	20590906	20727962	137057	1	ATXN2-201	89464	ATXN2-201	ATXN2	0	TRUE	Exon	CpGisland
Kidney	cg09057193	-5.50582	3.45199e-07	4.32149e-05	NFIB	JH602049.1	-	18580415	18580415	Exon (NFIB-201/NFIB, exon 2 of 12)	95	18377624	18586424	208801	2	NFIB-201	6009	NFIB-201;NFIB-202;NFIB-203;NFIB-204	NFIB;NFIB;NFIB;NFIB	0;0;0;0	TRUE	Exon	NA
Kidney	cg09285425	-5.70599	1.44669e-07	2.16855e-05	PGAP2	JH602130.1	+	5268209	5268209	Exon (PGAP2-201/PGAP2, exon 8 of 8)	176	5245713	5269056	23344	1	PGAP2-201	22447	PGAP2-201;PGAP2-203;RHOG-201	PGAP2;PGAP2;RHOG	0;0;12892	TRUE	Exon	NA
Kidney	cg09364984	-5.64086	1.92306e-07	2.72518e-05	MED13	JH602184.1	+	1978580	1978580	Exon (MED13-201/MED13, exon 29 of 30)	230	1886688	1980105	93418	1	MED13-201	91891	MED13-201	MED13	0	TRUE	Exon	NA
Kidney	cg09461098	-6.76662	1.14451e-09	3.71526e-07	SLC5A11	JH602095.1	+	9798864	9798864	Exon (NA, exon 17 of 1)	141	9822335	9875504	53170	1	SLC5A11-201	-23471	NA	NA	NA	TRUE	Exon	NA
Kidney	cg09508232	-7.12965	2.02262e-10	9.25664e-08	SRSF4	JH602077.1	+	12935192	12935192	Intron (SRSF4-201/SRSF4, intron 1 of 5)	123	12916858	12946238	29381	2	SRSF4-201	10998	SRSF4-201	SRSF4	0	TRUE	Intron	NA
Kidney	cg09570719	-5.24968	1.02633e-06	0.00010457	BIN3	JH602071.1	-	18167345	18167345	Promoter (4-5kb)	117	18121125	18163044	41920	2	BIN3-201	-4301	BIN3-201	BIN3	0	FALSE	Promoter	NA
Kidney	cg09606727	-6.31765	9.27728e-09	2.39809e-06	NFIB	JH602049.1	-	18408863	18408863	Intron (NFIB-201/NFIB, intron 8 of 11)	95	18377624	18586424	208801	2	NFIB-201	177513	NFIB-201;NFIB-202;NFIB-203;NFIB-204	NFIB;NFIB;NFIB;NFIB	0;0;0;0	TRUE	Intron	NA
Kidney	cg09626366	-8.74626	6.33004e-14	1.0395e-10	CACNA1D	JH602135.1	-	3731711	3731711	Exon (CACNA1D-202/CACNA1D, exon 2 of 47)	181	3392044	3919415	527372	2	CACNA1D-201	187656	CACNA1D-201;CACNA1D-202	CACNA1D;CACNA1D	0;0	TRUE	Exon	NA
Kidney	cg09648917	-4.80946	6.25304e-06	0.00044636	SF1	JH602080.1	-	21621003	21621003	Exon (SF1-201/SF1, exon 14 of 14)	126	21606065	21621830	15766	1	SF1-201	14937	SF1-201;SF1-202	SF1;SF1	0;0	TRUE	Exon	CpGisland
Kidney	cg09680546	-5.22136	1.15581e-06	0.000114829	UBR5	JH602076.1	-	19462046	19462046	Intron (UBR5-201/UBR5, intron 22 of 58)	122	19414549	19530517	115969	2	UBR5-201	68471	UBR5-201	UBR5	0	TRUE	Intron	NA
Kidney	cg09801174	-4.78245	6.966e-06	0.000483756	MB21D2	JH602043.1	+	64743797	64743797	Distal Intergenic	89	64579729	64693287	113559	1	MB21D2-201	164019	NA	NA	NA	FALSE	Intergenic_downstream	CpGisland
Kidney	cg09848046	-4.9656	3.32692e-06	0.000267779	PAQR3	JH602070.1	-	12042036	12042036	Distal Intergenic	116	12138681	12159661	20981	1	PAQR3-201	-96646	NA	NA	NA	FALSE	Intergenic_upstream	NA
Kidney	cg09939588	-5.09338	1.96878e-06	0.000177439	ZEB2	JH602045.1	+	44140699	44140699	Promoter (<=1kb)	91	44102186	44139997	37812	2	ZEB2-202	-701	ZEB2-201;ZEB2-202	ZEB2;ZEB2	0;0	FALSE	Promoter	NA
Kidney	cg09989727	-4.99501	2.95039e-06	0.000244722	CGNL1	JH602094.1	+	14460990	14460990	Exon (NA, exon 8 of 1)	140	14215723	14357705	141983	2	CGNL1-201	-103236	NA	NA	NA	TRUE	Exon	NA
Kidney	cg10160701	-5.68929	1.55649e-07	2.28698e-05	FBLN1	JH602065.1	-	4166362	4166362	Exon (FBLN1-201/FBLN1, exon 8 of 17)	111	4109478	4190066	80589	2	FBLN1-201	23656	FBLN1-201;FBLN1-202	FBLN1;FBLN1	0;0	TRUE	Exon	NA
Kidney	cg10257214	-5.02361	2.6242e-06	0.000222	MBNL2	JH602192.1	-	3886383	3886383	Intron (MBNL2-203/MBNL2, intron 5 of 7)	238	3768084	3922407	154324	1	MBNL2-201	118250	MBNL2-201;MBNL2-202;MBNL2-203;MBNL2-204;MBNL2-205;MBNL2-206	MBNL2;MBNL2;MBNL2;MBNL2;MBNL2;MBNL2	0;0;0;0;0;0	TRUE	Intron	NA
Kidney	cg10308200	-5.0372	2.48178e-06	0.000213839	LRMDA	JH602067.1	-	9457218	9457218	Intron (LRMDA-202/LRMDA, intron 3 of 3)	113	8781687	9892041	1110355	1	LRMDA-201	675530	LRMDA-201;LRMDA-202	LRMDA;LRMDA	0;0	TRUE	Intron	NA
Kidney	cg10314406	-8.3381	5.08283e-13	5.46999e-10	SRRM2	JH602137.1	+	606645	606645	Intron (SRRM2-201/SRRM2, intron 7 of 14)	183	594790	609750	14961	2	SRRM2-201	3105	SRRM2-201	SRRM2	0	TRUE	Intron	NA
Kidney	cg10316601	-5.19376	1.29727e-06	0.000126187	PNPLA1	JH602067.1	+	21451624	21451624	Exon (NA, exon 5 of 1)	113	21375947	21410961	35015	2	PNPLA1-203	-40662	NA	NA	NA	TRUE	Exon	CpGisland
Kidney	cg10375861	-6.62539	2.22467e-09	6.75067e-07	KLHL1	JH602061.1	-	32523389	32523389	Distal Intergenic	107	30948029	31387128	439100	2	KLHL1-201	-1136309	NA	NA	NA	FALSE	Intergenic_upstream	NA
Kidney	cg10382585	-4.9611	3.38856e-06	0.000270281	EBF1	JH602046.1	-	30516024	30516024	Intron (EBF1-201/EBF1, intron 6 of 15)	92	30333504	30733267	399764	1	EBF1-201	182471	EBF1-201	EBF1	0	TRUE	Intron	NA
Kidney	cg10425597	-6.33536	8.55201e-09	2.27377e-06	THRA	JH602108.1	+	3112586	3112586	Exon (THRA-201/THRA, exon 8 of 10)	154	3108854	3120851	11998	2	THRA-201	8217	NR1D1-201;NR1D1-202;THRA-201;THRA-202	NR1D1;NR1D1;THRA;THRA	0;0;0;0	TRUE	Exon	NA
Kidney	cg10448255	-4.76398	7.49855e-06	0.000515609	AP4B1	JH602085.1	+	9617163	9617163	Exon (NA, exon 2 of 1)	131	9569971	9578844	8874	2	AP4B1-204	-38270	NA	NA	NA	TRUE	Exon	NA
Kidney	cg10450039	-8.18629	1.09535e-12	9.8642e-10	POGZ	JH602085.1	-	19148162	19148162	Exon (POGZ-201/POGZ, exon 5 of 19)	131	19127702	19184048	56347	2	POGZ-201	35886	POGZ-201;POGZ-202;POGZ-203	POGZ;POGZ;POGZ	0;0;0	TRUE	Exon	NA
Kidney	cg10495653	-5.58582	2.44297e-07	3.3107e-05	PTPRD	JH602049.1	-	14405257	14405257	Intron (NA, intron 3 of 0)	95	12874706	13278956	404251	2	PTPRD-201	-1126301	NA	NA	NA	TRUE	Intron	NA
Kidney	cg10569703	-5.92653	5.45423e-08	1.00838e-05	TRIP4	JH602094.1	-	8085873	8085873	Exon (NA, exon 1 of 1)	140	8118621	8191743	73123	2	TRIP4-202	105919	NA	NA	NA	TRUE	Exon	NA
Kidney	cg10726346	-8.41551	3.43107e-13	4.12609e-10	NFIB	JH602049.1	-	18581081	18581081	Intron (NFIB-201/NFIB, intron 1 of 11)	95	18377624	18586424	208801	2	NFIB-201	5343	NFIB-201;NFIB-202;NFIB-203;NFIB-204	NFIB;NFIB;NFIB;NFIB	0;0;0;0	TRUE	Intron	NA
Kidney	cg10756992	-4.70877	9.33616e-06	0.000610393	PTPRE	JH602050.1	-	18546854	18546854	Distal Intergenic	96	18980069	19013103	33035	2	PTPRE-204	466250	NA	NA	NA	FALSE	Intergenic_downstream	NA
Kidney	cg10792727	-4.81661	6.07631e-06	0.000437051	HIVEP1	JH602069.1	+	14090811	14090811	Intron (HIVEP1-203/HIVEP1, intron 1 of 8)	115	13968483	14094872	126390	2	HIVEP1-201	4061	HIVEP1-201;HIVEP1-202;HIVEP1-203;HIVEP1-204	HIVEP1;HIVEP1;HIVEP1;HIVEP1	0;0;0;0	TRUE	Intron	CpGisland
Kidney	cg10868173	-5.46955	4.03443e-07	4.89692e-05	ZSWIM8	JH602067.1	+	7309426	7309426	Exon (ZSWIM8-201/ZSWIM8, exon 12 of 26)	113	7302249	7316108	13860	1	ZSWIM8-201	7176	ZSWIM8-201	ZSWIM8	0	TRUE	Exon	NA
Kidney	cg10873245	-5.8531	7.56211e-08	1.3039e-05	RORA	JH602094.1	+	11522545	11522545	Exon (NA, exon 1 of 1)	140	11014286	11679490	665205	1	RORA-201	508258	RORA-201	RORA	0	TRUE	Exon	NA
Kidney	cg11146889	-5.21597	1.18222e-06	0.000117035	NLGN1	JH602043.1	+	52294257	52294257	Exon (NLGN1-201/NLGN1, exon 6 of 6)	89	51650815	52295023	644209	1	NLGN1-201	643441	NLGN1-201;NLGN1-202	NLGN1;NLGN1	0;0	TRUE	Exon	NA
Kidney	cg11149600	-5.3878	5.72197e-07	6.52001e-05	ZEB2	JH602045.1	+	44148183	44148183	Promoter (8-9kb)	91	44102186	44139997	37812	2	ZEB2-202	-8185	NA	NA	NA	FALSE	Promoter	NA
Kidney	cg11197216	-5.86053	7.31698e-08	1.2847e-05	SRRM2	JH602137.1	-	606654	606654	Intron (SRRM2-201/SRRM2, intron 7 of 14)	183	594790	609750	14961	2	SRRM2-201	3048	SRRM2-201	SRRM2	0	TRUE	Intron	NA
Kidney	cg11302671	-4.80617	6.33574e-06	0.000450063	MAPKAP1	JH602073.1	-	9726894	9726894	Intron (MAPKAP1-201/MAPKAP1, intron 6 of 11)	119	9587926	9829680	241755	1	MAPKAP1-201	138919	MAPKAP1-201;MAPKAP1-202	MAPKAP1;MAPKAP1	0;0	TRUE	Intron	NA
Kidney	cg11450139	-7.43902	4.49984e-11	2.51244e-08	TMEM174	JH602218.1	-	2376418	2376418	Distal Intergenic	264	2223093	2225855	2763	1	TMEM174-201	153373	NA	NA	NA	FALSE	Intergenic_downstream	NA
Kidney	cg11730804	-5.39056	5.65514e-07	6.49689e-05	TENM2	JH602046.1	+	22171554	22171554	Intron (TENM2-203/TENM2, intron 2 of 28)	92	21734316	22627526	893211	2	TENM2-203	455924	TENM2-203	TENM2	0	TRUE	Intron	NA
Kidney	cg11864866	-5.52287	3.20746e-07	4.07012e-05	STIM1	JH602130.1	-	5289860	5289860	Promoter (1-2kb)	176	5291717	5522864	231148	1	STIM1-204	-1906	STIM1-201;STIM1-202;STIM1-203;STIM1-204	STIM1;STIM1;STIM1;STIM1	0;0;0;0	FALSE	Promoter	NA
Kidney	cg11878585	-4.97694	3.17653e-06	0.00025773	CNIH	JH602044.1	-	14825288	14825288	Intron (CNIH-201/CNIH, intron 2 of 4)	90	14820978	14833628	12651	1	CNIH-201	4309	CNIH-201	CNIH	0	TRUE	Intron	NA
Kidney	cg11920921	-4.93843	3.71611e-06	0.000289784	GOT1	JH602050.1	-	11121873	11121873	Exon (GOT1-201/GOT1, exon 6 of 9)	96	11115066	11153211	38146	2	GOT1-201	31290	GOT1-201	GOT1	0	TRUE	Exon	NA
Kidney	cg11932301	-5.2151	1.18653e-06	0.000117047	ADK	JH602067.1	-	8048701	8048701	Intron (ADK-201/ADK, intron 8 of 10)	113	7612881	8156681	543801	1	ADK-201	435819	ADK-201;ADK-202	ADK;ADK	0;0	TRUE	Intron	NA
Kidney	cg12173512	-5.91415	5.7639e-08	1.03148e-05	DDHD1	JH602044.1	+	15713686	15713686	Distal Intergenic	90	16009331	16095985	86655	1	DDHD1-201	-295597	NA	NA	NA	FALSE	Intergenic_upstream	NA
Kidney	cg12531730	-5.0883	2.01062e-06	0.000179905	METAP1D	JH602100.1	+	9502778	9502778	Intron (METAP1D-201/METAP1D, intron 6 of 9)	146	9414005	9510902	96898	1	METAP1D-201	88724	METAP1D-201	METAP1D	0	TRUE	Intron	NA
Kidney	cg12651588	-6.05574	3.05527e-08	6.27161e-06	MAPKAP1	JH602073.1	-	9607045	9607045	Intron (MAPKAP1-201/MAPKAP1, intron 1 of 11)	119	9587926	9829680	241755	1	MAPKAP1-201	19118	MAPKAP1-201;MAPKAP1-202	MAPKAP1;MAPKAP1	0;0	TRUE	Intron	NA
Kidney	cg12933950	-6.06832	2.88687e-08	6.01438e-06	RTN4RL1	JH602099.1	+	4679265	4679265	Intron (RTN4RL1-201/RTN4RL1, intron 1 of 1)	145	4634268	4703077	68810	2	RTN4RL1-201	23764	RTN4RL1-201	RTN4RL1	0	TRUE	Intron	NA
Kidney	cg12939608	-5.39864	5.46387e-07	6.32925e-05	SMG1	JH602095.1	+	2324247	2324247	Exon (SMG1-201/SMG1, exon 3 of 63)	141	2255333	2349547	94215	2	SMG1-201	25300	SMG1-201	SMG1	0	TRUE	Exon	NA
Kidney	cg12999414	-5.38388	5.81841e-07	6.57621e-05	MEIS1	JH602075.1	-	6894413	6894413	3' UTR	121	6873913	7031346	157434	2	MEIS1-201	136933	MEIS1-201;MEIS1-202	MEIS1;MEIS1	0;0	TRUE	threeUTR	NA
Kidney	cg13147417	-6.86688	7.1164e-10	2.51479e-07	PRKD1	JH602133.1	-	2859825	2859825	Distal Intergenic	179	2408562	2725430	316869	1	PRKD1-203	451311	NA	NA	NA	FALSE	Intergenic_downstream	NA
Kidney	cg13165951	-5.56169	2.71215e-07	3.6059e-05	MAPKAP1	JH602073.1	-	9726917	9726917	Intron (MAPKAP1-201/MAPKAP1, intron 6 of 11)	119	9587926	9829680	241755	1	MAPKAP1-201	138942	MAPKAP1-201;MAPKAP1-202	MAPKAP1;MAPKAP1	0;0	TRUE	Intron	NA
Kidney	cg13212087	-4.79118	6.72734e-06	0.000468347	BNC2	JH602049.1	-	20914442	20914442	Intron (BNC2-201/BNC2, intron 1 of 7)	95	20491388	20916729	425342	2	BNC2-201	2287	BNC2-201;BNC2-202;BNC2-203;BNC2-204	BNC2;BNC2;BNC2;BNC2	0;0;0;0	TRUE	Intron	NA
Kidney	cg13241746	-6.14922	2.00183e-08	4.43532e-06	PBLD	JH602067.1	-	2703595	2703595	Exon (NA, exon 4 of 1)	113	2640884	2663990	23107	2	PBLD-201	-39653	NA	NA	NA	TRUE	Exon	NA
Kidney	cg13254809	-6.92407	5.42003e-10	2.04474e-07	FBXO33	JH602126.1	-	8792295	8792295	3' UTR	172	8791774	8812916	21143	2	FBXO33-201	20621	FBXO33-201	FBXO33	0	TRUE	threeUTR	NA
Kidney	cg13305004	-5.79235	9.8946e-08	1.6113e-05	HTR2B	JH602156.1	+	4413566	4413566	Exon (HTR2B-201/HTR2B, exon 3 of 4)	202	4408424	4424168	15745	2	HTR2B-201	10602	HTR2B-201;PSMD1-201	HTR2B;PSMD1	0;0	TRUE	Exon	NA
Kidney	cg13481311	-4.87616	4.78206e-06	0.000356887	ERI3	JH602219.1	-	144597	144597	Intron (ERI3-201/ERI3, intron 7 of 8)	265	117917	258003	140087	2	ERI3-201	113406	ERI3-201	ERI3	0	TRUE	Intron	NA
Kidney	cg13843674	-5.22674	1.13003e-06	0.000113072	RMDN1	JH602057.1	+	5332278	5332278	Exon (NA, exon 23 of 1)	103	5300003	5325081	25079	1	RMDN1-201	32226	NA	NA	NA	TRUE	Exon	NA
Kidney	cg13935553	-8.13822	1.39562e-12	1.14924e-09	BHLHE41	JH602065.1	-	13004369	13004369	Downstream (1-2kb)	111	13000525	13001951	1427	1	BHLHE41-202	3844	BHLHE41-201;BHLHE41-202	BHLHE41;BHLHE41	0;3795	FALSE	Intergenic_downstream	NA
Kidney	cg14020187	-7.01644	3.4852e-10	1.43083e-07	CNNM2	JH602144.1	+	2221420	2221420	Exon (CNNM2-201/CNNM2, exon 1 of 8)	190	2219818	2365114	145297	1	CNNM2-201	1553	CNNM2-201;CNNM2-202	CNNM2;CNNM2	0;0	TRUE	Exon	NA
Kidney	cg14175748	-5.28286	8.92577e-07	9.3594e-05	NR2F2	JH602081.1	+	7729930	7729930	Promoter (1-2kb)	127	7701674	7728408	26735	2	NR2F2-201	-1521	NR2F2-201	NR2F2	0	TRUE	Promoter	NA
Kidney	cg14201131	-4.75562	7.75224e-06	0.00052529	APBB1	JH602130.1	+	7920141	7920141	Exon (APBB1-202/APBB1, exon 8 of 13)	176	7909468	7923790	14323	2	APBB1-202	3601	APBB1-202;APBB1-201;APBB1-203;APBB1-204	APBB1;APBB1;APBB1;APBB1	0;0;0;3086	TRUE	Exon	NA
Kidney	cg14213846	-5.61706	2.13309e-07	2.96266e-05	ZC3H3	JH602048.1	-	13275121	13275121	Intron (ZC3H3-201/ZC3H3, intron 4 of 11)	94	13230642	13319666	89025	1	ZC3H3-201	44478	ZC3H3-201	ZC3H3	0	TRUE	Intron	NA
Kidney	cg14295283	-5.99116	4.0848e-08	8.03066e-06	SS18	JH602083.1	-	6294331	6294331	Intron (SS18-201/SS18, intron 4 of 10)	129	6256120	6339257	83138	1	SS18-201	38210	SS18-201;SS18-202;SS18-203	SS18;SS18;SS18	0;0;0	TRUE	Intron	NA
Kidney	cg14346040	-6.30823	9.6875e-09	2.48116e-06	NR1D1	JH602108.1	-	3108213	3108213	Exon (NR1D1-201/NR1D1, exon 7 of 8)	154	3102439	3109497	7059	1	NR1D1-201	5773	NR1D1-201;NR1D1-202;THRA-201;THRA-202	NR1D1;NR1D1;THRA;THRA	0;0;0;0	TRUE	Exon	CpGisland
Kidney	cg14640670	-5.70506	1.45259e-07	2.16855e-05	PURA	JH602056.1	+	32885698	32885698	Distal Intergenic	102	32884552	32885517	966	1	PURA-201	1097	PURA-201	PURA	0	FALSE	Intergenic_downstream	NA
Kidney	cg14903584	-5.85158	7.61311e-08	1.3039e-05	ZRANB2	JH602055.1	-	25163878	25163878	Exon (ZRANB2-201/ZRANB2, exon 9 of 11)	101	25152304	25167209	14906	1	ZRANB2-202	11573	ZRANB2-202;ZRANB2-201;ZRANB2-203	ZRANB2;ZRANB2;ZRANB2	0;0;0	TRUE	Exon	NA
Kidney	cg14905985	-5.91997	5.61623e-08	1.01811e-05	LRP2	JH602100.1	-	6964469	6964469	Intron (LRP2-201/LRP2, intron 1 of 79)	146	6798938	6998697	199760	2	LRP2-201	34180	LRP2-201;LRP2-202	LRP2;LRP2	0;0	TRUE	Intron	NA
Kidney	cg15054687	-7.27909	9.81397e-11	4.9814e-08	WSB1	JH602099.1	-	94802	94802	3' UTR	145	81538	101070	19533	1	WSB1-201	13263	WSB1-201;WSB1-202	WSB1;WSB1	0;0	TRUE	threeUTR	NA
Kidney	cg15061481	-5.29944	8.32299e-07	8.93665e-05	NRXN2	JH602080.1	-	21747970	21747970	Exon (NRXN2-203/NRXN2, exon 17 of 20)	126	21668466	21767641	99176	1	NRXN2-203	79503	NRXN2-203;NRXN2-204;NRXN2-201;NRXN2-202;NRXN2-206	NRXN2;NRXN2;NRXN2;NRXN2;NRXN2	0;0;0;0;0	TRUE	Exon	NA
Kidney	cg15168457	-5.53576	3.03396e-07	3.92125e-05	ATXN2	JH602060.1	+	20680303	20680303	Exon (ATXN2-201/ATXN2, exon 11 of 26)	106	20590906	20727962	137057	1	ATXN2-201	89348	ATXN2-201	ATXN2	0	TRUE	Exon	CpGisland
Kidney	cg15435568	-5.61749	2.12902e-07	2.96266e-05	TMEM260	JH602197.1	-	1778053	1778053	Distal Intergenic	243	1606199	1663749	57551	1	TMEM260-201	171902	NA	NA	NA	FALSE	Intergenic_downstream	NA
Kidney	cg15587557	-8.00019	2.79185e-12	1.90097e-09	MED13L	JH602060.1	+	17073755	17073755	Exon (MED13L-201/MED13L, exon 10 of 31)	106	16810076	17118088	308013	1	MED13L-201	263678	MED13L-201;MED13L-202	MED13L;MED13L	0;0	TRUE	Exon	NA
Kidney	cg15967410	-5.84274	7.91762e-08	1.34778e-05	MEIS2	JH602117.1	+	4242598	4242598	Intron (MEIS2-201/MEIS2, intron 9 of 11)	163	4210770	4413261	202492	2	MEIS2-201	170615	MEIS2-201;MEIS2-202;MEIS2-203;MEIS2-204	MEIS2;MEIS2;MEIS2;MEIS2	0;0;0;0	TRUE	Intron	NA
Kidney	cg15985481	-4.69433	9.88466e-06	0.000641744	KIF26B	JH602084.1	-	13997643	13997643	Exon (KIF26B-201/KIF26B, exon 9 of 12)	130	13974912	14136019	161108	2	KIF26B-201	138376	KIF26B-201;KIF26B-202	KIF26B;KIF26B	0;0	TRUE	Exon	CpGisland
Kidney	cg15987146	-6.5002	3.99066e-09	1.14853e-06	LRP4	JH602080.1	-	1731333	1731333	Exon (LRP4-201/LRP4, exon 17 of 38)	126	1708727	1752306	43580	1	LRP4-201	22557	LRP4-201;LRP4-202	LRP4;LRP4	0;0	TRUE	Exon	CpGisland
Kidney	cg16000161	-6.3061	9.78239e-09	2.48268e-06	AMMECR1	JH602116.1	-	5725935	5725935	3' UTR	162	5596446	5727965	131520	1	AMMECR1-201	129440	AMMECR1-201	AMMECR1	0	TRUE	threeUTR	NA
Kidney	cg16102371	-5.28089	9.00027e-07	9.3594e-05	C1orf127	JH602131.1	-	1883735	1883735	Distal Intergenic	177	1809875	1826350	16476	1	C1orf127-201	73860	NA	NA	NA	FALSE	Intergenic_downstream	NA
Kidney	cg16139770	-4.7094	9.31306e-06	0.000610312	ARID5B	JH602104.1	+	1785405	1785405	Promoter (<=1kb)	150	1610169	1785477	175309	2	ARID5B-201	24	ARID5B-201	ARID5B	0	TRUE	fiveUTR	NA
Kidney	cg16280729	-6.55972	3.02434e-09	8.98196e-07	MAPKBP1	JH602117.1	+	9002013	9002013	Exon (MAPKBP1-201/MAPKBP1, exon 14 of 30)	163	8960952	9008753	47802	1	MAPKBP1-201	41012	MAPKBP1-201	MAPKBP1	0	TRUE	Exon	NA
Kidney	cg16325432	-4.76677	7.41565e-06	0.000511167	HOXA4	JH602052.1	+	3469054	3469054	Promoter (5-6kb)	98	3474990	3476486	1497	1	HOXA4-201	-5888	HOXA5-201	HOXA5	0	FALSE	Promoter	NA
Kidney	cg16396341	-5.14463	1.59201e-06	0.000149644	TERF2	JH602059.1	-	16993414	16993414	Exon (TERF2-201/TERF2, exon 3 of 10)	105	16992110	17019857	27748	1	TERF2-201	1303	TERF2-201;TERF2-202	TERF2;TERF2	0;0	TRUE	Exon	NA
Kidney	cg16425669	-6.04061	3.27084e-08	6.66512e-06	NBEAL1	JH602078.1	-	13320099	13320099	Exon (NBEAL1-201/NBEAL1, exon 6 of 53)	124	13176944	13380292	203349	2	NBEAL1-201	60193	NBEAL1-201	NBEAL1	0	TRUE	Exon	NA
Kidney	cg16530805	-5.28147	8.97839e-07	9.3594e-05	EIF3H	JH602076.1	+	14951882	14951882	Intron (EIF3H-201/EIF3H, intron 3 of 7)	122	14935271	15026683	91413	2	EIF3H-201	74753	EIF3H-201;EIF3H-202	EIF3H;EIF3H	0;0	TRUE	Intron	NA
Kidney	cg16545019	-5.33589	7.13368e-07	7.80985e-05	NFIB	JH602049.1	-	18552389	18552389	Intron (NFIB-201/NFIB, intron 2 of 11)	95	18377624	18586424	208801	2	NFIB-201	34035	NFIB-201;NFIB-202;NFIB-203;NFIB-204	NFIB;NFIB;NFIB;NFIB	0;0;0;0	TRUE	Intron	NA
Kidney	cg16555117	-7.58754	2.16991e-11	1.3169e-08	MRPS18A	JH602067.1	-	15933294	15933294	Exon (NA, exon 7 of 1)	113	16016680	16031368	14689	1	MRPS18A-201	-83387	NA	NA	NA	TRUE	Exon	NA
Kidney	cg16590914	-6.75844	1.18964e-09	3.77399e-07	ZNF407	JH602119.1	-	5887901	5887901	Intron (ZNF407-201/ZNF407, intron 3 of 7)	165	5622629	6074418	451790	2	ZNF407-201	186469	ZNF407-201	ZNF407	0	TRUE	Intron	NA
Kidney	cg16658949	-5.23838	1.07623e-06	0.000108689	AUTS2	JH602053.1	+	11796449	11796449	Distal Intergenic	99	10341274	10367075	25802	2	AUTS2-201	-1429325	NA	NA	NA	FALSE	Intergenic_upstream	NA
Kidney	cg16790383	-6.8049	9.54913e-10	3.19132e-07	SF1	JH602080.1	-	21621001	21621001	Exon (SF1-201/SF1, exon 14 of 14)	126	21606065	21621830	15766	1	SF1-201	14935	SF1-201;SF1-202	SF1;SF1	0;0	TRUE	Exon	CpGisland
Kidney	cg16792343	-5.4506	4.37579e-07	5.24287e-05	DYRK1A	JH602058.1	-	26219611	26219611	Exon (DYRK1A-201/DYRK1A, exon 3 of 12)	104	26180864	26315234	134371	2	DYRK1A-201	95575	DYRK1A-201	DYRK1A	0	TRUE	Exon	NA
Kidney	cg16842643	-5.77164	1.08411e-07	1.70029e-05	CLCN3	JH602082.1	-	1184195	1184195	5' UTR	128	1156460	1231613	75154	1	CLCN3-202	27686	CLCN3-202;CLCN3-201;CLCN3-203	CLCN3;CLCN3;CLCN3	0;0;0	TRUE	fiveUTR	NA
Kidney	cg17413540	-5.47488	3.94318e-07	4.84941e-05	CDK13	JH602053.1	+	21181030	21181030	Exon (CDK13-201/CDK13, exon 2 of 15)	99	21105212	21202111	96900	2	CDK13-201	21033	CDK13-201	CDK13	0	TRUE	Exon	NA
Kidney	cg17417015	-4.72024	8.92185e-06	0.000588821	WDR41	JH602182.1	-	1862543	1862543	Exon (NA, exon 9 of 1)	228	1938925	1980738	41814	2	WDR41-201	118196	NA	NA	NA	TRUE	Exon	NA
Kidney	cg17499716	-5.85172	7.60867e-08	1.3039e-05	FBXO33	JH602126.1	+	8792284	8792284	3' UTR	172	8791774	8812916	21143	2	FBXO33-201	20632	FBXO33-201	FBXO33	0	TRUE	threeUTR	NA
Kidney	cg17734775	-5.07677	2.10859e-06	0.000187469	MVK	JH602060.1	+	10825517	10825517	Distal Intergenic	106	10834306	10857595	23290	2	MVK-201	32078	NA	NA	NA	FALSE	Intergenic_downstream	NA
Kidney	cg17757974	-5.54407	2.92688e-07	3.83613e-05	RBFOX1	JH602137.1	+	4827309	4827309	Intron (RBFOX1-201/RBFOX1, intron 1 of 12)	183	4550670	5111132	560463	1	RBFOX1-201	276638	RBFOX1-201;RBFOX1-202;RBFOX1-203	RBFOX1;RBFOX1;RBFOX1	0;0;0	TRUE	Intron	NA
Kidney	cg17853504	-5.41911	5.00687e-07	5.92274e-05	BCAT1	JH602065.1	+	14394646	14394646	Distal Intergenic	111	14106884	14164064	57181	1	BCAT1-201	287713	NA	NA	NA	FALSE	Intergenic_downstream	CpGisland
Kidney	cg17936504	-5.57747	2.53302e-07	3.41615e-05	ZNF407	JH602119.1	+	5942265	5942265	Intron (ZNF407-201/ZNF407, intron 2 of 7)	165	5622629	6074418	451790	2	ZNF407-201	132105	ZNF407-201	ZNF407	0	TRUE	Intron	NA
Kidney	cg17945038	-6.83976	8.09454e-10	2.78982e-07	MRPS18A	JH602067.1	+	15933263	15933263	Exon (NA, exon 7 of 1)	113	16016680	16031368	14689	1	MRPS18A-201	-83369	NA	NA	NA	TRUE	Exon	NA
Kidney	cg17969607	-5.20264	1.25003e-06	0.000122446	STXBP5L	JH602044.1	+	26825596	26825596	Exon (STXBP5L-201/STXBP5L, exon 25 of 28)	90	26820018	27305447	485430	2	STXBP5L-201	479851	STXBP5L-201;STXBP5L-202;STXBP5L-203;STXBP5L-204	STXBP5L;STXBP5L;STXBP5L;STXBP5L	0;0;0;0	TRUE	Exon	NA
Kidney	cg18128160	-5.47514	3.93867e-07	4.84941e-05	FAM193A	JH602068.1	-	25084499	25084499	Promoter (<=1kb)	114	24996270	25085465	89196	2	FAM193A-201	966	FAM193A-201;FAM193A-202	FAM193A;FAM193A	0;0	TRUE	fiveUTR	NA
Kidney	cg18252451	-5.78869	1.0056e-07	1.62274e-05	MED13	JH602184.1	+	1888782	1888782	Exon (MED13-201/MED13, exon 2 of 30)	230	1886688	1980105	93418	1	MED13-201	2093	MED13-201	MED13	0	TRUE	Exon	NA
Kidney	cg18305324	-5.33959	7.02266e-07	7.71857e-05	PRRC2A	JH602067.1	+	24584630	24584630	Promoter (<=1kb)	113	24572546	24584643	12098	2	PRRC2A-201	13	PRRC2A-201	PRRC2A	0	TRUE	Exon	NA
Kidney	cg18324267	-6.12364	2.248e-08	4.82748e-06	ACBD6	JH602084.1	-	663760	663760	Intron (ACBD6-201/ACBD6, intron 6 of 7)	130	569277	797718	228442	2	ACBD6-201	133958	ACBD6-201	ACBD6	0	TRUE	Intron	NA
Kidney	cg18353441	-4.95282	3.50481e-06	0.000277966	MBTD1	JH602108.1	+	6965831	6965831	Promoter (4-5kb)	154	6900281	6960903	60623	2	MBTD1-201	-4879	MBTD1-201	MBTD1	0	FALSE	Promoter	CpGisland
Kidney	cg18358466	-7.27115	1.01997e-10	5.08473e-08	CD63	JH602115.1	-	12295395	12295395	Exon (RDH5-201/RDH5, exon 4 of 4)	161	12290688	12342733	52046	1	CD63-202	4658	CD63-201;CD63-202;RDH5-201;RDH5-202	CD63;CD63;RDH5;RDH5	4658;0;0;8781	TRUE	Exon	CpGisland
Kidney	cg18368305	-4.73431	8.43762e-06	0.000563604	ATXN2	JH602060.1	+	20727017	20727017	Exon (ATXN2-201/ATXN2, exon 25 of 26)	106	20590906	20727962	137057	1	ATXN2-201	136062	ATXN2-201;SH2B3-201	ATXN2;SH2B3	0;32608	TRUE	Exon	CpGisland
Kidney	cg18384139	-5.53439	3.0519e-07	3.92626e-05	RALGAPA2	JH602054.1	+	20965192	20965192	Intron (RALGAPA2-201/RALGAPA2, intron 36 of 38)	100	20885215	21171787	286573	2	RALGAPA2-201	206595	RALGAPA2-201;RALGAPA2-202	RALGAPA2;RALGAPA2	0;0	TRUE	Intron	CpGisland
Kidney	cg18471385	-4.74235	8.17239e-06	0.000549756	MRPS18A	JH602067.1	-	15933292	15933292	Exon (NA, exon 7 of 1)	113	16016680	16031368	14689	1	MRPS18A-201	-83437	NA	NA	NA	TRUE	Exon	NA
Kidney	cg18482379	-5.01403	2.7294e-06	0.000229508	BCOR	JH602075.1	-	15432939	15432939	Intron (BCOR-201/BCOR, intron 1 of 14)	121	15420596	15465873	45278	1	BCOR-201	12342	BCOR-201;BCOR-202	BCOR;BCOR	0;0	TRUE	Intron	NA
Kidney	cg18647021	-5.38837	5.70823e-07	6.52001e-05	AMMECR1L	JH602045.1	-	14322868	14322868	Exon (AMMECR1L-201/AMMECR1L, exon 4 of 8)	91	14313808	14339847	26040	2	AMMECR1L-201	16979	AMMECR1L-201	AMMECR1L	0	TRUE	Exon	NA
Kidney	cg18770368	-4.80887	6.26762e-06	0.00044636	ERI3	JH602219.1	-	124963	124963	Intron (ERI3-201/ERI3, intron 8 of 8)	265	117917	258003	140087	2	ERI3-201	132992	ERI3-201	ERI3	0	TRUE	Intron	NA
Kidney	cg18770859	-8.0772	1.89709e-12	1.40574e-09	FBXO33	JH602126.1	+	8792239	8792239	3' UTR	172	8791774	8812916	21143	2	FBXO33-201	20629	FBXO33-201	FBXO33	0	TRUE	threeUTR	NA
Kidney	cg18874836	-4.72103	8.89366e-06	0.000588821	TRPM1	JH602081.1	+	1850948	1850948	5' UTR	127	1757293	1873627	116335	1	TRPM1-201	93606	TRPM1-201;TRPM1-204	TRPM1;TRPM1	0;0	TRUE	fiveUTR	NA
Kidney	cg19252313	-7.03578	3.17659e-10	1.32359e-07	PCK2	JH602133.1	+	8430800	8430800	Exon (PCK2-202/PCK2, exon 5 of 10)	179	8426606	8436284	9679	2	PCK2-201	5436	PCK2-201;PCK2-202	PCK2;PCK2	0;0	TRUE	Exon	NA
Kidney	cg19302725	-4.89233	4.47978e-06	0.000342636	BNC2	JH602049.1	+	20914607	20914607	Intron (BNC2-201/BNC2, intron 1 of 7)	95	20491388	20916729	425342	2	BNC2-201	2122	BNC2-201;BNC2-202;BNC2-203;BNC2-204	BNC2;BNC2;BNC2;BNC2	0;0;0;0	TRUE	Intron	NA
Kidney	cg19352517	-5.55646	2.77432e-07	3.65446e-05	TCF7L2	JH602050.1	+	33382878	33382878	Intron (TCF7L2-201/TCF7L2, intron 4 of 13)	96	33341029	33526928	185900	2	TCF7L2-201	144050	TCF7L2-201;TCF7L2-202;TCF7L2-203;TCF7L2-204;TCF7L2-205;TCF7L2-206;TCF7L2-207;TCF7L2-208	TCF7L2;TCF7L2;TCF7L2;TCF7L2;TCF7L2;TCF7L2;TCF7L2;TCF7L2	0;0;0;0;0;0;0;0	TRUE	Intron	NA
Kidney	cg19490575	-4.96479	3.33801e-06	0.000267779	MON1A	JH602043.1	+	3890562	3890562	Exon (NA, exon 6 of 1)	89	3821485	3841452	19968	2	MON1A-201	-49109	NA	NA	NA	TRUE	Exon	NA
Kidney	cg19591642	-8.42016	3.35088e-13	4.12609e-10	SLC5A11	JH602095.1	+	9798854	9798854	Exon (NA, exon 17 of 1)	141	9822335	9875504	53170	1	SLC5A11-201	-23481	NA	NA	NA	TRUE	Exon	NA
Kidney	cg19770744	-4.82223	5.94087e-06	0.000428557	NFIB	JH602049.1	-	18580092	18580092	Exon (NFIB-201/NFIB, exon 2 of 12)	95	18377624	18586424	208801	2	NFIB-201	6284	NFIB-201;NFIB-202;NFIB-203;NFIB-204	NFIB;NFIB;NFIB;NFIB	0;0;0;0	TRUE	Exon	NA
Kidney	cg19802820	-4.69546	9.84086e-06	0.00064039	BIN3	JH602071.1	+	18160746	18160746	Intron (BIN3-201/BIN3, intron 1 of 8)	117	18121125	18163044	41920	2	BIN3-201	2298	BIN3-201	BIN3	0	TRUE	Intron	NA
Kidney	cg19832765	-5.35621	6.54479e-07	7.25481e-05	CDKN2C	JH602172.1	+	2093212	2093212	Exon (CDKN2C-201/CDKN2C, exon 2 of 2)	218	2091734	2097659	5926	2	CDKN2C-201	4447	CDKN2C-201;CDKN2C-202	CDKN2C;CDKN2C	0;0	TRUE	Exon	NA
Kidney	cg20121509	-5.25435	1.0064e-06	0.000103293	PABPC4	JH602077.1	-	22073086	22073086	Exon (PABPC4-201/PABPC4, exon 11 of 16)	123	22069224	22086715	17492	2	PABPC4-201	13581	PABPC4-201;PABPC4-202;PABPC4-203	PABPC4;PABPC4;PABPC4	0;0;0	TRUE	Exon	NA
Kidney	cg20168987	-6.42498	5.65647e-09	1.54133e-06	RPGRIP1L	JH602070.1	-	3088103	3088103	Exon (RPGRIP1L-201/RPGRIP1L, exon 4 of 27)	116	3079712	3172115	92404	1	RPGRIP1L-201	8390	RPGRIP1L-201;RPGRIP1L-202	RPGRIP1L;RPGRIP1L	0;0	TRUE	Exon	NA
Kidney	cg20288552	-4.72807	8.64891e-06	0.000574885	PTPRU	JH602077.1	+	13012382	13012382	Exon (PTPRU-201/PTPRU, exon 3 of 32)	123	12994521	13073251	78731	1	PTPRU-201	17860	PTPRU-201;PTPRU-202;PTPRU-203	PTPRU;PTPRU;PTPRU	0;0;0	TRUE	Exon	NA
Kidney	cg20319604	-8.07549	1.91346e-12	1.40574e-09	PPM1B	JH602051.1	+	25701694	25701694	Exon (PPM1B-201/PPM1B, exon 2 of 6)	97	25656755	25723236	66482	1	PPM1B-201	44938	PPM1B-201	PPM1B	0	TRUE	Exon	NA
Kidney	cg20349210	-4.79907	6.51837e-06	0.000457219	MEF2D	JH602198.1	+	1716230	1716230	Promoter (1-2kb)	244	1687572	1714238	26667	2	MEF2D-202	-1943	MEF2D-201;MEF2D-202	MEF2D;MEF2D	0;0	FALSE	Promoter	NA
Kidney	cg20379577	-5.58609	2.4401e-07	3.3107e-05	MED13	JH602184.1	+	1979153	1979153	Exon (MED13-201/MED13, exon 30 of 30)	230	1886688	1980105	93418	1	MED13-201	92464	MED13-201	MED13	0	TRUE	Exon	NA
Kidney	cg20408384	-6.70336	1.54244e-09	4.78449e-07	NFIB	JH602049.1	-	18576669	18576669	Intron (NFIB-201/NFIB, intron 2 of 11)	95	18377624	18586424	208801	2	NFIB-201	9707	NFIB-201;NFIB-202;NFIB-203;NFIB-204	NFIB;NFIB;NFIB;NFIB	0;0;0;0	TRUE	Intron	NA
Kidney	cg20429317	-5.67878	1.62968e-07	2.36957e-05	TCF7L2	JH602050.1	+	33382827	33382827	Intron (TCF7L2-201/TCF7L2, intron 4 of 13)	96	33341029	33526928	185900	2	TCF7L2-201	144101	TCF7L2-201;TCF7L2-202;TCF7L2-203;TCF7L2-204;TCF7L2-205;TCF7L2-206;TCF7L2-207;TCF7L2-208	TCF7L2;TCF7L2;TCF7L2;TCF7L2;TCF7L2;TCF7L2;TCF7L2;TCF7L2	0;0;0;0;0;0;0;0	TRUE	Intron	NA
Kidney	cg20463887	-5.7916	9.9274e-08	1.6113e-05	NR2F2	JH602081.1	-	7697301	7697301	Distal Intergenic	127	7716325	7721735	5411	2	NR2F2-203	24435	NR2F2-201;NR2F2-202	NR2F2;NR2F2	0;0	FALSE	Intergenic_downstream	NA
Kidney	cg20532002	-5.20277	1.24931e-06	0.000122446	CGNL1	JH602094.1	-	14461010	14461010	Exon (NA, exon 8 of 1)	140	14215723	14357705	141983	2	CGNL1-201	-103353	NA	NA	NA	TRUE	Exon	NA
Kidney	cg20567890	-4.81605	6.08995e-06	0.000437051	CHD3	JH602099.1	+	10492595	10492595	Intron (CHD3-202/CHD3, intron 36 of 38)	145	10469006	10494810	25805	1	CHD3-201	23588	CHD3-201;CHD3-202;CHD3-203;RNF227-201	CHD3;CHD3;CHD3;RNF227	0;0;0;6688	TRUE	Intron	CpGisland
Kidney	cg20651417	-5.06475	2.2158e-06	0.000195137	NFE2L1	JH602108.1	+	4654597	4654597	Exon (NFE2L1-201/NFE2L1, exon 2 of 5)	154	4652637	4662454	9818	1	NFE2L1-201	1959	NFE2L1-201;NFE2L1-202	NFE2L1;NFE2L1	0;0	TRUE	Exon	NA
Kidney	cg20654273	-7.10737	2.25181e-10	9.97838e-08	ERI3	JH602219.1	-	125034	125034	Intron (ERI3-201/ERI3, intron 8 of 8)	265	117917	258003	140087	2	ERI3-201	132969	ERI3-201	ERI3	0	TRUE	Intron	NA
Kidney	cg20817759	-5.87885	6.74477e-08	1.19173e-05	SNX10	JH602052.1	-	4207209	4207209	Distal Intergenic	98	4209036	4223723	14688	2	SNX10-201	16563	SNX10-201	SNX10	0	FALSE	Intergenic_downstream	NA
Kidney	cg20876490	-7.90546	4.4836e-12	2.9109e-09	SPRED1	JH602117.1	+	5217383	5217383	Exon (NA, exon 2 of 1)	163	5503469	5588375	84907	1	SPRED1-201	-286086	NA	NA	NA	TRUE	Exon	NA
Kidney	cg20887518	-6.80373	9.60242e-10	3.19132e-07	PNCK	JH602259.1	+	392076	392076	Promoter (<=1kb)	305	376856	391192	14337	2	PNCK-201	-883	PNCK-201	PNCK	0	TRUE	Exon	NA
Kidney	cg21016222	-8.44451	2.96057e-13	3.93572e-10	THRA	JH602108.1	+	3112673	3112673	Exon (THRA-201/THRA, exon 8 of 10)	154	3108854	3120851	11998	2	THRA-201	8178	NR1D1-201;NR1D1-202;THRA-201;THRA-202	NR1D1;NR1D1;THRA;THRA	0;0;0;0	TRUE	Exon	CpGisland
Kidney	cg21032275	-7.1011	2.32078e-10	1.01233e-07	SOX12	JH602054.1	-	1430983	1430983	3' UTR	100	1428241	1431025	2785	1	SOX12-201	2741	SOX12-201	SOX12	0	TRUE	threeUTR	NA
Kidney	cg21101798	-5.01638	2.70318e-06	0.00022799	CDC42BPB	JH602047.1	-	1710296	1710296	Exon (CDC42BPB-201/CDC42BPB, exon 30 of 37)	93	1623956	1722309	98354	1	CDC42BPB-201	86291	CDC42BPB-201	CDC42BPB	0	TRUE	Exon	NA
Kidney	cg21147196	-5.74795	1.20329e-07	1.86499e-05	CLPX	JH602094.1	-	7352722	7352722	Exon (CLPX-201/CLPX, exon 9 of 14)	140	7320604	7362403	41800	1	CLPX-201	32117	CLPX-201;CLPX-202	CLPX;CLPX	0;0	TRUE	Exon	NA
Kidney	cg21149585	-5.07226	2.14822e-06	0.000190387	VRK1	JH602047.1	-	6626597	6626597	Exon (VRK1-201/VRK1, exon 6 of 13)	93	6595814	6678081	82268	2	VRK1-201	51436	VRK1-201	VRK1	0	TRUE	Exon	NA
Kidney	cg21181232	-6.10135	2.48663e-08	5.28706e-06	TP53BP1	JH602117.1	+	10519199	10519199	Exon (TP53BP1-202/TP53BP1, exon 26 of 28)	163	10517696	10591688	73993	2	TP53BP1-201	72489	TP53BP1-201;TP53BP1-202;TP53BP1-203	TP53BP1;TP53BP1;TP53BP1	0;0;0	TRUE	Exon	NA
Kidney	cg21303615	-5.28111	8.9919e-07	9.3594e-05	RSBN1	JH602085.1	+	9431908	9431908	Exon (RSBN1-201/RSBN1, exon 4 of 8)	131	9422360	9470934	48575	2	RSBN1-201	38978	RSBN1-201	RSBN1	0	TRUE	Exon	NA
Kidney	cg21330687	-5.4827	3.81288e-07	4.75198e-05	KCNA2	JH602085.1	-	6285390	6285390	Intron (NA, intron 1 of 0)	131	6305550	6309906	4357	2	KCNA2-201	24517	NA	NA	NA	TRUE	Intron	NA
Kidney	cg21421961	-5.88057	6.6935e-08	1.19021e-05	DCHS1	JH602130.1	+	8116608	8116608	Exon (DCHS1-201/DCHS1, exon 16 of 20)	176	8111718	8134342	22625	2	DCHS1-201	17686	DCHS1-201	DCHS1	0	TRUE	Exon	NA
Kidney	cg21470537	-4.9654	3.3296e-06	0.000267779	LRMDA	JH602067.1	+	8941173	8941173	Intron (LRMDA-202/LRMDA, intron 2 of 3)	113	8781687	9892041	1110355	1	LRMDA-201	159485	LRMDA-201;LRMDA-202	LRMDA;LRMDA	0;0	TRUE	Intron	NA
Kidney	cg21636509	-5.09319	1.97034e-06	0.000177439	MADD	JH602080.1	-	1452939	1452939	Exon (MADD-201/MADD, exon 5 of 36)	126	1421603	1459504	37902	2	MADD-201	6565	MADD-201;MADD-202;MADD-203;MADD-204	MADD;MADD;MADD;MADD	0;0;0;0	TRUE	Exon	NA
Kidney	cg21676597	-5.15015	1.55587e-06	0.000147238	NFIB	JH602049.1	-	18580082	18580082	Exon (NFIB-201/NFIB, exon 2 of 12)	95	18377624	18586424	208801	2	NFIB-201	6294	NFIB-201;NFIB-202;NFIB-203;NFIB-204	NFIB;NFIB;NFIB;NFIB	0;0;0;0	TRUE	Exon	NA
Kidney	cg21818900	-7.31359	8.29863e-11	4.37118e-08	NFIB	JH602049.1	-	18580421	18580421	Exon (NFIB-201/NFIB, exon 2 of 12)	95	18377624	18586424	208801	2	NFIB-201	6003	NFIB-201;NFIB-202;NFIB-203;NFIB-204	NFIB;NFIB;NFIB;NFIB	0;0;0;0	TRUE	Exon	NA
Kidney	cg21908378	-5.35606	6.54874e-07	7.25481e-05	ZBTB16	JH602097.1	-	9646208	9646208	Intron (ZBTB16-201/ZBTB16, intron 3 of 6)	143	9546509	9725987	179479	1	ZBTB16-201	99698	ZBTB16-201;ZBTB16-202	ZBTB16;ZBTB16	0;0	TRUE	Intron	NA
Kidney	cg22015001	-8.67333	9.20217e-14	1.42721e-10	PPP1R21	JH602051.1	-	29689638	29689638	Exon (PPP1R21-201/PPP1R21, exon 10 of 22)	97	29662864	29737676	74813	1	PPP1R21-201	26773	PPP1R21-201;PPP1R21-202	PPP1R21;PPP1R21	0;0	TRUE	Exon	NA
Kidney	cg22033801	-4.98599	3.06122e-06	0.000252095	CAMTA1	JH602131.1	-	4254272	4254272	Intron (CAMTA1-203/CAMTA1, intron 5 of 23)	177	4024226	4797962	773737	2	CAMTA1-203	543642	CAMTA1-203;CAMTA1-204	CAMTA1;CAMTA1	0;0	TRUE	Intron	NA
Kidney	cg22036685	-5.03972	2.4562e-06	0.00021229	IL20RB	JH602043.1	+	13782956	13782956	Distal Intergenic	89	13378478	13409676	31199	1	IL20RB-201	404429	NA	NA	NA	FALSE	Intergenic_downstream	NA
Kidney	cg22048239	-8.97494	1.9487e-14	3.88585e-11	FBXO33	JH602126.1	-	8792293	8792293	3' UTR	172	8791774	8812916	21143	2	FBXO33-201	20623	FBXO33-201	FBXO33	0	TRUE	threeUTR	NA
Kidney	cg22351612	-4.70055	9.64477e-06	0.000629096	XPO7	JH602071.1	-	17592673	17592673	Intron (XPO7-201/XPO7, intron 15 of 27)	117	17571851	17608700	36850	1	XPO7-201	20821	XPO7-201;XPO7-202	XPO7;XPO7	0;0	TRUE	Intron	NA
Kidney	cg22386201	-4.97663	3.1805e-06	0.00025773	ZBTB16	JH602097.1	-	9646214	9646214	Intron (ZBTB16-201/ZBTB16, intron 3 of 6)	143	9546509	9725987	179479	1	ZBTB16-201	99704	ZBTB16-201;ZBTB16-202	ZBTB16;ZBTB16	0;0	TRUE	Intron	NA
Kidney	cg22406308	-5.6764	1.64673e-07	2.38195e-05	ZEB2	JH602045.1	+	44148173	44148173	Promoter (8-9kb)	91	44102186	44139997	37812	2	ZEB2-202	-8175	NA	NA	NA	FALSE	Promoter	NA
Kidney	cg22423049	-6.82973	8.48913e-10	2.89013e-07	SIK3	JH602097.1	+	12275803	12275803	Exon (SIK3-202/SIK3, exon 15 of 23)	143	12260564	12547764	287201	2	SIK3-201	271961	SIK3-201;SIK3-202	SIK3;SIK3	0;0	TRUE	Exon	NA
Kidney	cg22423904	-5.56666	2.65448e-07	3.56275e-05	CHD2	JH602081.1	+	10817433	10817433	Intron (CHD2-201/CHD2, intron 30 of 38)	127	10785815	10922790	136976	2	CHD2-201	105357	CHD2-201	CHD2	0	TRUE	Intron	NA
Kidney	cg22605235	-5.40509	5.31566e-07	6.20909e-05	ZFHX3	JH602059.1	+	15709440	15709440	Intron (NA, intron 1 of 0)	105	15098960	15254127	155168	2	ZFHX3-201	-455312	NA	NA	NA	TRUE	Intron	NA
Kidney	cg22638407	-5.11968	1.76571e-06	0.000163223	HECTD3	JH602219.1	-	909770	909770	Exon (HECTD3-201/HECTD3, exon 4 of 21)	265	902344	911575	9232	2	HECTD3-201	1805	HECTD3-201;UROD-201;UROD-202	HECTD3;UROD;UROD	0;-543;-3164	TRUE	Exon	NA
Kidney	cg22679901	-5.9221	5.56315e-08	1.01507e-05	BCOR	JH602075.1	-	15432982	15432982	Intron (BCOR-201/BCOR, intron 1 of 14)	121	15420596	15465873	45278	1	BCOR-201	12385	BCOR-201;BCOR-202	BCOR;BCOR	0;0	TRUE	Intron	NA
Kidney	cg22680281	-6.87693	6.78408e-10	2.42809e-07	FBLN1	JH602065.1	-	4166429	4166429	Exon (FBLN1-201/FBLN1, exon 8 of 17)	111	4109478	4190066	80589	2	FBLN1-201	23637	FBLN1-201;FBLN1-202	FBLN1;FBLN1	0;0	TRUE	Exon	NA
Kidney	cg22769330	-7.31711	8.1579e-11	4.37118e-08	SLC7A8	JH602133.1	-	9404837	9404837	Exon (SLC7A8-201/SLC7A8, exon 6 of 12)	179	9365093	9419045	53953	1	SLC7A8-201	39695	SLC7A8-201	SLC7A8	0	TRUE	Exon	NA
Kidney	cg22802229	-7.09562	2.38281e-10	1.0234e-07	KIAA0100	JH602099.1	-	1196165	1196165	Exon (KIAA0100-201/KIAA0100, exon 39 of 39)	145	1195747	1225980	30234	2	KIAA0100-201	29815	RSKR-201;KIAA0100-201	RSKR;KIAA0100	-1056;0	TRUE	Exon	NA
Kidney	cg22907560	-6.60922	2.39965e-09	7.20335e-07	SLC7A8	JH602133.1	+	9405556	9405556	Exon (SLC7A8-201/SLC7A8, exon 7 of 12)	179	9365093	9419045	53953	1	SLC7A8-201	40414	SLC7A8-201	SLC7A8	0	TRUE	Exon	NA
Kidney	cg22945864	-6.2447	1.29588e-08	3.11872e-06	FAM134A	JH602136.1	-	5843070	5843070	Exon (FAM134A-201/FAM134A, exon 4 of 9)	182	5839760	5844967	5208	2	FAM134A-201	1897	CNPPD1-201;FAM134A-201;FAM134A-202	CNPPD1;FAM134A;FAM134A	0;0;0	TRUE	Exon	NA
Kidney	cg22976006	-6.88696	6.46817e-10	2.35857e-07	PCK2	JH602133.1	-	8430852	8430852	Exon (PCK2-202/PCK2, exon 5 of 10)	179	8426606	8436284	9679	2	PCK2-201	5432	PCK2-201;PCK2-202	PCK2;PCK2	0;0	TRUE	Exon	NA
Kidney	cg23222225	-6.19494	1.62614e-08	3.69082e-06	SLC4A3	JH602136.1	+	5450234	5450234	Intron (SLC4A3-201/SLC4A3, intron 6 of 22)	182	5439336	5453801	14466	2	SLC4A3-201	3519	SLC4A3-201	SLC4A3	0	TRUE	Intron	NA
Kidney	cg23233532	-4.89136	4.49737e-06	0.000343041	NFIB	JH602049.1	+	18581029	18581029	Intron (NFIB-201/NFIB, intron 1 of 11)	95	18377624	18586424	208801	2	NFIB-201	5347	NFIB-201;NFIB-202;NFIB-203;NFIB-204	NFIB;NFIB;NFIB;NFIB	0;0;0;0	TRUE	Intron	NA
Kidney	cg23283355	-4.99847	2.90893e-06	0.000242413	LUC7L2	JH602078.1	+	19787844	19787844	5' UTR	124	19784736	19851986	67251	1	LUC7L2-201	3059	LUC7L2-201;LUC7L2-202;LUC7L2-203	LUC7L2;LUC7L2;LUC7L2	0;0;0	TRUE	fiveUTR	NA
Kidney	cg23526824	-6.1342	2.14297e-08	4.67385e-06	THRA	JH602108.1	+	3112663	3112663	Exon (THRA-201/THRA, exon 8 of 10)	154	3108854	3120851	11998	2	THRA-201	8188	NR1D1-201;NR1D1-202;THRA-201;THRA-202	NR1D1;NR1D1;THRA;THRA	0;0;0;0	TRUE	Exon	CpGisland
Kidney	cg23629098	-5.96084	4.67906e-08	8.88608e-06	PIPOX	JH602099.1	+	1626382	1626382	Distal Intergenic	145	1600395	1616290	15896	1	PIPOX-201	25986	MYO18A-201;MYO18A-202;MYO18A-203;MYO18A-204;MYO18A-205;MYO18A-206;MYO18A-207;MYO18A-208	MYO18A;MYO18A;MYO18A;MYO18A;MYO18A;MYO18A;MYO18A;MYO18A	0;0;0;0;0;0;0;0	FALSE	Intergenic_downstream	NA
Kidney	cg23633223	-5.68515	1.58491e-07	2.31655e-05	EWSR1	JH602060.1	+	5667156	5667156	Exon (EWSR1-201/EWSR1, exon 8 of 16)	106	5652046	5677132	25087	1	EWSR1-201	15109	EWSR1-201	EWSR1	0	TRUE	Exon	NA
Kidney	cg23649536	-4.94032	3.6876e-06	0.000288366	DACH1	JH602064.1	+	28919732	28919732	Intron (DACH1-201/DACH1, intron 4 of 11)	110	28703108	29080750	377643	1	DACH1-201	216575	DACH1-201;DACH1-202	DACH1;DACH1	0;0	TRUE	Intron	NA
Kidney	cg23763361	-4.97866	3.15427e-06	0.000257479	IRX3	JH602070.1	-	2541177	2541177	Promoter (2-3kb)	116	2543992	2547464	3473	1	IRX3-201	-2864	IRX3-201	IRX3	0	TRUE	Promoter	CpGisland
Kidney	cg23837952	-5.81208	9.06873e-08	1.516e-05	TEAD3	JH602067.1	-	21982600	21982600	Exon (TEAD3-201/TEAD3, exon 5 of 14)	113	21971445	21986557	15113	1	TEAD3-201	11106	TEAD3-201	TEAD3	0	TRUE	Exon	CpGisland
Kidney	cg23955246	-5.37374	6.07476e-07	6.83827e-05	SKI	JH602131.1	+	7726296	7726296	Intron (SKI-201/SKI, intron 1 of 6)	177	7673203	7736255	63053	2	SKI-201	9959	SKI-201;SKI-202	SKI;SKI	0;0	TRUE	Intron	NA
Kidney	cg24090077	-5.0604	2.2559e-06	0.000197423	ERI3	JH602219.1	-	125061	125061	Intron (ERI3-201/ERI3, intron 8 of 8)	265	117917	258003	140087	2	ERI3-201	132942	ERI3-201	ERI3	0	TRUE	Intron	NA
Kidney	cg24310309	-5.10152	1.90364e-06	0.000173107	ZC3H3	JH602048.1	+	13263100	13263100	Intron (ZC3H3-201/ZC3H3, intron 3 of 11)	94	13230642	13319666	89025	1	ZC3H3-201	32457	ZC3H3-201	ZC3H3	0	TRUE	Intron	NA
Kidney	cg24310367	-6.13707	2.11528e-08	4.64978e-06	SLC4A3	JH602136.1	-	5450280	5450280	Intron (SLC4A3-201/SLC4A3, intron 6 of 22)	182	5439336	5453801	14466	2	SLC4A3-201	3521	SLC4A3-201	SLC4A3	0	TRUE	Intron	NA
Kidney	cg24324784	-5.75969	1.14271e-07	1.78219e-05	THRA	JH602108.1	-	3112471	3112471	3' UTR	154	3108854	3120851	11998	2	THRA-201	8332	NR1D1-201;NR1D1-202;THRA-201;THRA-202	NR1D1;NR1D1;THRA;THRA	0;0;0;0	TRUE	threeUTR	NA
Kidney	cg24491929	-8.14447	1.35241e-12	1.14924e-09	SRRM2	JH602137.1	+	606670	606670	Intron (SRRM2-201/SRRM2, intron 7 of 14)	183	594790	609750	14961	2	SRRM2-201	3080	SRRM2-201	SRRM2	0	TRUE	Intron	NA
Kidney	cg24760597	-5.24433	1.04966e-06	0.000106557	SLC16A9	JH602104.1	+	3592761	3592761	Intron (NA, intron 35 of 0)	150	3870193	3936260	66068	1	SLC16A9-201	-277384	NA	NA	NA	TRUE	Intron	NA
Kidney	cg25209900	-6.20008	1.58854e-08	3.67154e-06	MED13L	JH602060.1	-	16811400	16811400	Intron (MED13L-201/MED13L, intron 1 of 30)	106	16810076	17118088	308013	1	MED13L-201	1323	MED13L-201	MED13L	0	TRUE	Intron	NA
Kidney	cg25268091	-4.9806	3.1294e-06	0.000256198	IER5L	JH602073.1	-	5956856	5956856	Downstream (1-2kb)	119	5953868	5955073	1206	1	IER5L-201	2988	IER5L-201	IER5L	0	FALSE	Intergenic_downstream	CpGisland
Kidney	cg25334798	-5.41516	5.09196e-07	5.97278e-05	GGCX	JH602062.1	-	17589958	17589958	Exon (GGCX-201/GGCX, exon 10 of 15)	108	17579661	17593150	13490	1	GGCX-201	10296	GGCX-201	GGCX	0	TRUE	Exon	NA
Kidney	cg25411330	-6.01718	3.63439e-08	7.29937e-06	TSKS	JH602145.1	-	4560573	4560573	Exon (TSKS-201/TSKS, exon 10 of 11)	191	4546432	4560888	14457	1	TSKS-201	14140	TSKS-201;TSKS-202	TSKS;TSKS	0;0	TRUE	Exon	NA
Kidney	cg25448958	-5.77221	1.08141e-07	1.70029e-05	CLPB	JH602130.1	-	4720427	4720427	Intron (CLPB-201/CLPB, intron 7 of 15)	176	4593639	4735091	141453	1	CLPB-201	126739	CLPB-201	CLPB	0	TRUE	Intron	NA
Kidney	cg25664029	-6.5281	3.50473e-09	1.02991e-06	TRPM3	JH602049.1	+	2512694	2512694	3' UTR	95	1973073	2512667	539595	1	TRPM3-203	539572	TRPM3-201;TRPM3-202;TRPM3-203;TRPM3-204	TRPM3;TRPM3;TRPM3;TRPM3	0;0;0;0	TRUE	threeUTR	NA
Kidney	cg25665715	-5.3138	7.83295e-07	8.50865e-05	NTNG1	JH602085.1	+	3444735	3444735	Exon (NTNG1-201/NTNG1, exon 6 of 8)	131	3165679	3491832	326154	1	NTNG1-201	279007	NTNG1-201;NTNG1-202;NTNG1-203;NTNG1-204;NTNG1-205;NTNG1-206;NTNG1-207;NTNG1-208	NTNG1;NTNG1;NTNG1;NTNG1;NTNG1;NTNG1;NTNG1;NTNG1	0;0;0;0;0;0;0;0	TRUE	Exon	NA
Kidney	cg25699220	-5.52539	3.17273e-07	4.04443e-05	NONO	JH602216.1	+	1542339	1542339	Exon (NA, exon 9 of 1)	262	1562743	1582764	20022	1	NONO-201	-20404	NA	NA	NA	TRUE	Exon	NA
Kidney	cg25848836	-4.9123	4.13175e-06	0.000319518	BNC2	JH602049.1	+	20691374	20691374	Intron (BNC2-201/BNC2, intron 4 of 7)	95	20491388	20916729	425342	2	BNC2-201	225355	BNC2-201;BNC2-202;BNC2-203;BNC2-204	BNC2;BNC2;BNC2;BNC2	0;0;0;0	TRUE	Intron	NA
Kidney	cg25849440	-5.10695	1.86135e-06	0.000170372	THRA	JH602108.1	-	3112579	3112579	Exon (THRA-201/THRA, exon 8 of 10)	154	3108854	3120851	11998	2	THRA-201	8224	NR1D1-201;NR1D1-202;THRA-201;THRA-202	NR1D1;NR1D1;THRA;THRA	0;0;0;0	TRUE	Exon	NA
Kidney	cg26092669	-6.99465	3.86861e-10	1.54286e-07	PCK2	JH602133.1	-	8430846	8430846	Exon (PCK2-202/PCK2, exon 5 of 10)	179	8426606	8436284	9679	2	PCK2-201	5438	PCK2-201;PCK2-202	PCK2;PCK2	0;0	TRUE	Exon	NA
Kidney	cg26097722	-6.97006	4.35157e-10	1.71103e-07	EXOC4	JH602096.1	+	2383441	2383441	Exon (EXOC4-201/EXOC4, exon 17 of 18)	142	2316300	3165255	848956	2	EXOC4-201	781814	EXOC4-201	EXOC4	0	TRUE	Exon	NA
Kidney	cg26391562	-4.78076	7.01319e-06	0.000485824	ZEB1	JH602118.1	+	3840843	3840843	Distal Intergenic	164	3964450	4042527	78078	1	ZEB1-201	-123559	NA	NA	NA	FALSE	Intergenic_upstream	NA
Kidney	cg26437066	-6.2918	1.04458e-08	2.62717e-06	RNF19B	JH602077.1	-	16036264	16036264	Exon (RNF19B-201/RNF19B, exon 2 of 10)	123	16025741	16047966	22226	2	RNF19B-201	11702	RNF19B-201	RNF19B	0	TRUE	Exon	NA
Kidney	cg26440629	-5.98926	4.11975e-08	8.04272e-06	PPP1R15B	JH602120.1	-	6628494	6628494	Exon (PPP1R15B-201/PPP1R15B, exon 2 of 2)	166	6623245	6633334	10090	1	PPP1R15B-201	5248	PPP1R15B-201	PPP1R15B	0	TRUE	Exon	NA
Kidney	cg26765160	-4.889	4.54034e-06	0.000344437	LRP4	JH602080.1	-	1752101	1752101	Exon (LRP4-201/LRP4, exon 38 of 38)	126	1708727	1752306	43580	1	LRP4-201	43373	LRP4-201;LRP4-202	LRP4;LRP4	0;0	TRUE	Exon	CpGisland
Kidney	cg26979786	-5.29506	8.47834e-07	9.03396e-05	MED13	JH602184.1	-	1888779	1888779	Exon (MED13-201/MED13, exon 2 of 30)	230	1886688	1980105	93418	1	MED13-201	2090	MED13-201	MED13	0	TRUE	Exon	NA
Kidney	cg27034043	-5.80802	9.23307e-08	1.53428e-05	SIK3	JH602097.1	+	12275800	12275800	Exon (SIK3-202/SIK3, exon 15 of 23)	143	12260564	12547764	287201	2	SIK3-201	271964	SIK3-201;SIK3-202	SIK3;SIK3	0;0	TRUE	Exon	NA
Kidney	cg27468475	-5.7721	1.08194e-07	1.70029e-05	APEH	JH602043.1	+	3600403	3600403	Promoter (1-2kb)	89	3601714	3612048	10335	1	APEH-201	-1311	APEH-201	APEH	-1311	FALSE	Promoter	NA
Kidney	cg27573885	-6.99827	3.80214e-10	1.53832e-07	CAMTA1	JH602131.1	+	4769808	4769808	Exon (CAMTA1-203/CAMTA1, exon 2 of 24)	177	4024226	4797962	773737	2	CAMTA1-203	28154	CAMTA1-203;CAMTA1-204	CAMTA1;CAMTA1	0;0	TRUE	Exon	NA
Liver	cg00046850	8.73253	9.71009e-16	9.37981e-14	TLX3	JH602046.1	-	18760715	18760715	Exon (TLX3-201/TLX3, exon 3 of 3)	92	18759941	18762854	2914	2	TLX3-201	2139	TLX3-201	TLX3	0	TRUE	Exon	CpGisland
Liver	cg00158333	13.6256	6.75477e-31	2.09525e-27	IGF2BP1	JH602108.1	+	5353684	5353684	Promoter (<=1kb)	154	5353005	5385521	32517	1	IGF2BP1-201	630	IGF2BP1-201	IGF2BP1	0	TRUE	Promoter	CpGisland
Liver	cg00160892	7.72505	5.49093e-13	3.20022e-11	GRHL2	JH602076.1	-	18784997	18784997	Promoter (<=1kb)	122	18784187	18916358	132172	1	GRHL2-201	761	GRHL2-201	GRHL2	0	TRUE	fiveUTR	NA
Liver	cg00271426	8.43836	6.43736e-15	5.39675e-13	NKX2-5	JH602046.1	+	16877839	16877839	Promoter (3-4kb)	92	16881191	16884210	3020	1	NKX2-5-201	-3304	NKX2-5-201	NKX2-5	-3304	FALSE	Promoter	CpGisland
Liver	cg00272971	9.60209	3.03824e-18	5.20359e-16	PAX2	JH602144.1	+	313233	313233	Distal Intergenic	190	375866	453930	78065	1	PAX2-201	-62633	NA	NA	NA	FALSE	Intergenic_upstream	CpGisland
Liver	cg00409684	7.51889	1.90706e-12	1.01408e-10	LBX1	JH602144.1	+	776448	776448	Downstream (2-3kb)	190	778866	780365	1500	2	LBX1-201	3869	LBX1-201	LBX1	3869	FALSE	Intergenic_downstream	CpGisland
Liver	cg00462525	11.0149	1.61408e-22	6.62653e-20	TBR1	JH602045.1	+	4049959	4049959	Exon (TBR1-201/TBR1, exon 4 of 6)	91	4043867	4052551	8685	2	TBR1-201	2592	TBR1-201	TBR1	0	TRUE	Exon	CpGisland
Liver	cg00524115	13.2692	1.00277e-29	1.74964e-26	UBIAD1	JH602131.1	-	1564675	1564675	Promoter (<=1kb)	177	1554084	1565383	11300	2	UBIAD1-201	708	UBIAD1-201	UBIAD1	0	TRUE	Exon	NA
Liver	cg00546693	10.7342	1.18762e-21	4.04326e-19	TFAP2A	JH602069.1	+	15447416	15447416	Intron (NA, intron 1 of 0)	115	15420849	15436028	15180	1	TFAP2A-202	26518	NA	NA	NA	TRUE	Intron	CpGisland
Liver	cg00611149	9.88788	4.33341e-19	8.76637e-17	HSD17B12	JH602080.1	-	4404237	4404237	Intron (NA, intron 1 of 0)	126	4160053	4316370	156318	2	HSD17B12-201	-87915	NA	NA	NA	TRUE	Intron	CpGisland
Liver	cg00663972	9.45287	8.318e-18	1.26893e-15	SOX1	JH602106.1	-	1371553	1371553	Promoter (<=1kb)	152	1370243	1371358	1116	2	SOX1-201	-195	SOX1-201	SOX1	-146	FALSE	Promoter	NA
Liver	cg00672657	7.32124	6.1798e-12	2.91081e-10	IRX5	JH602070.1	-	1966226	1966226	Promoter (<=1kb)	116	1962611	1966352	3742	2	IRX5-202	126	IRX5-201;IRX5-202	IRX5;IRX5	0;0	TRUE	fiveUTR	CpGisland
Liver	cg00764339	8.78697	6.81847e-16	6.82262e-14	IGF2BP3	JH602052.1	+	7158380	7158380	Promoter (<=1kb)	98	7158020	7319720	161701	1	IGF2BP3-201	311	IGF2BP3-201	IGF2BP3	0	TRUE	fiveUTR	NA
Liver	cg00893471	10.0448	1.47264e-19	3.34242e-17	HOXD3	JH602100.1	+	13305305	13305305	Intron (HOXD3-201/HOXD3, intron 2 of 4)	146	13292936	13314622	21687	1	HOXD3-201	12320	HOXD3-201;HOXD3-202	HOXD3;HOXD3	0;0	TRUE	Intron	NA
Liver	cg00901685	11.4506	7.03466e-24	3.57066e-21	HSD17B12	JH602080.1	-	4404271	4404271	Intron (NA, intron 1 of 0)	126	4160053	4316370	156318	2	HSD17B12-201	-87949	NA	NA	NA	TRUE	Intron	CpGisland
Liver	cg00906973	8.82759	5.23412e-16	5.37209e-14	TFAP2A	JH602069.1	+	15413953	15413953	Promoter (4-5kb)	115	15418260	15436379	18120	1	TFAP2A-201	-4259	TFAP2A-201	TFAP2A	0	FALSE	Promoter	CpGisland
Liver	cg01022861	8.49708	4.42432e-15	3.82396e-13	HOXC4	JH602217.1	-	2135419	2135419	Intron (NA, intron 1 of 0)	263	2106364	2109979	3616	1	HOXC4-203	29103	NA	NA	NA	TRUE	Intron	NA
Liver	cg01178121	8.09331	5.67519e-14	4.00086e-12	SP8	JH602052.1	+	9792912	9792912	Promoter (<=1kb)	98	9793290	9795684	2395	1	SP8-201	-330	SP8-201	SP8	-330	FALSE	Promoter	CpGisland
Liver	cg01275157	7.53575	1.72365e-12	9.21825e-11	UNCX	JH602053.1	-	26786551	26786551	Promoter (7-8kb)	99	26793627	26797752	4126	1	UNCX-201	-7077	NA	NA	NA	FALSE	Promoter	CpGisland
Liver	cg01326566	8.14383	4.13863e-14	2.99852e-12	SLITRK1	JH602064.1	-	16635374	16635374	Promoter (<=1kb)	110	16636183	16638273	2091	1	SLITRK1-201	-810	SLITRK1-201	SLITRK1	0	FALSE	Promoter	CpGisland
Liver	cg01351663	8.07263	6.45626e-14	4.50598e-12	NKX2-1	JH602151.1	-	315916	315916	Distal Intergenic	197	300458	305517	5060	1	NKX2-1-201	15458	NA	NA	NA	FALSE	Intergenic_downstream	NA
Liver	cg01352789	8.98569	1.8595e-16	2.17204e-14	NOL4	JH602092.1	+	8685649	8685649	Promoter (<=1kb)	138	8359584	8685781	326198	2	NOL4-201	132	NOL4-201;NOL4-202;NOL4-203	NOL4;NOL4;NOL4	0;0;0	TRUE	Exon	CpGisland
Liver	cg01486146	8.5992	2.29761e-15	2.09615e-13	PAX2	JH602144.1	+	310053	310053	Distal Intergenic	190	375866	453930	78065	1	PAX2-201	-65813	NA	NA	NA	FALSE	Intergenic_upstream	CpGisland
Liver	cg01603001	7.47699	2.45049e-12	1.26183e-10	NFIX	JH602214.1	-	643351	643351	3' UTR	260	550931	646417	95487	1	NFIX-201	92419	NFIX-201;NFIX-202;NFIX-204;LYL1-201	NFIX;NFIX;NFIX;LYL1	0;0;0;5701	TRUE	threeUTR	CpGisland
Liver	cg01634038	8.05424	7.23976e-14	5.01519e-12	TLX3	JH602046.1	-	18762862	18762862	Promoter (<=1kb)	92	18759941	18762854	2914	2	TLX3-201	0	TLX3-201	TLX3	0	TRUE	fiveUTR	CpGisland
Liver	cg01658453	7.59154	1.23242e-12	6.78612e-11	PAX2	JH602144.1	+	313227	313227	Distal Intergenic	190	375866	453930	78065	1	PAX2-201	-62639	NA	NA	NA	FALSE	Intergenic_upstream	CpGisland
Liver	cg01686348	8.21346	2.67393e-14	1.99594e-12	SOX2	JH602043.1	-	59571779	59571779	Promoter (<=1kb)	89	59570915	59571871	957	1	SOX2-201	863	SOX2-201	SOX2	0	TRUE	Exon	CpGisland
Liver	cg01715384	7.62043	1.03527e-12	5.75727e-11	FOXO6	JH602205.1	+	770316	770316	Distal Intergenic	251	745773	765292	19520	1	FOXO6-202	24494	FOXO6-201;FOXO6-202	FOXO6;FOXO6	0;0	FALSE	Intergenic_downstream	NA
Liver	cg01739251	8.95953	2.20806e-16	2.48189e-14	TAL1	JH602172.1	-	5586350	5586350	Promoter (<=1kb)	218	5586977	5601460	14484	1	TAL1-201	-676	TAL1-201	TAL1	0	FALSE	Promoter	CpGisland
Liver	cg01752243	9.63656	2.40535e-18	4.25001e-16	HSD17B12	JH602080.1	-	4401959	4401959	Exon (NA, exon 1 of 1)	126	4160053	4316370	156318	2	HSD17B12-201	-85637	NA	NA	NA	TRUE	Exon	CpGisland
Liver	cg01766000	10.242	3.75696e-20	9.80214e-18	TFAP2A	JH602069.1	-	15442412	15442412	Intron (NA, intron 1 of 0)	115	15420849	15436028	15180	1	TFAP2A-202	21611	NA	NA	NA	TRUE	Intron	CpGisland
Liver	cg01787584	7.29446	7.23693e-12	3.33939e-10	HOXC4	JH602217.1	+	2107714	2107714	Exon (HOXC4-201/HOXC4, exon 3 of 4)	263	2092055	2109979	17925	1	HOXC4-201	15658	HOXC4-201;HOXC4-202;HOXC4-203	HOXC4;HOXC4;HOXC4	0;0;0	TRUE	Exon	CpGisland
Liver	cg01831882	9.82427	6.69852e-19	1.28967e-16	FOXG1	JH602133.1	+	3544272	3544272	Promoter (<=1kb)	179	3543687	3545147	1461	2	FOXG1-201	875	FOXG1-201	FOXG1	0	TRUE	Exon	CpGisland
Liver	cg01851212	8.977	1.96878e-16	2.2806e-14	PRRX1	JH602139.1	+	8371709	8371709	Intron (PRRX1-201/PRRX1, intron 1 of 4)	185	8361033	8435656	74624	1	PRRX1-201	10675	PRRX1-201;PRRX1-202	PRRX1;PRRX1	0;0	TRUE	Intron	NA
Liver	cg01940425	9.2213	3.91506e-17	5.15306e-15	OTX1	JH602075.1	+	10388083	10388083	Promoter (1-2kb)	121	10379917	10386708	6792	2	OTX1-201	-1374	OTX1-201;EHBP1-201	OTX1;EHBP1	0;0	FALSE	Promoter	CpGisland
Liver	cg02007103	9.52245	5.20509e-18	8.4977e-16	SIX3	JH602051.1	-	26276235	26276235	Distal Intergenic	97	26380088	26390888	10801	1	SIX3-201	-103902	NA	NA	NA	FALSE	Intergenic_upstream	NA
Liver	cg02007453	8.34761	1.1463e-14	9.14323e-13	DLX1	JH602100.1	-	9515381	9515381	Promoter (<=1kb)	146	9514573	9519724	5152	1	DLX1-201	759	METAP1D-201;DLX1-201	METAP1D;DLX1	0;0	TRUE	fiveUTR	NA
Liver	cg02097817	7.96061	1.29423e-13	8.40255e-12	UNC79	JH602047.1	-	9870489	9870489	Promoter (<=1kb)	93	9870675	10156960	286286	1	UNC79-202	-187	UNC79-201;UNC79-202	UNC79;UNC79	0;0	FALSE	Promoter	CpGisland
Liver	cg02106684	9.34007	1.77276e-17	2.52501e-15	HOXC4	JH602217.1	-	2135401	2135401	Intron (NA, intron 1 of 0)	263	2106364	2109979	3616	1	HOXC4-203	29085	NA	NA	NA	TRUE	Intron	CpGisland
Liver	cg02221888	7.58733	1.26403e-12	6.94646e-11	KLHL14	JH602083.1	+	206542	206542	Exon (KLHL14-201/KLHL14, exon 2 of 9)	129	203374	297378	94005	1	KLHL14-201	3167	KLHL14-201	KLHL14	0	TRUE	Exon	NA
Liver	cg02241397	7.73355	5.21402e-13	3.07088e-11	TAL1	JH602172.1	-	5586338	5586338	Promoter (<=1kb)	218	5586977	5601460	14484	1	TAL1-201	-688	TAL1-201	TAL1	0	FALSE	Promoter	CpGisland
Liver	cg02317025	12.5947	1.57463e-27	1.75836e-24	NEUROD1	JH602157.1	-	3498017	3498017	Promoter (<=1kb)	203	3494677	3497759	3083	2	NEUROD1-201	-306	NEUROD1-201	NEUROD1	0	FALSE	Promoter	CpGisland
Liver	cg02368058	8.96929	2.0711e-16	2.36963e-14	BARHL2	JH602055.1	+	7019199	7019199	Promoter (7-8kb)	101	7027069	7034308	7240	1	BARHL2-201	-7822	NA	NA	NA	FALSE	Promoter	CpGisland
Liver	cg02481504	8.27723	1.78921e-14	1.38748e-12	PRDM13	JH602123.1	-	5423757	5423757	Intron (PRDM13-201/PRDM13, intron 3 of 4)	169	5421522	5428848	7327	2	PRDM13-201	5043	PRDM13-201	PRDM13	0	TRUE	Intron	NA
Liver	cg02532525	12.7853	3.7977e-28	4.81911e-25	HIC1	JH602099.1	+	4720711	4720711	Promoter (4-5kb)	145	4724832	4728841	4010	1	HIC1-201	-4121	DPH1-201;HIC1-201	DPH1;HIC1	0;0	TRUE	Exon	CpGisland
Liver	cg02644056	7.56205	1.47174e-12	7.97738e-11	LRBA	JH602171.1	+	2075726	2075726	Exon (MAB21L2-201/MAB21L2, exon 1 of 1)	217	1797123	2471867	674745	2	LRBA-201	396141	LRBA-201;LRBA-203;MAB21L2-201	LRBA;LRBA;MAB21L2	0;0;0	TRUE	Exon	CpGisland
Liver	cg02681442	8.79291	6.55997e-16	6.58758e-14	FOXG1	JH602133.1	+	3545729	3545729	Promoter (<=1kb)	179	3543687	3545147	1461	2	FOXG1-201	-581	FOXG1-201	FOXG1	0	FALSE	Promoter	CpGisland
Liver	cg02683277	10.4408	9.38153e-21	2.67249e-18	HMX3	JH602050.1	-	23877947	23877947	Promoter (<=1kb)	96	23875936	23877765	1830	2	HMX3-201	-230	HMX3-201	HMX3	0	FALSE	Promoter	NA
Liver	cg02697649	7.9744	1.18832e-13	7.76918e-12	FZD7	JH602078.1	-	14400629	14400629	Exon (FZD7-201/FZD7, exon 2 of 2)	124	14400579	14402946	2368	2	FZD7-201	2317	FZD7-201	FZD7	0	TRUE	Exon	CpGisland
Liver	cg02716646	7.92844	1.57874e-13	1.01086e-11	POMC	JH602051.1	-	7442666	7442666	Exon (POMC-201/POMC, exon 3 of 5)	97	7442292	7445020	2729	2	POMC-201	2306	EFR3B-201;EFR3B-202;EFR3B-203;POMC-201	EFR3B;EFR3B;EFR3B;POMC	84946;72723;72044;0	TRUE	Exon	CpGisland
Liver	cg02783173	13.6093	7.64439e-31	2.13408e-27	ENSHGLG00000020125	JH602151.1	-	6329515	6329515	Distal Intergenic	197	6311778	6312404	627	2	transcript:ENSHGLT00000028335	-17159	NA	NA	NA	FALSE	Intergenic_upstream	CpGisland
Liver	cg02899039	9.86537	5.05641e-19	1.00113e-16	ZNF692	JH602056.1	-	746661	746661	Promoter (<=1kb)	102	741616	746790	5175	2	ZNF692-201	129	ZNF692-201	ZNF692	0	TRUE	Exon	NA
Liver	cg02939577	7.35204	5.15113e-12	2.47511e-10	RNF220	JH602219.1	+	525710	525710	Intron (RNF220-201/RNF220, intron 6 of 14)	265	313660	543186	229527	1	RNF220-201	212001	RNF220-201;RNF220-202	RNF220;RNF220	0;0	TRUE	Intron	NA
Liver	cg02941848	8.04397	7.71717e-14	5.30641e-12	LRBA	JH602171.1	+	1839587	1839587	Exon (LRBA-201/LRBA, exon 51 of 57)	217	1797123	2471867	674745	2	LRBA-201	632232	LRBA-201;LRBA-202;LRBA-203	LRBA;LRBA;LRBA	0;0;0	TRUE	Exon	NA
Liver	cg02967973	7.75532	4.56637e-13	2.73561e-11	CTNNA2	JH602062.1	+	22696406	22696406	Exon (LRRTM1-201/LRRTM1, exon 2 of 2)	108	22333710	23412593	1078884	2	CTNNA2-201	716139	CTNNA2-201;CTNNA2-202;LRRTM1-201	CTNNA2;CTNNA2;LRRTM1	0;0;0	TRUE	Exon	CpGisland
Liver	cg02994039	10.731	1.21563e-21	4.08875e-19	PAX2	JH602144.1	+	358441	358441	Distal Intergenic	190	375866	453930	78065	1	PAX2-201	-17425	NA	NA	NA	FALSE	Intergenic_upstream	CpGisland
Liver	cg03044694	7.51521	1.94961e-12	1.03082e-10	ZNF827	JH602166.1	+	4798939	4798939	Promoter (<=1kb)	212	4630712	4799399	168688	2	ZNF827-201	460	ZNF827-201;ZNF827-203	ZNF827;ZNF827	0;0	TRUE	fiveUTR	CpGisland
Liver	cg03156304	7.57049	1.39892e-12	7.62766e-11	DENND1A	JH602073.1	+	10974629	10974629	Distal Intergenic	119	11043348	11401766	358419	1	DENND1A-202	-68671	NA	NA	NA	FALSE	Intergenic_upstream	CpGisland
Liver	cg03187378	8.8129	5.75973e-16	5.88991e-14	KIF5C	JH602179.1	-	1526740	1526740	Promoter (<=1kb)	225	1526638	1698301	171664	1	KIF5C-201	101	KIF5C-201	KIF5C	0	TRUE	Exon	CpGisland
Liver	cg03196097	8.43668	6.50692e-15	5.43873e-13	MSX1	JH602068.1	+	21853982	21853982	Promoter (3-4kb)	114	21857461	21861337	3877	1	MSX1-201	-3431	MSX1-201	MSX1	0	FALSE	Promoter	NA
Liver	cg03199779	10.1893	5.41614e-20	1.38718e-17	SOX1	JH602106.1	-	1345220	1345220	Exon (NA, exon 2 of 1)	152	1370243	1371358	1116	2	SOX1-201	26187	NA	NA	NA	TRUE	Exon	CpGisland
Liver	cg03284649	8.18506	3.19621e-14	2.34812e-12	TCF4	JH602105.1	-	782040	782040	5' UTR	151	686774	912160	225387	2	TCF4-201	130120	TCF4-201;TCF4-202;TCF4-203;TCF4-204;TCF4-205;TCF4-206;TCF4-207	TCF4;TCF4;TCF4;TCF4;TCF4;TCF4;TCF4	0;0;0;0;0;0;0	TRUE	fiveUTR	CpGisland
Liver	cg03291757	8.12889	4.54414e-14	3.25279e-12	LBX1	JH602144.1	-	776514	776514	Distal Intergenic	190	778866	780365	1500	2	LBX1-201	3900	LBX1-201	LBX1	3851	FALSE	Intergenic_downstream	CpGisland
Liver	cg03365311	7.34193	5.46882e-12	2.61426e-10	HSD17B12	JH602080.1	-	4402026	4402026	Exon (NA, exon 1 of 1)	126	4160053	4316370	156318	2	HSD17B12-201	-85656	NA	NA	NA	TRUE	Exon	CpGisland
Liver	cg03391684	7.38434	4.25398e-12	2.06536e-10	TMEM51	JH602077.1	-	1093978	1093978	Distal Intergenic	123	1524793	1560646	35854	1	TMEM51-201	-430864	NA	NA	NA	FALSE	Intergenic_upstream	CpGisland
Liver	cg03399957	8.65985	1.55415e-15	1.46085e-13	SIX3	JH602051.1	+	26387831	26387831	Exon (SIX3-201/SIX3, exon 2 of 3)	97	26380088	26390888	10801	1	SIX3-201	7742	SIX3-201;SIX3-202	SIX3;SIX3	0;0	TRUE	Exon	CpGisland
Liver	cg03539526	10.8961	3.76442e-22	1.43961e-19	SLITRK1	JH602064.1	-	16635733	16635733	Promoter (<=1kb)	110	16636183	16638273	2091	1	SLITRK1-201	-499	SLITRK1-201	SLITRK1	0	FALSE	Promoter	CpGisland
Liver	cg03557129	10.9245	3.07546e-22	1.19247e-19	SIX2	JH602051.1	+	26446704	26446704	Promoter (<=1kb)	97	26442965	26446942	3978	2	SIX2-201	190	SIX2-201	SIX2	0	TRUE	Exon	CpGisland
Liver	cg03571891	7.44866	2.90193e-12	1.46233e-10	PAX5	JH602243.1	+	660243	660243	Exon (PAX5-208/PAX5, exon 1 of 4)	289	491892	667530	175639	2	PAX5-201	7239	PAX5-201;PAX5-202;PAX5-203;PAX5-204;PAX5-205;PAX5-206;PAX5-207;PAX5-208	PAX5;PAX5;PAX5;PAX5;PAX5;PAX5;PAX5;PAX5	0;0;0;0;0;0;0;0	TRUE	Exon	CpGisland
Liver	cg03582041	10.7535	1.03598e-21	3.61517e-19	HOXA10	JH602052.1	+	3431590	3431590	Exon (HOXA10-202/HOXA10, exon 1 of 2)	98	3425468	3433967	8500	1	HOXA10-201	6073	HOXA10-201;HOXA10-202	HOXA10;HOXA10	0;0	TRUE	Exon	CpGisland
Liver	cg03665271	13.3916	3.97763e-30	8.49236e-27	EN1	JH602045.1	-	26333099	26333099	Promoter (<=1kb)	91	26333653	26337904	4252	1	EN1-201	-555	EN1-201	EN1	0	FALSE	Promoter	CpGisland
Liver	cg03767531	10.9292	2.97403e-22	1.16938e-19	NEUROD1	JH602157.1	-	3498032	3498032	Promoter (<=1kb)	203	3494677	3497759	3083	2	NEUROD1-201	-321	NEUROD1-201	NEUROD1	0	FALSE	Promoter	CpGisland
Liver	cg03937711	9.24043	3.44719e-17	4.58262e-15	SKOR1	JH602094.1	+	5213956	5213956	Promoter (3-4kb)	140	5200680	5210663	9984	2	SKOR1-201	-3244	SKOR1-201	SKOR1	0	FALSE	Promoter	CpGisland
Liver	cg03957108	11.1923	4.52858e-23	2.07253e-20	OTX1	JH602075.1	-	10388103	10388103	Promoter (1-2kb)	121	10379917	10386708	6792	2	OTX1-201	-1443	OTX1-201;EHBP1-201	OTX1;EHBP1	0;0	FALSE	Promoter	CpGisland
Liver	cg03986120	11.1424	6.47815e-23	2.87064e-20	SIX2	JH602051.1	-	26446527	26446527	Promoter (<=1kb)	97	26442965	26446942	3978	2	SIX2-201	415	SIX2-201	SIX2	0	TRUE	Exon	CpGisland
Liver	cg04016956	11.448	7.16693e-24	3.57284e-21	TBCA	JH602182.1	+	2312703	2312703	Distal Intergenic	228	2153570	2228543	74974	2	TBCA-201	-84159	NA	NA	NA	FALSE	Intergenic_upstream	CpGisland
Liver	cg04084157	14.2293	6.75029e-33	3.76896e-29	VGF	JH602053.1	+	16106673	16106673	Intron (VGF-201/VGF, intron 1 of 2)	99	16105227	16109905	4679	1	VGF-201	1397	VGF-201;AP1S1-201	VGF;AP1S1	0;10319	TRUE	Intron	CpGisland
Liver	cg04189329	8.41395	7.5204e-15	6.15681e-13	HOXA11	JH602052.1	-	3420488	3420488	5' UTR	98	3418723	3423950	5228	1	HOXA11-201	1716	HOXA11-201;HOXA10-201	HOXA11;HOXA10	0;0	TRUE	fiveUTR	NA
Liver	cg04203883	7.60002	1.17095e-12	6.47315e-11	HOXC11	JH602217.1	+	2028792	2028792	Promoter (<=1kb)	263	2027993	2030148	2156	1	HOXC11-201	798	HOXC11-201	HOXC11	0	TRUE	Promoter	CpGisland
Liver	cg04268179	9.3255	1.95419e-17	2.72776e-15	PAX2	JH602144.1	+	310042	310042	Distal Intergenic	190	375866	453930	78065	1	PAX2-201	-65824	NA	NA	NA	FALSE	Intergenic_upstream	CpGisland
Liver	cg04291190	7.27802	7.97221e-12	3.64255e-10	ZNF827	JH602166.1	+	4798771	4798771	Promoter (<=1kb)	212	4630712	4799399	168688	2	ZNF827-201	580	ZNF827-201;ZNF827-203	ZNF827;ZNF827	0;0	TRUE	fiveUTR	NA
Liver	cg04293746	9.30194	2.28736e-17	3.13021e-15	HOXD3	JH602100.1	-	13299245	13299245	Intron (HOXD3-201/HOXD3, intron 1 of 4)	146	13292936	13314622	21687	1	HOXD3-201	6260	HOXD4-201;HOXD3-201;HOXD3-202	HOXD4;HOXD3;HOXD3	0;0;0	TRUE	Intron	NA
Liver	cg04407762	9.59919	3.09854e-18	5.2745e-16	ENSHGLG00000020125	JH602151.1	+	6329536	6329536	Distal Intergenic	197	6311778	6312404	627	2	transcript:ENSHGLT00000028335	-17131	NA	NA	NA	FALSE	Intergenic_upstream	CpGisland
Liver	cg04504095	9.5553	4.16973e-18	6.97044e-16	FOXC1	JH602069.1	-	23062336	23062336	Promoter (<=1kb)	115	23060751	23062343	1593	2	FOXC1-201	7	FOXC1-201	FOXC1	0	TRUE	Exon	CpGisland
Liver	cg04504700	8.53412	3.4901e-15	3.0736e-13	PAX6	JH602079.1	-	20554569	20554569	Promoter (<=1kb)	125	20536233	20554759	18527	2	PAX6-202	190	PAX6-202;PAX6-201	PAX6;PAX6	0;0	TRUE	fiveUTR	CpGisland
Liver	cg04680480	9.09397	9.10816e-17	1.1301e-14	MAFA	JH602048.1	-	13328745	13328745	Promoter (<=1kb)	94	13327889	13328962	1074	1	MAFA-201	855	MAFA-201	MAFA	0	TRUE	Exon	CpGisland
Liver	cg04759874	10.385	1.38562e-20	3.79239e-18	SIX3	JH602051.1	+	26387234	26387234	Intron (SIX3-201/SIX3, intron 1 of 2)	97	26380088	26390888	10801	1	SIX3-201	7097	SIX3-201;SIX3-202	SIX3;SIX3	0;0	TRUE	Intron	CpGisland
Liver	cg04808014	9.4495	8.50833e-18	1.29091e-15	NEUROD2	JH602108.1	+	3487161	3487161	Intron (NA, intron 1 of 0)	154	3453591	3457625	4035	1	NEUROD2-201	33521	NA	NA	NA	TRUE	Intron	CpGisland
Liver	cg05017276	8.93427	2.60602e-16	2.85303e-14	TRPS1	JH602076.1	+	14035083	14035083	Promoter (<=1kb)	122	13798113	14035138	237026	2	TRPS1-201	55	TRPS1-201;TRPS1-202;TRPS1-203;TRPS1-204;TRPS1-205;TRPS1-209	TRPS1;TRPS1;TRPS1;TRPS1;TRPS1;TRPS1	0;0;0;0;0;0	TRUE	fiveUTR	CpGisland
Liver	cg05081470	7.48216	2.37601e-12	1.23564e-10	MYCL	JH602077.1	+	22386638	22386638	Promoter (<=1kb)	123	22380219	22387320	7102	2	MYCL-201	682	MYCL-201;MYCL-202	MYCL;MYCL	0;0	TRUE	Exon	CpGisland
Liver	cg05086365	9.6719	1.89228e-18	3.47545e-16	NR2F2	JH602081.1	-	7719427	7719427	Exon (NR2F2-202/NR2F2, exon 2 of 3)	127	7701674	7728408	26735	2	NR2F2-201	8981	NR2F2-201;NR2F2-202;NR2F2-203	NR2F2;NR2F2;NR2F2	0;0;0	TRUE	Exon	CpGisland
Liver	cg05098623	11.8113	5.10277e-25	3.03093e-22	PIK3R3	JH602219.1	-	2048378	2048378	Promoter (<=1kb)	265	1952745	2049132	96388	2	PIK3R3-201	754	PIK3R3-201;PIK3R3-202	PIK3R3;PIK3R3	0;0	TRUE	Exon	CpGisland
Liver	cg05125455	8.45616	5.74647e-15	4.86134e-13	CADM1	JH602097.1	+	10620454	10620454	Exon (CADM1-202/CADM1, exon 9 of 12)	143	10591824	10932981	341158	2	CADM1-201	312527	CADM1-201;CADM1-202;CADM1-203;CADM1-204;CADM1-205;CADM1-206	CADM1;CADM1;CADM1;CADM1;CADM1;CADM1	0;0;0;0;0;0	TRUE	Exon	NA
Liver	cg05174781	9.64961	2.20146e-18	3.99078e-16	HOXC4	JH602217.1	-	2135407	2135407	Intron (NA, intron 1 of 0)	263	2106364	2109979	3616	1	HOXC4-203	29091	NA	NA	NA	TRUE	Intron	CpGisland
Liver	cg05194315	7.69047	6.775e-13	3.86785e-11	FOXL2	JH602043.1	-	15491463	15491463	Promoter (<=1kb)	89	15490664	15491800	1137	2	FOXL2-201	289	FOXL2-201	FOXL2	0	TRUE	Exon	CpGisland
Liver	cg05215357	8.99948	1.69826e-16	2.00044e-14	ELAVL2	JH602049.1	-	27857147	27857147	Intron (ELAVL2-204/ELAVL2, intron 1 of 6)	95	27694710	27882787	188078	2	ELAVL2-204	25640	ELAVL2-203;ELAVL2-204	ELAVL2;ELAVL2	0;0	TRUE	Intron	NA
Liver	cg05362516	9.71096	1.45094e-18	2.68252e-16	IRX5	JH602070.1	-	1965896	1965896	Promoter (<=1kb)	116	1947032	1965874	18843	2	IRX5-201	0	IRX5-201;IRX5-202	IRX5;IRX5	0;0	TRUE	fiveUTR	CpGisland
Liver	cg05532671	9.00712	1.61507e-16	1.9155e-14	ZIC5	JH602106.1	+	11177734	11177734	Promoter (<=1kb)	152	11176946	11189003	12058	1	ZIC5-201	739	ZIC5-201	ZIC5	0	TRUE	fiveUTR	CpGisland
Liver	cg05553502	7.53336	1.74851e-12	9.33331e-11	POU5F2	JH602056.1	+	12482111	12482111	Exon (NA, exon 2 of 1)	102	12619864	12620899	1036	2	POU5F2-201	138788	NA	NA	NA	TRUE	Exon	CpGisland
Liver	cg05575546	8.24035	2.25761e-14	1.70339e-12	NXPH1	JH602126.1	-	6056258	6056258	Intron (NXPH1-201/NXPH1, intron 1 of 1)	172	6050525	6341120	290596	1	NXPH1-201	5732	NXPH1-201	NXPH1	0	TRUE	Intron	NA
Liver	cg05603368	9.84739	5.71867e-19	1.11642e-16	HOXD3	JH602100.1	+	13299198	13299198	Intron (HOXD3-201/HOXD3, intron 1 of 4)	146	13292936	13314622	21687	1	HOXD3-201	6261	HOXD4-201;HOXD3-201;HOXD3-202	HOXD4;HOXD3;HOXD3	0;0;0	TRUE	Intron	NA
Liver	cg05650111	9.20778	4.28357e-17	5.58806e-15	SOX1	JH602106.1	-	1345179	1345179	Exon (NA, exon 2 of 1)	152	1370243	1371358	1116	2	SOX1-201	26180	NA	NA	NA	TRUE	Exon	NA
Liver	cg05797975	11.4749	5.90008e-24	3.10778e-21	PRDM13	JH602123.1	+	5431295	5431295	Promoter (2-3kb)	169	5421522	5428848	7327	2	PRDM13-201	-2446	PRDM13-201	PRDM13	0	FALSE	Promoter	CpGisland
Liver	cg05798256	8.04563	7.63796e-14	5.26491e-12	PAX6	JH602079.1	-	20547715	20547715	Exon (PAX6-201/PAX6, exon 5 of 13)	125	20536233	20554759	18527	2	PAX6-202	7044	PAX6-202;PAX6-201;PAX6-204	PAX6;PAX6;PAX6	0;0;0	TRUE	Exon	CpGisland
Liver	cg05801021	7.43309	3.18407e-12	1.59016e-10	DRGX	JH602241.1	-	566017	566017	Promoter (<=1kb)	287	566793	592507	25715	1	DRGX-201	-777	DRGX-201	DRGX	0	FALSE	Promoter	CpGisland
Liver	cg05852043	9.25155	3.20104e-17	4.29632e-15	FEZF2	JH602201.1	+	3463620	3463620	5' UTR	247	3462233	3468293	6061	1	FEZF2-201	1338	FEZF2-201	FEZF2	0	TRUE	fiveUTR	NA
Liver	cg05907933	7.40634	3.73309e-12	1.83157e-10	TBCA	JH602182.1	+	2427121	2427121	Distal Intergenic	228	2153570	2228543	74974	2	TBCA-201	-198577	NA	NA	NA	FALSE	Intergenic_upstream	CpGisland
Liver	cg05933419	11.6085	2.23815e-24	1.24965e-21	GSX1	JH602089.1	+	10709489	10709489	Promoter (2-3kb)	135	10705843	10707093	1251	2	GSX1-201	-2347	GSX1-201	GSX1	-2347	FALSE	Promoter	NA
Liver	cg05977669	9.4608	7.88573e-18	1.20959e-15	HOXA11	JH602052.1	-	3420291	3420291	5' UTR	98	3418723	3423950	5228	1	HOXA11-201	1567	HOXA11-201	HOXA11	0	TRUE	fiveUTR	CpGisland
Liver	cg06045699	9.51265	5.56098e-18	8.97375e-16	HOXA2	JH602052.1	-	3502383	3502383	Promoter (<=1kb)	98	3501817	3504750	2934	1	HOXA2-201	517	HOXA3-201;HOXA2-201	HOXA3;HOXA2	0;0	TRUE	fiveUTR	NA
Liver	cg06156376	9.29866	2.33794e-17	3.18382e-15	SHOX2	JH602043.1	+	35835595	35835595	Promoter (<=1kb)	89	35825922	35835756	9835	2	SHOX2-201	161	SHOX2-201	SHOX2	0	TRUE	fiveUTR	CpGisland
Liver	cg06176348	10.1254	8.43808e-20	2.01338e-17	HOXA2	JH602052.1	+	3502335	3502335	Promoter (<=1kb)	98	3501817	3504750	2934	1	HOXA2-201	469	HOXA3-201;HOXA2-201	HOXA3;HOXA2	0;0	TRUE	fiveUTR	NA
Liver	cg06327727	9.18749	4.90151e-17	6.33571e-15	FEZF2	JH602201.1	+	3468166	3468166	3' UTR	247	3462233	3468293	6061	1	FEZF2-201	5884	FEZF2-201	FEZF2	0	TRUE	threeUTR	CpGisland
Liver	cg06330691	8.03201	8.31315e-14	5.64667e-12	TENM4	JH602176.1	+	1932643	1932643	Exon (TENM4-202/TENM4, exon 5 of 32)	222	1643076	2149630	506555	2	TENM4-201	216987	TENM4-201;TENM4-202;TENM4-203;TENM4-204;TENM4-205	TENM4;TENM4;TENM4;TENM4;TENM4	0;0;0;0;0	TRUE	Exon	NA
Liver	cg06479604	7.42658	3.30976e-12	1.64703e-10	GABRA1	JH602046.1	-	27763336	27763336	Promoter (<=1kb)	92	27708271	27763523	55253	2	GABRA1-201	139	GABRA1-201	GABRA1	0	TRUE	fiveUTR	NA
Liver	cg06540487	7.77719	3.99574e-13	2.42498e-11	SS18	JH602083.1	+	6294233	6294233	Intron (SS18-201/SS18, intron 4 of 10)	129	6256120	6339257	83138	1	SS18-201	38112	SS18-201;SS18-202;SS18-203	SS18;SS18;SS18	0;0;0	TRUE	Intron	NA
Liver	cg06561106	8.43102	6.74588e-15	5.58827e-13	PAX5	JH602243.1	+	667624	667624	Promoter (<=1kb)	289	491892	667530	175639	2	PAX5-201	-93	PAX5-201;PAX5-202;PAX5-203;PAX5-204;PAX5-205;PAX5-206;PAX5-207	PAX5;PAX5;PAX5;PAX5;PAX5;PAX5;PAX5	0;0;0;0;0;0;0	FALSE	Promoter	CpGisland
Liver	cg06571003	7.31309	6.4843e-12	3.02713e-10	PAX2	JH602144.1	+	310167	310167	Distal Intergenic	190	375866	453930	78065	1	PAX2-201	-65699	NA	NA	NA	FALSE	Intergenic_upstream	NA
Liver	cg06625233	7.5089	2.02468e-12	1.0649e-10	TRPS1	JH602076.1	+	14034657	14034657	Promoter (<=1kb)	122	13798113	14034668	236556	2	TRPS1-202	0	TRPS1-201;TRPS1-202;TRPS1-203;TRPS1-204;TRPS1-205;TRPS1-209	TRPS1;TRPS1;TRPS1;TRPS1;TRPS1;TRPS1	0;0;0;0;0;0	TRUE	fiveUTR	CpGisland
Liver	cg06813117	8.55912	2.97281e-15	2.64306e-13	ZIC1	JH602043.1	+	24440013	24440013	Promoter (<=1kb)	89	24440192	24448421	8230	1	ZIC1-201	-179	ZIC4-201;ZIC4-202;ZIC1-201	ZIC4;ZIC4;ZIC1	0;0;0	FALSE	Promoter	NA
Liver	cg06866657	8.03331	8.24617e-14	5.61484e-12	LHX6	JH602073.1	+	13066984	13066984	Promoter (<=1kb)	119	13066703	13097468	30766	1	LHX6-201	280	LHX6-201;LHX6-202;LHX6-203	LHX6;LHX6;LHX6	0;0;0	TRUE	Promoter	CpGisland
Liver	cg06868273	7.42097	3.42218e-12	1.69995e-10	DRGX	JH602241.1	+	566071	566071	Promoter (<=1kb)	287	566793	592507	25715	1	DRGX-201	-674	DRGX-201	DRGX	0	FALSE	Promoter	NA
Liver	cg06921573	9.72639	1.30634e-18	2.4476e-16	DMRTA2	JH602172.1	+	2643802	2643802	Promoter (1-2kb)	218	2645733	2648559	2827	1	DMRTA2-201	-1931	DMRTA2-201	DMRTA2	-1931	FALSE	Promoter	CpGisland
Liver	cg07115282	11.0566	1.19828e-22	5.06855e-20	SCRT2	JH602054.1	+	1769447	1769447	Promoter (<=1kb)	100	1756746	1769161	12416	2	SCRT2-201	-285	SCRT2-201	SCRT2	0	FALSE	Promoter	CpGisland
Liver	cg07279255	13.3826	4.2588e-30	8.49236e-27	EN1	JH602045.1	-	26332956	26332956	Promoter (<=1kb)	91	26333653	26337904	4252	1	EN1-201	-698	EN1-201	EN1	0	FALSE	Promoter	CpGisland
Liver	cg07311313	10.9737	2.16533e-22	8.63566e-20	CDX2	JH602089.1	-	10551122	10551122	Promoter (<=1kb)	135	10551503	10556845	5343	1	CDX2-201	-382	CDX2-201	CDX2	0	FALSE	Promoter	CpGisland
Liver	cg07339555	9.53282	4.85341e-18	7.97016e-16	OTP	JH602182.1	+	2104286	2104286	Promoter (6-7kb)	228	2089873	2098064	8192	2	OTP-201	-6221	NA	NA	NA	FALSE	Promoter	CpGisland
Liver	cg07515696	8.95133	2.33021e-16	2.59174e-14	PAX2	JH602144.1	+	358444	358444	Distal Intergenic	190	375866	453930	78065	1	PAX2-201	-17422	NA	NA	NA	FALSE	Intergenic_upstream	CpGisland
Liver	cg07540568	9.55013	4.3177e-18	7.17484e-16	LHFPL3	JH602052.1	-	25154459	25154459	Promoter (<=1kb)	98	24600391	25154476	554086	2	LHFPL3-202	17	LHFPL3-202	LHFPL3	0	TRUE	Exon	CpGisland
Liver	cg07636504	8.0348	8.17032e-14	5.57679e-12	HOXD3	JH602100.1	-	13300728	13300728	Intron (HOXD3-201/HOXD3, intron 1 of 4)	146	13292936	13314622	21687	1	HOXD3-201	7791	HOXD4-201;HOXD3-201;HOXD3-202	HOXD4;HOXD3;HOXD3	0;0;0	TRUE	Intron	CpGisland
Liver	cg07675629	10.6531	2.10829e-21	6.6883e-19	HOXC10	JH602217.1	+	2040112	2040112	Promoter (<=1kb)	263	2039754	2045096	5343	1	HOXC10-201	309	HOXC10-201	HOXC10	0	TRUE	fiveUTR	CpGisland
Liver	cg07680301	8.37758	9.47736e-15	7.6468e-13	TRPS1	JH602076.1	+	14034500	14034500	Promoter (<=1kb)	122	13798113	14035138	237026	2	TRPS1-201	638	TRPS1-201;TRPS1-202;TRPS1-203;TRPS1-204;TRPS1-205;TRPS1-209	TRPS1;TRPS1;TRPS1;TRPS1;TRPS1;TRPS1	0;0;0;0;0;0	TRUE	Promoter	CpGisland
Liver	cg07687349	7.31087	6.5697e-12	3.05658e-10	TBR1	JH602045.1	+	4052179	4052179	Promoter (<=1kb)	91	4043867	4052551	8685	2	TBR1-201	324	TBR1-201	TBR1	0	TRUE	Exon	CpGisland
Liver	cg07795407	13.726	3.14967e-31	1.09912e-27	MEIS2	JH602117.1	-	4413519	4413519	Promoter (<=1kb)	163	4210770	4413261	202492	2	MEIS2-201	-258	MEIS2-201;MEIS2-202;MEIS2-203;MEIS2-204	MEIS2;MEIS2;MEIS2;MEIS2	0;0;0;0	FALSE	Promoter	NA
Liver	cg07850604	7.35276	5.12948e-12	2.46896e-10	INSM2	JH602151.1	-	1272780	1272780	Promoter (<=1kb)	197	1271100	1272764	1665	2	INSM2-201	0	INSM2-201	INSM2	0	TRUE	Exon	CpGisland
Liver	cg07884739	8.50709	4.14989e-15	3.5979e-13	CADM2	JH602102.1	+	1246785	1246785	Intron (CADM2-201/CADM2, intron 1 of 9)	148	1245304	2314562	1069259	1	CADM2-201	1480	CADM2-201;CADM2-202	CADM2;CADM2	0;0	TRUE	Intron	NA
Liver	cg07892422	12.3487	9.78159e-27	8.27493e-24	HOXC13	JH602217.1	-	1994496	1994496	Promoter (<=1kb)	263	1993854	2000500	6647	1	HOXC13-201	641	HOXC13-201;HOXC13-202	HOXC13;HOXC13	0;0	TRUE	Exon	CpGisland
Liver	cg07898297	9.36241	1.52651e-17	2.20807e-15	ARL4C	JH602160.1	-	691514	691514	Promoter (<=1kb)	206	691427	692005	579	2	ARL4C-201	491	ARL4C-201	ARL4C	0	TRUE	Exon	CpGisland
Liver	cg07990641	10.4005	1.2433e-20	3.47091e-18	EBF1	JH602046.1	+	30332964	30332964	Promoter (<=1kb)	92	30333504	30733267	399764	1	EBF1-201	-540	EBF1-201	EBF1	0	FALSE	Promoter	NA
Liver	cg08069628	7.3106	6.58024e-12	3.05658e-10	HOXD8	JH602100.1	+	13271295	13271295	Promoter (<=1kb)	146	13270860	13273749	2890	1	HOXD8-201	434	HOXD8-201	HOXD8	0	TRUE	Exon	CpGisland
Liver	cg08074329	9.13595	6.89933e-17	8.71532e-15	IGF2BP3	JH602052.1	+	7158332	7158332	Promoter (<=1kb)	98	7158020	7319720	161701	1	IGF2BP3-201	311	IGF2BP3-201	IGF2BP3	0	TRUE	fiveUTR	NA
Liver	cg08104970	7.36149	4.87089e-12	2.34854e-10	MEF2C	JH602056.1	+	8011377	8011377	Distal Intergenic	102	8077293	8161948	84656	2	MEF2C-204	150571	NA	NA	NA	FALSE	Intergenic_downstream	NA
Liver	cg08120263	9.74124	1.18064e-18	2.22703e-16	FOXG1	JH602133.1	-	3545724	3545724	Promoter (<=1kb)	179	3543687	3545147	1461	2	FOXG1-201	-625	FOXG1-201	FOXG1	0	FALSE	Promoter	CpGisland
Liver	cg08152447	7.76212	4.38083e-13	2.63577e-11	CELF4	JH602092.1	+	11730864	11730864	Promoter (<=1kb)	138	11452545	11731251	278707	2	CELF4-201	387	CELF4-201	CELF4	0	TRUE	Exon	CpGisland
Liver	cg08232037	9.10666	8.3749e-17	1.04376e-14	VAX1	JH602050.1	-	29489812	29489812	Promoter (1-2kb)	96	29490936	29496483	5548	1	VAX1-201	-1125	VAX1-201	VAX1	0	FALSE	Promoter	NA
Liver	cg08317235	9.49953	6.07508e-18	9.63625e-16	FOXG1	JH602133.1	-	3544165	3544165	Promoter (<=1kb)	179	3543687	3545147	1461	2	FOXG1-201	982	FOXG1-201	FOXG1	0	TRUE	Exon	CpGisland
Liver	cg08327269	8.95948	2.20889e-16	2.48189e-14	NEUROD1	JH602157.1	-	3498015	3498015	Promoter (<=1kb)	203	3494677	3497759	3083	2	NEUROD1-201	-304	NEUROD1-201	NEUROD1	0	FALSE	Promoter	CpGisland
Liver	cg08372705	9.9373	3.08692e-19	6.47951e-17	SOX14	JH602043.1	+	14284752	14284752	Distal Intergenic	89	14278020	14279496	1477	1	SOX14-201	6731	NA	NA	NA	FALSE	Intergenic_downstream	CpGisland
Liver	cg08402704	14.0171	3.42577e-32	1.36625e-28	BARHL2	JH602055.1	+	6882028	6882028	Distal Intergenic	101	7027069	7034308	7240	1	BARHL2-201	-145041	NA	NA	NA	FALSE	Intergenic_upstream	NA
Liver	cg08404227	8.25485	2.06059e-14	1.58037e-12	SLCO3A1	JH602081.1	+	11855084	11855084	Promoter (<=1kb)	127	11536168	11855331	319164	2	SLCO3A1-201	199	SLCO3A1-201	SLCO3A1	0	TRUE	Exon	CpGisland
Liver	cg08500704	9.56294	3.95988e-18	6.65951e-16	PRDM13	JH602123.1	-	5423763	5423763	Intron (PRDM13-201/PRDM13, intron 3 of 4)	169	5421522	5428848	7327	2	PRDM13-201	5037	PRDM13-201	PRDM13	0	TRUE	Intron	NA
Liver	cg08545989	7.46323	2.66034e-12	1.35034e-10	ZFHX3	JH602059.1	-	15099048	15099048	Exon (ZFHX3-201/ZFHX3, exon 11 of 11)	105	15098960	15254127	155168	2	ZFHX3-201	155079	ZFHX3-201	ZFHX3	0	TRUE	Exon	CpGisland
Liver	cg08659076	10.1584	6.71119e-20	1.67282e-17	TFAP2A	JH602069.1	-	15447394	15447394	Intron (NA, intron 1 of 0)	115	15420849	15436028	15180	1	TFAP2A-202	26545	NA	NA	NA	TRUE	Intron	CpGisland
Liver	cg08715122	7.59925	1.17642e-12	6.49052e-11	FANCL	JH602146.1	-	2897196	2897196	Distal Intergenic	192	3603383	3663572	60190	1	FANCL-201	-706188	NA	NA	NA	FALSE	Intergenic_upstream	NA
Liver	cg08777872	7.51818	1.9152e-12	1.01648e-10	DENND1A	JH602073.1	+	10974643	10974643	Distal Intergenic	119	11043348	11401766	358419	1	DENND1A-202	-68657	NA	NA	NA	FALSE	Intergenic_upstream	CpGisland
Liver	cg08863459	8.20316	2.85271e-14	2.11806e-12	CYP26B1	JH602075.1	-	1458442	1458442	Intron (CYP26B1-201/CYP26B1, intron 1 of 5)	121	1456440	1472381	15942	1	CYP26B1-201	1953	CYP26B1-201	CYP26B1	0	TRUE	Intron	CpGisland
Liver	cg08900043.1	11.4309	8.11305e-24	3.97354e-21	HOXC10	JH602217.1	-	2039937	2039937	Promoter (<=1kb)	263	2039754	2045096	5343	1	HOXC10-201	134	HOXC10-201	HOXC10	0	TRUE	fiveUTR	NA
Liver	cg08900043.2	11.2804	2.40423e-23	1.13761e-20	HOXC10	JH602217.1	-	2039937	2039937	Promoter (<=1kb)	263	2039754	2045096	5343	1	HOXC10-201	134	HOXC10-201	HOXC10	0	TRUE	fiveUTR	NA
Liver	cg08927001	9.87183	4.83751e-19	9.66191e-17	HOXC4	JH602217.1	-	2135407	2135407	Intron (NA, intron 1 of 0)	263	2106364	2109979	3616	1	HOXC4-203	29091	NA	NA	NA	TRUE	Intron	CpGisland
Liver	cg08938156	11.8249	4.61854e-25	2.86524e-22	ZIC1	JH602043.1	-	24440026	24440026	Promoter (<=1kb)	89	24440192	24448421	8230	1	ZIC1-201	-167	ZIC4-201;ZIC4-202;ZIC1-201	ZIC4;ZIC4;ZIC1	0;0;0	FALSE	Promoter	NA
Liver	cg08949408	8.09408	5.64813e-14	3.99187e-12	C1QL3	JH602109.1	+	11239911	11239911	Promoter (<=1kb)	155	11239077	11248111	9035	1	C1QL3-201	785	C1QL3-201	C1QL3	0	TRUE	Exon	CpGisland
Liver	cg08961664	7.33859	5.57772e-12	2.64933e-10	ZFHX3	JH602059.1	+	15099039	15099039	Exon (ZFHX3-201/ZFHX3, exon 11 of 11)	105	15098960	15254127	155168	2	ZFHX3-201	155088	ZFHX3-201	ZFHX3	0	TRUE	Exon	CpGisland
Liver	cg09074860	7.48202	2.37801e-12	1.23564e-10	LRBA	JH602171.1	-	2065554	2065554	Intron (LRBA-201/LRBA, intron 40 of 56)	217	1797123	2471867	674745	2	LRBA-201	406313	LRBA-201;LRBA-203	LRBA;LRBA	0;0	TRUE	Intron	NA
Liver	cg09148605	7.71852	5.71319e-13	3.32281e-11	URI1	JH602107.1	-	5113876	5113876	Intron (URI1-201/URI1, intron 4 of 11)	153	5060061	5125969	65909	1	URI1-201	53814	URI1-201	URI1	0	TRUE	Intron	NA
Liver	cg09227056	8.46546	5.41547e-15	4.62336e-13	EVX2	JH602100.1	+	13216962	13216962	Distal Intergenic	146	13221382	13224978	3597	2	EVX2-201	8016	EVX2-201	EVX2	8016	FALSE	Intergenic_downstream	NA
Liver	cg09312171	8.44574	6.14167e-15	5.16437e-13	NOL4	JH602092.1	+	8685470	8685470	Promoter (<=1kb)	138	8359584	8685781	326198	2	NOL4-201	263	NOL4-201;NOL4-202;NOL4-203	NOL4;NOL4;NOL4	0;0;0	TRUE	Exon	CpGisland
Liver	cg09337540	8.21631	2.62637e-14	1.9657e-12	BCOR	JH602075.1	+	15345854	15345854	Distal Intergenic	121	15420596	15465873	45278	1	BCOR-201	-74742	NA	NA	NA	FALSE	Intergenic_upstream	NA
Liver	cg09370801	8.23918	2.27437e-14	1.71142e-12	EEF2K	JH602095.1	-	7597687	7597687	Promoter (9-10kb)	141	7606655	7666206	59552	1	EEF2K-201	-9017	SDR42E2-201	SDR42E2	20644	FALSE	Promoter	CpGisland
Liver	cg09417788	10.0477	1.44315e-19	3.32963e-17	HOXC4	JH602217.1	-	2135401	2135401	Intron (NA, intron 1 of 0)	263	2106364	2109979	3616	1	HOXC4-203	29085	NA	NA	NA	TRUE	Intron	CpGisland
Liver	cg09467862	8.83246	5.07061e-16	5.22347e-14	DMRTA2	JH602172.1	+	2640508	2640508	Promoter (5-6kb)	218	2645733	2648559	2827	1	DMRTA2-201	-5177	NA	NA	NA	FALSE	Promoter	CpGisland
Liver	cg09486418	7.67159	7.59687e-13	4.31939e-11	TFAP2A	JH602069.1	-	15413950	15413950	Promoter (4-5kb)	115	15418260	15436379	18120	1	TFAP2A-201	-4311	TFAP2A-201	TFAP2A	0	FALSE	Promoter	CpGisland
Liver	cg09554213	10.3621	1.62627e-20	4.36545e-18	HOXC4	JH602217.1	+	2135417	2135417	Intron (NA, intron 1 of 0)	263	2106364	2109979	3616	1	HOXC4-203	29052	NA	NA	NA	TRUE	Intron	CpGisland
Liver	cg09559229	10.3131	2.28926e-20	6.0866e-18	LEP	JH602096.1	+	7789023	7789023	Distal Intergenic	142	7708588	7721727	13140	2	LEP-201	-67295	NA	NA	NA	FALSE	Intergenic_upstream	CpGisland
Liver	cg09580337	8.41654	7.39771e-15	6.0895e-13	HOXC4	JH602217.1	+	2135419	2135419	Intron (NA, intron 1 of 0)	263	2106364	2109979	3616	1	HOXC4-203	29054	NA	NA	NA	TRUE	Intron	NA
Liver	cg09601175	8.44792	6.05681e-15	5.1084e-13	HOXD3	JH602100.1	+	13301049	13301049	Intron (HOXD3-201/HOXD3, intron 1 of 4)	146	13292936	13314622	21687	1	HOXD3-201	8112	HOXD4-201;HOXD3-201;HOXD3-202	HOXD4;HOXD3;HOXD3	0;0;0	TRUE	Intron	CpGisland
Liver	cg09661809	9.23413	3.5948e-17	4.75621e-15	TPBGL	JH602130.1	-	1849217	1849217	Promoter (<=1kb)	176	1849056	1850225	1170	2	TPBGL-201	960	TPBGL-201	TPBGL	0	TRUE	Exon	CpGisland
Liver	cg09705951	8.24564	2.18364e-14	1.66105e-12	CHD5	JH602131.1	-	5202890	5202890	Promoter (<=1kb)	177	5203304	5249033	45730	1	CHD5-201	-463	RPL22-201;CHD5-201;CHD5-202;CHD5-203;CHD5-204;CHD5-205	RPL22;CHD5;CHD5;CHD5;CHD5;CHD5	13916;0;0;0;0;0	FALSE	Promoter	CpGisland
Liver	cg09710440	7.61402	1.07614e-12	5.96084e-11	LHFPL3	JH602052.1	+	25154342	25154342	Promoter (<=1kb)	98	24600391	25154476	554086	2	LHFPL3-202	86	LHFPL3-202	LHFPL3	0	TRUE	Exon	CpGisland
Liver	cg09851167	9.94393	2.94943e-19	6.28545e-17	UNCX	JH602053.1	+	26790766	26790766	Promoter (2-3kb)	99	26793627	26794365	739	1	UNCX-202	-2813	UNCX-201;UNCX-202	UNCX;UNCX	0;0	FALSE	Promoter	CpGisland
Liver	cg09879356	7.44699	2.93092e-12	1.47163e-10	UNCX	JH602053.1	-	26793030	26793030	Promoter (<=1kb)	99	26793627	26797752	4126	1	UNCX-201	-598	UNCX-201;UNCX-202	UNCX;UNCX	0;0	FALSE	Promoter	NA
Liver	cg09881550	7.67113	7.61823e-13	4.32273e-11	PRDM13	JH602123.1	-	5429530	5429530	Promoter (<=1kb)	169	5421522	5428848	7327	2	PRDM13-201	-730	PRDM13-201	PRDM13	0	FALSE	Promoter	NA
Liver	cg09909845	8.60697	2.18559e-15	2.02037e-13	HOXC4	JH602217.1	-	2135391	2135391	Intron (NA, intron 1 of 0)	263	2106364	2109979	3616	1	HOXC4-203	29075	NA	NA	NA	TRUE	Intron	CpGisland
Liver	cg09965605	10.0758	1.18905e-19	2.78947e-17	HOXD3	JH602100.1	-	13297539	13297539	Intron (HOXD3-201/HOXD3, intron 1 of 4)	146	13292936	13314622	21687	1	HOXD3-201	4602	HOXD4-201;HOXD3-201	HOXD4;HOXD3	0;0	TRUE	Intron	CpGisland
Liver	cg10211907	9.51172	5.59594e-18	8.97826e-16	UNC79	JH602047.1	+	9870402	9870402	Promoter (<=1kb)	93	9870675	10156960	286286	1	UNC79-201	-225	UNC79-201;UNC79-202	UNC79;UNC79	0;0	FALSE	Promoter	CpGisland
Liver	cg10250869	9.33321	1.85594e-17	2.61678e-15	VWC2L	JH602078.1	+	1718682	1718682	Promoter (<=1kb)	124	1566397	1718919	152523	2	VWC2L-201	189	VWC2L-201;VWC2L-202;VWC2L-203	VWC2L;VWC2L;VWC2L	0;0;0	TRUE	fiveUTR	CpGisland
Liver	cg10435518	7.45722	2.75747e-12	1.3971e-10	RNF220	JH602219.1	+	409229	409229	Intron (RNF220-201/RNF220, intron 2 of 14)	265	313660	543186	229527	1	RNF220-201	95568	RNF220-201	RNF220	0	TRUE	Intron	NA
Liver	cg10436871	8.34287	1.18121e-14	9.39481e-13	NFIX	JH602214.1	-	571414	571414	Intron (NFIX-201/NFIX, intron 1 of 10)	260	550931	646417	95487	1	NFIX-201	20434	NFIX-201;NFIX-202;NFIX-203	NFIX;NFIX;NFIX	0;0;0	TRUE	Intron	NA
Liver	cg10511687	12.0491	8.92559e-26	6.73448e-23	BARHL1	JH602073.1	+	3772272	3772272	Promoter (<=1kb)	119	3765714	3772315	6602	2	BARHL1-201	0	BARHL1-201	BARHL1	0	TRUE	fiveUTR	CpGisland
Liver	cg10545725	7.93404	1.52516e-13	9.78803e-12	TFAP2A	JH602069.1	+	15442384	15442384	Intron (NA, intron 1 of 0)	115	15420849	15436028	15180	1	TFAP2A-202	21534	NA	NA	NA	TRUE	Intron	CpGisland
Liver	cg10665370	9.31383	2.11265e-17	2.93427e-15	HOXD3	JH602100.1	+	13299194	13299194	Intron (HOXD3-201/HOXD3, intron 1 of 4)	146	13292936	13314622	21687	1	HOXD3-201	6257	HOXD4-201;HOXD3-201;HOXD3-202	HOXD4;HOXD3;HOXD3	0;0;0	TRUE	Intron	NA
Liver	cg10707128	8.24357	2.21232e-14	1.67395e-12	VSX2	JH602047.1	-	27363350	27363350	Promoter (<=1kb)	93	27344221	27363372	19152	2	VSX2-201	22	VSX2-201	VSX2	0	TRUE	Exon	CpGisland
Liver	cg10759483	7.45063	2.86795e-12	1.44782e-10	C11orf49	JH602080.1	-	1649166	1649166	Intron (C11orf49-201/C11orf49, intron 1 of 8)	126	1523534	1697330	173797	2	C11orf49-201	48164	C11orf49-201;C11orf49-202	C11orf49;C11orf49	0;0	TRUE	Intron	NA
Liver	cg10763467	7.47359	2.50075e-12	1.28333e-10	EVX2	JH602100.1	-	13216951	13216951	Distal Intergenic	146	13221382	13224978	3597	2	EVX2-201	8076	EVX2-201	EVX2	8027	FALSE	Intergenic_downstream	NA
Liver	cg10810799	9.62784	2.55191e-18	4.42494e-16	HOXC12	JH602217.1	+	2010019	2010019	Promoter (<=1kb)	263	2010025	2011606	1582	1	HOXC12-201	-6	HOXC12-201	HOXC12	0	FALSE	Promoter	CpGisland
Liver	cg11000391	8.58683	2.48792e-15	2.24775e-13	POU4F3	JH602087.1	-	5821517	5821517	Promoter (<=1kb)	133	5821024	5822351	1328	1	POU4F3-201	444	POU4F3-201	POU4F3	0	TRUE	Exon	CpGisland
Liver	cg11017316	8.36791	1.00775e-14	8.10759e-13	TLX3	JH602046.1	-	18760705	18760705	Exon (TLX3-201/TLX3, exon 3 of 3)	92	18759941	18762854	2914	2	TLX3-201	2149	TLX3-201	TLX3	0	TRUE	Exon	CpGisland
Liver	cg11084334	9.41592	1.06621e-17	1.58327e-15	LHFPL4	JH602044.1	+	4221651	4221651	Promoter (<=1kb)	90	4194321	4222105	27785	2	LHFPL4-201	454	LHFPL4-201	LHFPL4	0	TRUE	Exon	CpGisland
Liver	cg11448896	7.31579	6.38154e-12	2.98915e-10	DMRTA2	JH602172.1	-	2643748	2643748	Promoter (1-2kb)	218	2645733	2648559	2827	1	DMRTA2-201	-1986	DMRTA2-201	DMRTA2	-1937	FALSE	Promoter	CpGisland
Liver	cg11548411	7.92286	1.63403e-13	1.04387e-11	BTRC	JH602144.1	+	829207	829207	Distal Intergenic	190	868563	1060248	191686	1	BTRC-201	-39308	NA	NA	NA	FALSE	Intergenic_upstream	CpGisland
Liver	cg11551236	8.94186	2.47949e-16	2.72519e-14	PAX5	JH602243.1	+	667635	667635	Promoter (<=1kb)	289	491892	667530	175639	2	PAX5-201	-104	PAX5-201;PAX5-202;PAX5-203;PAX5-204;PAX5-205;PAX5-206;PAX5-207	PAX5;PAX5;PAX5;PAX5;PAX5;PAX5;PAX5	0;0;0;0;0;0;0	FALSE	Promoter	CpGisland
Liver	cg11583326	11.7646	7.1751e-25	4.17307e-22	POU5F2	JH602056.1	+	12482052	12482052	Exon (NA, exon 2 of 1)	102	12619864	12620899	1036	2	POU5F2-201	138799	NA	NA	NA	TRUE	Exon	CpGisland
Liver	cg11626190	8.02663	8.59566e-14	5.82439e-12	MEF2D	JH602198.1	+	1697273	1697273	Exon (MEF2D-203/MEF2D, exon 4 of 12)	244	1687572	1710717	23146	2	MEF2D-203	13396	MEF2D-203;MEF2D-201;MEF2D-202	MEF2D;MEF2D;MEF2D	0;0;0	TRUE	Exon	CpGisland
Liver	cg11692953	7.40709	3.71668e-12	1.82673e-10	BTRC	JH602144.1	+	991126	991126	Intron (BTRC-201/BTRC, intron 4 of 14)	190	868563	1060248	191686	1	BTRC-201	122514	BTRC-201;BTRC-202	BTRC;BTRC	0;0	TRUE	Intron	NA
Liver	cg11755788	7.71175	5.95341e-13	3.44102e-11	PAX2	JH602144.1	+	384410	384410	Intron (PAX2-201/PAX2, intron 1 of 10)	190	375866	453930	78065	1	PAX2-201	8543	PAX2-201;PAX2-202;PAX2-203	PAX2;PAX2;PAX2	0;0;0	TRUE	Intron	CpGisland
Liver	cg11793825	9.48336	6.77476e-18	1.0566e-15	KLF13	JH602081.1	-	1482285	1482285	Downstream (<1kb)	127	1573326	1580071	6746	2	KLF13-202	97787	OTUD7A-201	OTUD7A	0	FALSE	Intergenic_downstream	NA
Liver	cg11863330	10.1283	8.26836e-20	2.00618e-17	HOXC4	JH602217.1	-	2135407	2135407	Intron (NA, intron 1 of 0)	263	2106364	2109979	3616	1	HOXC4-203	29091	NA	NA	NA	TRUE	Intron	CpGisland
Liver	cg11905007	9.36738	1.47654e-17	2.14691e-15	ENSHGLG00000020366	JH602201.1	+	2985924	2985924	Distal Intergenic	247	2869684	2869953	270	1	transcript:ENSHGLT00000028576	116239	NA	NA	NA	FALSE	Intergenic_downstream	CpGisland
Liver	cg11908885	8.47423	5.12021e-15	4.38469e-13	CELF4	JH602092.1	+	11730902	11730902	Promoter (<=1kb)	138	11452545	11731251	278707	2	CELF4-201	349	CELF4-201	CELF4	0	TRUE	Exon	CpGisland
Liver	cg11967831	7.81303	3.20943e-13	1.96486e-11	PHOX2B	JH602074.1	+	25232874	25232874	Promoter (1-2kb)	120	25234372	25237102	2731	1	PHOX2B-201	-1498	PHOX2B-201	PHOX2B	0	FALSE	Promoter	NA
Liver	cg11975654	9.64263	2.30829e-18	4.10449e-16	NOVA1	JH602133.1	-	5821875	5821875	Promoter (<=1kb)	179	5821477	5971637	150161	1	NOVA1-201	397	NOVA1-201;NOVA1-202	NOVA1;NOVA1	0;0	TRUE	fiveUTR	CpGisland
Liver	cg12063651	7.69521	6.58283e-13	3.77357e-11	ZIC2	JH602106.1	+	11153261	11153261	Intron (NA, intron 1 of 0)	152	11163916	11167457	3542	2	ZIC2-201	14148	NA	NA	NA	TRUE	Intron	NA
Liver	cg12067414	10.7362	1.17121e-21	4.03664e-19	SOX2	JH602043.1	-	59571527	59571527	Promoter (<=1kb)	89	59570915	59571871	957	1	SOX2-201	611	SOX2-201	SOX2	0	TRUE	Exon	CpGisland
Liver	cg12126703	7.61934	1.0421e-12	5.78375e-11	RALGAPA2	JH602054.1	-	20945748	20945748	Intron (RALGAPA2-201/RALGAPA2, intron 37 of 38)	100	20885215	21171787	286573	2	RALGAPA2-201	225991	RALGAPA2-201;RALGAPA2-202	RALGAPA2;RALGAPA2	0;0	TRUE	Intron	NA
Liver	cg12231969	13.5258	1.44022e-30	3.35056e-27	EN1	JH602045.1	-	26333125	26333125	Promoter (<=1kb)	91	26333653	26337904	4252	1	EN1-201	-529	EN1-201	EN1	0	FALSE	Promoter	CpGisland
Liver	cg12309991	7.64095	9.14545e-13	5.10627e-11	ZEB2	JH602045.1	-	44226972	44226972	Distal Intergenic	91	44102186	44139997	37812	2	ZEB2-202	-87023	NA	NA	NA	FALSE	Intergenic_upstream	CpGisland
Liver	cg12385547	8.36693	1.01405e-14	8.13481e-13	MSX1	JH602068.1	+	21853990	21853990	Promoter (3-4kb)	114	21857461	21861337	3877	1	MSX1-201	-3423	MSX1-201	MSX1	0	FALSE	Promoter	CpGisland
Liver	cg12459762	8.58004	2.59893e-15	2.34047e-13	RNF220	JH602219.1	-	409189	409189	Intron (RNF220-201/RNF220, intron 2 of 14)	265	313660	543186	229527	1	RNF220-201	95528	RNF220-201	RNF220	0	TRUE	Intron	NA
Liver	cg12544297	7.50935	2.01924e-12	1.0649e-10	DENND1A	JH602073.1	+	10974727	10974727	Distal Intergenic	119	11043348	11401766	358419	1	DENND1A-202	-68621	NA	NA	NA	FALSE	Intergenic_upstream	CpGisland
Liver	cg12737399	7.54354	1.64494e-12	8.81418e-11	UNCX	JH602053.1	-	26790755	26790755	Promoter (2-3kb)	99	26793627	26797752	4126	1	UNCX-201	-2873	UNCX-201;UNCX-202	UNCX;UNCX	0;0	FALSE	Promoter	CpGisland
Liver	cg12773967	7.4648	2.63554e-12	1.34019e-10	RNF220	JH602219.1	+	426259	426259	Intron (RNF220-201/RNF220, intron 2 of 14)	265	313660	543186	229527	1	RNF220-201	112598	RNF220-201	RNF220	0	TRUE	Intron	NA
Liver	cg12841266	14.5095	7.85475e-34	5.48203e-30	LHFPL4	JH602044.1	+	4221480	4221480	Promoter (<=1kb)	90	4194321	4222105	27785	2	LHFPL4-201	625	LHFPL4-201	LHFPL4	0	TRUE	Exon	CpGisland
Liver	cg12879445	12.5811	1.74239e-27	1.87086e-24	UNC79	JH602047.1	+	9870710	9870710	Promoter (<=1kb)	93	9870675	10156960	286286	1	UNC79-201	0	UNC79-201;UNC79-202	UNC79;UNC79	0;0	TRUE	Exon	CpGisland
Liver	cg12911558	7.86793	2.29177e-13	1.44098e-11	ZNF503	JH602067.1	+	8757248	8757248	Promoter (3-4kb)	113	8749216	8753788	4573	2	ZNF503-201	-3411	ZNF503-201	ZNF503	0	TRUE	Exon	CpGisland
Liver	cg13030894	8.14355	4.14597e-14	2.99852e-12	PTGS1	JH602073.1	-	12964246	12964246	Distal Intergenic	119	12915206	12937824	22619	2	PTGS1-201	-26470	NA	NA	NA	FALSE	Intergenic_upstream	NA
Liver	cg13057591	8.07464	6.37601e-14	4.46113e-12	AGBL4	JH602172.1	-	4157259	4157259	5' UTR	218	3061342	4418967	1357626	1	AGBL4-201	1095868	AGBL4-201;AGBL4-202;BEND5-201	AGBL4;AGBL4;BEND5	0;0;0	TRUE	fiveUTR	CpGisland
Liver	cg13090801	7.64547	8.89889e-13	4.97856e-11	ZFHX3	JH602059.1	-	15099383	15099383	Exon (ZFHX3-201/ZFHX3, exon 11 of 11)	105	15098960	15254127	155168	2	ZFHX3-201	154696	ZFHX3-201	ZFHX3	0	TRUE	Exon	NA
Liver	cg13107977	7.29834	7.07328e-12	3.26928e-10	BHLHE22	JH602057.1	-	27004145	27004145	Distal Intergenic	103	27008471	27009583	1113	2	BHLHE22-201	5487	BHLHE22-201	BHLHE22	5438	FALSE	Intergenic_downstream	NA
Liver	cg13111832	7.8256	2.97154e-13	1.83127e-11	PAX2	JH602144.1	+	313236	313236	Distal Intergenic	190	375866	453930	78065	1	PAX2-201	-62630	NA	NA	NA	FALSE	Intergenic_upstream	CpGisland
Liver	cg13163729	7.79819	3.51447e-13	2.13755e-11	SIX3	JH602051.1	-	26387834	26387834	Exon (SIX3-201/SIX3, exon 2 of 3)	97	26380088	26390888	10801	1	SIX3-201	7745	SIX3-201;SIX3-202	SIX3;SIX3	0;0	TRUE	Exon	CpGisland
Liver	cg13193455	7.32189	6.15603e-12	2.90792e-10	POU3F1	JH602077.1	+	20684798	20684798	Promoter (<=1kb)	123	20684402	20685757	1356	2	POU3F1-201	911	POU3F1-201	POU3F1	0	TRUE	Exon	CpGisland
Liver	cg13204934	9.30857	2.18817e-17	3.00922e-15	GRHL2	JH602076.1	-	18784995	18784995	Promoter (<=1kb)	122	18784187	18916358	132172	1	GRHL2-201	759	GRHL2-201	GRHL2	0	TRUE	fiveUTR	NA
Liver	cg13272546	8.23691	2.30708e-14	1.73137e-12	SEZ6	JH602099.1	+	1550448	1550448	Intron (SEZ6-201/SEZ6, intron 1 of 16)	145	1518420	1567879	49460	2	SEZ6-201	17431	SEZ6-201;SEZ6-202;SEZ6-203	SEZ6;SEZ6;SEZ6	0;0;0	TRUE	Intron	CpGisland
Liver	cg13400013	9.93303	3.17883e-19	6.62264e-17	EN1	JH602045.1	-	26330876	26330876	Promoter (2-3kb)	91	26333653	26337904	4252	1	EN1-201	-2778	EN1-201	EN1	0	FALSE	Promoter	CpGisland
Liver	cg13459593	7.43241	3.19691e-12	1.59371e-10	LBX1	JH602144.1	+	776508	776508	Downstream (2-3kb)	190	778866	780365	1500	2	LBX1-201	3857	LBX1-201	LBX1	3857	FALSE	Intergenic_downstream	CpGisland
Liver	cg13480742	10.1235	8.547e-20	2.02209e-17	TFAP2A	JH602069.1	+	15442410	15442410	Intron (NA, intron 1 of 0)	115	15420849	15436028	15180	1	TFAP2A-202	21512	NA	NA	NA	TRUE	Intron	CpGisland
Liver	cg13486820	9.03115	1.37874e-16	1.65907e-14	BARHL2	JH602055.1	-	7028288	7028288	Exon (BARHL2-201/BARHL2, exon 1 of 3)	101	7027069	7034308	7240	1	BARHL2-201	1170	BARHL2-201	BARHL2	0	TRUE	Exon	NA
Liver	cg13548252	7.50333	2.09331e-12	1.09848e-10	SOX14	JH602043.1	-	14284917	14284917	Distal Intergenic	89	14278020	14279496	1477	1	SOX14-201	6897	NA	NA	NA	FALSE	Intergenic_downstream	NA
Liver	cg13623216	7.64672	8.83196e-13	4.95104e-11	NPAS3	JH602151.1	+	3900278	3900278	Intron (NPAS3-201/NPAS3, intron 1 of 11)	197	3006512	3904799	898288	2	NPAS3-201	4473	NPAS3-201	NPAS3	0	TRUE	Intron	CpGisland
Liver	cg13637949	9.94098	3.00979e-19	6.36548e-17	HOXD3	JH602100.1	+	13297517	13297517	Intron (HOXD3-201/HOXD3, intron 1 of 4)	146	13292936	13314622	21687	1	HOXD3-201	4580	HOXD4-201;HOXD3-201	HOXD4;HOXD3	0;0	TRUE	Intron	CpGisland
Liver	cg13652891	8.73418	9.60658e-16	9.33327e-14	SOX13	JH602120.1	+	6860864	6860864	Intron (NA, intron 2 of 0)	166	6848218	6888467	40250	2	SOX13-201	27603	SOX13-201	SOX13	0	TRUE	Intron	NA
Liver	cg13720362	7.36544	4.75832e-12	2.29823e-10	NR2E1	JH602093.1	+	14114886	14114886	Intron (NR2E1-201/NR2E1, intron 1 of 8)	139	14098360	14119772	21413	2	NR2E1-201	4838	NR2E1-201;NR2E1-202	NR2E1;NR2E1	0;0	TRUE	Intron	NA
Liver	cg13732394	11.0899	9.43769e-23	4.11675e-20	DBX1	JH602079.1	+	11442896	11442896	Intron (DBX1-201/DBX1, intron 2 of 5)	125	11440470	11444150	3681	2	DBX1-201	1206	DBX1-201	DBX1	0	TRUE	Intron	CpGisland
Liver	cg13776863	8.92756	2.72332e-16	2.9698e-14	POU5F2	JH602056.1	+	12495253	12495253	Distal Intergenic	102	12619864	12620899	1036	2	POU5F2-201	125646	NA	NA	NA	FALSE	Intergenic_downstream	CpGisland
Liver	cg13793953	10.6114	2.82736e-21	8.40203e-19	CHST11	JH602063.1	-	4391057	4391057	Promoter (<=1kb)	109	4223561	4391218	167658	2	CHST11-201	161	CHST11-201	CHST11	0	TRUE	Exon	CpGisland
Liver	cg13866150	8.02356	8.76089e-14	5.92198e-12	OTP	JH602182.1	+	2104417	2104417	Promoter (6-7kb)	228	2089873	2098064	8192	2	OTP-201	-6304	NA	NA	NA	FALSE	Promoter	NA
Liver	cg13885773	10.7794	8.62512e-22	3.16826e-19	TREM2	JH602067.1	+	17557372	17557372	Distal Intergenic	113	17643363	17648231	4869	1	TREM2-201	-85943	NA	NA	NA	FALSE	Intergenic_upstream	CpGisland
Liver	cg14012997	10.4689	7.70067e-21	2.23937e-18	PAX2	JH602144.1	+	310767	310767	Distal Intergenic	190	375866	453930	78065	1	PAX2-201	-65051	NA	NA	NA	FALSE	Intergenic_upstream	CpGisland
Liver	cg14063008	7.47027	2.55087e-12	1.30426e-10	DAB2IP	JH602073.1	+	13554582	13554582	Exon (DAB2IP-201/DAB2IP, exon 3 of 16)	119	13472672	13595693	123022	2	DAB2IP-201	41111	DAB2IP-201;DAB2IP-203;DAB2IP-204;DAB2IP-205;DAB2IP-206;DAB2IP-207	DAB2IP;DAB2IP;DAB2IP;DAB2IP;DAB2IP;DAB2IP	0;0;0;0;0;0	TRUE	Exon	CpGisland
Liver	cg14171314	9.38419	1.3192e-17	1.92817e-15	HOXA2	JH602052.1	-	3502676	3502676	Promoter (<=1kb)	98	3501817	3504750	2934	1	HOXA2-201	810	HOXA3-201;HOXA2-201	HOXA3;HOXA2	0;0	TRUE	Exon	CpGisland
Liver	cg14297772	8.89195	3.43816e-16	3.66751e-14	EN1	JH602045.1	-	26333168	26333168	Promoter (<=1kb)	91	26333653	26337904	4252	1	EN1-201	-534	EN1-201	EN1	0	FALSE	Promoter	CpGisland
Liver	cg14328037	8.97515	1.99285e-16	2.29895e-14	HOXD3	JH602100.1	+	13297448	13297448	Intron (HOXD3-201/HOXD3, intron 1 of 4)	146	13292936	13314622	21687	1	HOXD3-201	4511	HOXD4-201;HOXD3-201	HOXD4;HOXD3	0;0	TRUE	Intron	CpGisland
Liver	cg14387043	11.9838	1.44231e-25	9.82075e-23	NOL4	JH602092.1	-	8685659	8685659	Promoter (<=1kb)	138	8359584	8685781	326198	2	NOL4-201	122	NOL4-201;NOL4-202;NOL4-203	NOL4;NOL4;NOL4	0;0;0	TRUE	Exon	CpGisland
Liver	cg14427009	7.39648	3.95846e-12	1.93535e-10	PCDH17	JH602061.1	-	18961051	18961051	Exon (PCDH17-201/PCDH17, exon 2 of 5)	107	18958276	19054381	96106	1	PCDH17-201	2726	PCDH17-201;PCDH17-202	PCDH17;PCDH17	0;0	TRUE	Exon	CpGisland
Liver	cg14451207	7.33579	5.67067e-12	2.68775e-10	HSD17B12	JH602080.1	+	4404255	4404255	Intron (NA, intron 1 of 0)	126	4160053	4316370	156318	2	HSD17B12-201	-87884	NA	NA	NA	TRUE	Intron	CpGisland
Liver	cg14528339	7.5586	1.50259e-12	8.09806e-11	HOXC4	JH602217.1	-	2135391	2135391	Intron (NA, intron 1 of 0)	263	2106364	2109979	3616	1	HOXC4-203	29075	NA	NA	NA	TRUE	Intron	CpGisland
Liver	cg14550429	8.63043	1.87895e-15	1.75434e-13	FOXC1	JH602069.1	-	23062334	23062334	Promoter (<=1kb)	115	23060751	23062343	1593	2	FOXC1-201	9	FOXC1-201	FOXC1	0	TRUE	Exon	CpGisland
Liver	cg14627911	7.77549	4.0374e-13	2.44495e-11	NFATC2	JH602103.1	+	4353755	4353755	Distal Intergenic	149	4366406	4455388	88983	1	NFATC2-203	-12651	NA	NA	NA	FALSE	Intergenic_upstream	CpGisland
Liver	cg14737427	7.37014	4.62771e-12	2.23902e-10	UNCX	JH602053.1	-	26790812	26790812	Promoter (2-3kb)	99	26793627	26797752	4126	1	UNCX-201	-2864	UNCX-201;UNCX-202	UNCX;UNCX	0;0	FALSE	Promoter	NA
Liver	cg14820859	8.29227	1.6271e-14	1.27595e-12	PRRX1	JH602139.1	-	8371377	8371377	Intron (PRRX1-201/PRRX1, intron 1 of 4)	185	8361033	8435656	74624	1	PRRX1-201	10295	PRRX1-201;PRRX1-202	PRRX1;PRRX1	0;0	TRUE	Intron	NA
Liver	cg14850368	13.53	1.39517e-30	3.35056e-27	MDGA2	JH602044.1	-	20952026	20952026	Promoter (<=1kb)	90	20951954	21754936	802983	1	MDGA2-201	23	MDGA2-201	MDGA2	0	TRUE	Exon	CpGisland
Liver	cg14940505	10.1839	5.62251e-20	1.42694e-17	CADM1	JH602097.1	-	10620460	10620460	Exon (CADM1-202/CADM1, exon 9 of 12)	143	10591824	10932981	341158	2	CADM1-201	312521	CADM1-201;CADM1-202;CADM1-203;CADM1-204;CADM1-205;CADM1-206	CADM1;CADM1;CADM1;CADM1;CADM1;CADM1	0;0;0;0;0;0	TRUE	Exon	NA
Liver	cg15028514	8.88475	3.604e-16	3.82558e-14	YTHDF1	JH602054.1	+	28906286	28906286	Exon (MIR124-3-201/MIR124-3-201, exon 1 of 1)	100	28917942	28933599	15658	2	YTHDF1-201	27265	NA	NA	NA	TRUE	Exon	CpGisland
Liver	cg15075184	7.5796	1.32431e-12	7.26341e-11	ISL1	JH602072.1	-	8005175	8005175	Intron (ISL1-201/ISL1, intron 1 of 5)	118	7994242	8006311	12070	2	ISL1-201	1136	ISL1-201	ISL1	0	TRUE	Intron	NA
Liver	cg15091323	7.66909	7.71306e-13	4.35882e-11	BCL11A	JH602146.1	-	1368290	1368290	Promoter (<=1kb)	192	1367781	1460371	92591	1	BCL11A-201	460	BCL11A-201;BCL11A-202	BCL11A;BCL11A	0;0	TRUE	fiveUTR	CpGisland
Liver	cg15201877	8.46422	5.45848e-15	4.64587e-13	PTGER3	JH602055.1	-	25177713	25177713	Promoter (<=1kb)	101	25177242	25209415	32174	1	PTGER3-201	422	PTGER3-201	PTGER3	0	TRUE	Exon	CpGisland
Liver	cg15358663	9.3312	1.88107e-17	2.63889e-15	PAX2	JH602144.1	+	310772	310772	Distal Intergenic	190	375866	453930	78065	1	PAX2-201	-65046	NA	NA	NA	FALSE	Intergenic_upstream	CpGisland
Liver	cg15376789	8.49059	4.61205e-15	3.96221e-13	HOXD3	JH602100.1	+	13300773	13300773	Intron (HOXD3-201/HOXD3, intron 1 of 4)	146	13292936	13314622	21687	1	HOXD3-201	7836	HOXD4-201;HOXD3-201;HOXD3-202	HOXD4;HOXD3;HOXD3	0;0;0	TRUE	Intron	CpGisland
Liver	cg15385409	10.6514	2.13241e-21	6.68881e-19	PRDM13	JH602123.1	-	5431293	5431293	Promoter (2-3kb)	169	5421522	5428848	7327	2	PRDM13-201	-2493	PRDM13-201	PRDM13	0	FALSE	Promoter	CpGisland
Liver	cg15403466	7.98749	1.0958e-13	7.28367e-12	TFAP2A	JH602069.1	+	15413944	15413944	Promoter (4-5kb)	115	15418260	15436379	18120	1	TFAP2A-201	-4268	TFAP2A-201	TFAP2A	0	FALSE	Promoter	CpGisland
Liver	cg15416058	7.41598	3.52535e-12	1.74808e-10	BHLHE22	JH602057.1	+	27216598	27216598	Distal Intergenic	103	27008471	27009583	1113	2	BHLHE22-201	-206966	NA	NA	NA	FALSE	Intergenic_upstream	CpGisland
Liver	cg15431157	7.84261	2.67726e-13	1.67168e-11	OTX1	JH602075.1	+	10388114	10388114	Promoter (1-2kb)	121	10379917	10386708	6792	2	OTX1-201	-1405	OTX1-201;EHBP1-201	OTX1;EHBP1	0;0	FALSE	Promoter	CpGisland
Liver	cg15608939	9.09067	9.30898e-17	1.14991e-14	NTN1	JH602099.1	+	11509351	11509351	Distal Intergenic	145	11526050	11703258	177209	1	NTN1-201	-16651	NA	NA	NA	FALSE	Intergenic_upstream	CpGisland
Liver	cg15639937	7.31757	6.31507e-12	2.96299e-10	NR2E1	JH602093.1	+	14164308	14164308	Intron (NA, intron 1 of 0)	139	14098360	14119772	21413	2	NR2E1-201	-44487	NA	NA	NA	TRUE	Intron	NA
Liver	cg15658912	7.55759	1.51177e-12	8.13182e-11	SOX2	JH602043.1	-	59571572	59571572	Promoter (<=1kb)	89	59570915	59571871	957	1	SOX2-201	656	SOX2-201	SOX2	0	TRUE	Exon	CpGisland
Liver	cg15682828	8.83652	4.93812e-16	5.10583e-14	ZIC2	JH602106.1	-	11166618	11166618	Promoter (<=1kb)	152	11163916	11167457	3542	2	ZIC2-201	791	ZIC2-201	ZIC2	0	TRUE	Exon	CpGisland
Liver	cg15726426	7.3195	6.24347e-12	2.93432e-10	KCNA3	JH602085.1	+	6375611	6375611	Promoter (<=1kb)	131	6364325	6376208	11884	2	KCNA3-201	549	KCNA3-201	KCNA3	0	TRUE	Exon	CpGisland
Liver	cg15764632	7.29923	7.03627e-12	3.25757e-10	ZNF503	JH602067.1	-	8760445	8760445	Promoter (6-7kb)	113	8749216	8753788	4573	2	ZNF503-201	-6705	NA	NA	NA	TRUE	Promoter	CpGisland
Liver	cg15776582	7.28683	7.56943e-12	3.48131e-10	UNC79	JH602047.1	+	9870535	9870535	Promoter (<=1kb)	93	9870675	10156960	286286	1	UNC79-201	-140	UNC79-201;UNC79-202	UNC79;UNC79	0;0	FALSE	Promoter	CpGisland
Liver	cg15794906	8.79509	6.46766e-16	6.51833e-14	TBCA	JH602182.1	+	2312575	2312575	Distal Intergenic	228	2153570	2228543	74974	2	TBCA-201	-84031	NA	NA	NA	FALSE	Intergenic_upstream	CpGisland
Liver	cg15809618	9.15954	5.90052e-17	7.55618e-15	MSX1	JH602068.1	+	21853977	21853977	Promoter (3-4kb)	114	21857461	21861337	3877	1	MSX1-201	-3436	MSX1-201	MSX1	0	FALSE	Promoter	NA
Liver	cg15852963	7.44714	2.92826e-12	1.47163e-10	SOX2	JH602043.1	+	59580722	59580722	Distal Intergenic	89	59570915	59571871	957	1	SOX2-201	9758	NA	NA	NA	FALSE	Intergenic_downstream	NA
Liver	cg15903069	7.49641	2.18181e-12	1.14277e-10	SKOR2	JH602091.1	-	10829794	10829794	Distal Intergenic	137	10758013	10809789	51777	2	SKOR2-201	-20005	NA	NA	NA	FALSE	Intergenic_upstream	NA
Liver	cg15913680	8.1171	4.89181e-14	3.48379e-12	PDE2A	JH602130.1	-	4305010	4305010	Exon (PDE2A-201/PDE2A, exon 2 of 31)	176	4269347	4369486	100140	1	PDE2A-201	35614	PDE2A-201;PDE2A-202	PDE2A;PDE2A	0;0	TRUE	Exon	CpGisland
Liver	cg15957055	7.65395	8.45356e-13	4.74845e-11	ENSHGLG00000020366	JH602201.1	-	2985940	2985940	Distal Intergenic	247	2869684	2869953	270	1	transcript:ENSHGLT00000028576	116304	NA	NA	NA	FALSE	Intergenic_downstream	CpGisland
Liver	cg15981030	8.13365	4.41101e-14	3.17376e-12	TP53INP2	JH602155.1	+	4670695	4670695	Exon (TP53INP2-201/TP53INP2, exon 4 of 5)	201	4666640	4675556	8917	2	TP53INP2-201	4861	TP53INP2-201	TP53INP2	0	TRUE	Exon	CpGisland
Liver	cg16064137	8.09241	5.70708e-14	4.00313e-12	LMO1	JH602079.1	-	447180	447180	Distal Intergenic	125	393345	431015	37671	2	LMO1-202	-16165	NA	NA	NA	FALSE	Intergenic_upstream	CpGisland
Liver	cg16181889	7.39379	4.02201e-12	1.95955e-10	SIM1	JH602123.1	-	4487856	4487856	Intron (SIM1-201/SIM1, intron 2 of 11)	169	4479589	4558434	78846	1	SIM1-201	8218	SIM1-201	SIM1	0	TRUE	Intron	CpGisland
Liver	cg16263101	7.39053	4.10058e-12	1.99435e-10	DLX1	JH602100.1	+	9515416	9515416	Promoter (<=1kb)	146	9514573	9519724	5152	1	DLX1-201	794	METAP1D-201;DLX1-201	METAP1D;DLX1	0;0	TRUE	Exon	CpGisland
Liver	cg16313026	14.7723	1.03646e-34	1.44674e-30	EN2	JH602113.1	+	2447139	2447139	Promoter (<=1kb)	159	2438900	2446680	7781	2	EN2-201	-410	EN2-201	EN2	-410	FALSE	Promoter	CpGisland
Liver	cg16390009	10.878	4.283e-22	1.61579e-19	DENND1A	JH602073.1	+	10974693	10974693	Distal Intergenic	119	11043348	11401766	358419	1	DENND1A-202	-68607	NA	NA	NA	FALSE	Intergenic_upstream	CpGisland
Liver	cg16435898	11.5442	3.56912e-24	1.95371e-21	FOXG1	JH602133.1	+	3544427	3544427	Promoter (<=1kb)	179	3543687	3545147	1461	2	FOXG1-201	720	FOXG1-201	FOXG1	0	TRUE	Exon	CpGisland
Liver	cg16524928	8.90872	3.08089e-16	3.33369e-14	NKX2-2	JH602054.1	+	21860362	21860362	Promoter (<=1kb)	100	21857641	21860040	2400	2	NKX2-2-202	-321	NKX2-2-201;NKX2-2-202	NKX2-2;NKX2-2	0;0	FALSE	Promoter	CpGisland
Liver	cg16561874	10.7698	9.22941e-22	3.3033e-19	UNC79	JH602047.1	+	9870525	9870525	Promoter (<=1kb)	93	9870675	10156960	286286	1	UNC79-201	-150	UNC79-201;UNC79-202	UNC79;UNC79	0;0	FALSE	Promoter	CpGisland
Liver	cg16573177	7.34071	5.5083e-12	2.62459e-10	NKX2-1	JH602151.1	+	398691	398691	Distal Intergenic	197	300458	305517	5060	1	NKX2-1-201	98232	NA	NA	NA	FALSE	Intergenic_downstream	NA
Liver	cg16670181	8.85665	4.33015e-16	4.51063e-14	PAX9	JH602151.1	-	146580	146580	5' UTR	197	133476	149636	16161	2	PAX9-201	3008	PAX9-201	PAX9	0	TRUE	fiveUTR	CpGisland
Liver	cg16692317	12.9436	1.16071e-28	1.62017e-25	PAX3	JH602136.1	+	2870758	2870758	Promoter (<=1kb)	182	2871162	2961944	90783	1	PAX3-201	-356	PAX3-201	PAX3	0	FALSE	Promoter	CpGisland
Liver	cg16743922	8.14171	4.19409e-14	3.02549e-12	FBXW4	JH602144.1	+	1142394	1142394	Intron (FBXW4-201/FBXW4, intron 5 of 8)	190	1107689	1183958	76270	2	FBXW4-201	41564	FBXW4-201	FBXW4	0	TRUE	Intron	NA
Liver	cg16744551	12.4824	3.63081e-27	3.62004e-24	ISL1	JH602072.1	+	8006264	8006264	Promoter (<=1kb)	118	7994242	8006311	12070	2	ISL1-201	47	ISL1-201	ISL1	0	TRUE	fiveUTR	CpGisland
Liver	cg16804284	11.9756	1.5315e-25	1.01797e-22	FOXG1	JH602133.1	+	3544162	3544162	Promoter (<=1kb)	179	3543687	3545147	1461	2	FOXG1-201	985	FOXG1-201	FOXG1	0	TRUE	Exon	CpGisland
Liver	cg16831573	9.51722	5.39206e-18	8.75175e-16	CDK5R2	JH602136.1	-	6053946	6053946	Promoter (<=1kb)	182	6053550	6054659	1110	2	CDK5R2-201	665	CDK5R2-201	CDK5R2	0	TRUE	Exon	CpGisland
Liver	cg16848740	8.31458	1.41303e-14	1.11749e-12	HOXA11	JH602052.1	-	3421374	3421374	Intron (HOXA11-201/HOXA11, intron 1 of 1)	98	3418723	3423950	5228	1	HOXA11-201	2650	HOXA11-201;HOXA10-201	HOXA11;HOXA10	0;0	TRUE	Intron	CpGisland
Liver	cg16861303	7.41318	3.58449e-12	1.77112e-10	NR2F2	JH602081.1	+	7719347	7719347	Exon (NR2F2-202/NR2F2, exon 2 of 3)	127	7701674	7728408	26735	2	NR2F2-201	9061	NR2F2-201;NR2F2-202;NR2F2-203	NR2F2;NR2F2;NR2F2	0;0;0	TRUE	Exon	CpGisland
Liver	cg16938805	9.85674	5.36398e-19	1.05455e-16	DBX1	JH602079.1	-	11444346	11444346	Promoter (<=1kb)	125	11440470	11444150	3681	2	DBX1-201	-244	DBX1-201	DBX1	0	FALSE	Promoter	CpGisland
Liver	cg16967880	9.60742	2.93054e-18	5.05012e-16	HOXA10	JH602052.1	+	3431482	3431482	5' UTR	98	3425468	3433967	8500	1	HOXA10-201	6013	HOXA10-201;HOXA10-202	HOXA10;HOXA10	0;0	TRUE	fiveUTR	CpGisland
Liver	cg16972488	8.15751	3.79886e-14	2.769e-12	HOXD3	JH602100.1	+	13297571	13297571	Intron (HOXD3-201/HOXD3, intron 1 of 4)	146	13292936	13314622	21687	1	HOXD3-201	4586	HOXD4-201;HOXD3-201	HOXD4;HOXD3	0;0	TRUE	Intron	CpGisland
Liver	cg17026220	8.17391	3.42787e-14	2.50512e-12	HOXC8	JH602217.1	+	2071254	2071254	Distal Intergenic	263	2063841	2067430	3590	1	HOXC8-201	7364	HOXC8-201	HOXC8	0	FALSE	Intergenic_downstream	NA
Liver	cg17030233	9.63533	2.42542e-18	4.25852e-16	EN1	JH602045.1	-	26330889	26330889	Promoter (2-3kb)	91	26333653	26337904	4252	1	EN1-201	-2765	EN1-201	EN1	0	FALSE	Promoter	CpGisland
Liver	cg17063148	8.86888	3.9979e-16	4.19584e-14	DRGX	JH602241.1	+	566059	566059	Promoter (<=1kb)	287	566793	592507	25715	1	DRGX-201	-686	DRGX-201	DRGX	0	FALSE	Promoter	CpGisland
Liver	cg17080525	7.33385	5.73621e-12	2.7142e-10	IKZF4	JH602115.1	-	12022979	12022979	Promoter (<=1kb)	161	12007506	12023121	15616	2	IKZF4-201	142	IKZF4-201;IKZF4-202	IKZF4;IKZF4	0;0	TRUE	fiveUTR	CpGisland
Liver	cg17247114	10.6273	2.52919e-21	7.67471e-19	HOXD3	JH602100.1	+	13305376	13305376	Intron (HOXD3-201/HOXD3, intron 2 of 4)	146	13292936	13314622	21687	1	HOXD3-201	12391	HOXD3-201;HOXD3-202	HOXD3;HOXD3	0;0	TRUE	Intron	NA
Liver	cg17435471	9.99958	2.01126e-19	4.45623e-17	TLX1	JH602144.1	-	712242	712242	Exon (TLX1-201/TLX1, exon 2 of 4)	190	710389	717339	6951	1	TLX1-201	1804	TLX1-201	TLX1	0	TRUE	Exon	CpGisland
Liver	cg17532928	7.46595	2.61747e-12	1.33343e-10	RAD54B	JH602076.1	+	1831009	1831009	5' UTR	122	1773725	1878641	104917	2	RAD54B-201	47632	RAD54B-201;FSBP-201	RAD54B;FSBP	0;0	TRUE	fiveUTR	NA
Liver	cg17537062	9.04453	1.2623e-16	1.53885e-14	CBLN1	JH602070.1	+	7264914	7264914	Promoter (<=1kb)	116	7264434	7268105	3672	1	CBLN1-201	431	CBLN1-201	CBLN1	0	TRUE	Exon	CpGisland
Liver	cg17609931	8.43053	6.76712e-15	5.58928e-13	HAND2	JH602082.1	-	5031367	5031367	Distal Intergenic	128	5033932	5038343	4412	2	HAND2-201	6977	HAND2-201	HAND2	0	FALSE	Intergenic_downstream	CpGisland
Liver	cg17641859	10.4861	6.82651e-21	2.00606e-18	PAX2	JH602144.1	+	358434	358434	Distal Intergenic	190	375866	453930	78065	1	PAX2-201	-17432	NA	NA	NA	FALSE	Intergenic_upstream	CpGisland
Liver	cg17668518	10.6677	1.90094e-21	6.09985e-19	PRDM13	JH602123.1	-	5431288	5431288	Promoter (2-3kb)	169	5421522	5428848	7327	2	PRDM13-201	-2488	PRDM13-201	PRDM13	0	FALSE	Promoter	CpGisland
Liver	cg17702917	8.52015	3.81698e-15	3.31959e-13	POU3F2	JH602123.1	-	6287389	6287389	Promoter (<=1kb)	169	6286066	6287397	1332	2	POU3F2-201	8	POU3F2-201	POU3F2	0	TRUE	Exon	CpGisland
Liver	cg17705334	7.57396	1.36999e-12	7.48454e-11	ZMIZ1	JH602067.1	-	12243741	12243741	Intron (ZMIZ1-201/ZMIZ1, intron 5 of 22)	113	12145570	12299318	153749	1	ZMIZ1-201	98170	ZMIZ1-201;ZMIZ1-202;ZMIZ1-203;ZMIZ1-204	ZMIZ1;ZMIZ1;ZMIZ1;ZMIZ1	0;0;0;0	TRUE	Intron	CpGisland
Liver	cg17752822	7.80816	3.30644e-13	2.01982e-11	MEF2D	JH602198.1	+	1697093	1697093	Exon (MEF2D-202/MEF2D, exon 4 of 11)	244	1687572	1710717	23146	2	MEF2D-203	13624	MEF2D-203;MEF2D-201;MEF2D-202	MEF2D;MEF2D;MEF2D	0;0;0	TRUE	Exon	NA
Liver	cg17793776	9.07354	1.04243e-16	1.28201e-14	TBCA	JH602182.1	+	2312689	2312689	Distal Intergenic	228	2153570	2228543	74974	2	TBCA-201	-84145	NA	NA	NA	FALSE	Intergenic_upstream	CpGisland
Liver	cg17957186	8.95718	2.24241e-16	2.50405e-14	POU4F1	JH602064.1	+	21812433	21812433	Promoter (<=1kb)	110	21812850	21814747	1898	1	POU4F1-201	-417	POU4F1-201	POU4F1	0	FALSE	Promoter	CpGisland
Liver	cg18015472	8.54086	3.34251e-15	2.96231e-13	OTP	JH602182.1	+	2104044	2104044	Promoter (5-6kb)	228	2089873	2098064	8192	2	OTP-201	-5979	NA	NA	NA	FALSE	Promoter	CpGisland
Liver	cg18030834	8.75285	8.51081e-16	8.39563e-14	HMX3	JH602050.1	-	23877953	23877953	Promoter (<=1kb)	96	23875936	23877765	1830	2	HMX3-201	-236	HMX3-201	HMX3	0	FALSE	Promoter	CpGisland
Liver	cg18031544	7.48016	2.40457e-12	1.24487e-10	POMC	JH602051.1	+	7442727	7442727	Exon (POMC-201/POMC, exon 3 of 5)	97	7442292	7445020	2729	2	POMC-201	2293	EFR3B-201;EFR3B-202;EFR3B-203;POMC-201	EFR3B;EFR3B;EFR3B;POMC	84959;72736;72057;0	TRUE	Exon	CpGisland
Liver	cg18055433	8.00485	9.84012e-14	6.58769e-12	FGF8	JH602144.1	-	1257125	1257125	Promoter (<=1kb)	190	1253044	1257741	4698	2	FGF8-201	568	FGF8-201;FGF8-202;NPM3-201	FGF8;FGF8;NPM3	0;0;6214	TRUE	Exon	CpGisland
Liver	cg18119915	8.60421	2.22473e-15	2.04302e-13	HOXC4	JH602217.1	+	2135419	2135419	Intron (NA, intron 1 of 0)	263	2106364	2109979	3616	1	HOXC4-203	29054	NA	NA	NA	TRUE	Intron	NA
Liver	cg18140959	10.6719	1.84558e-21	6.03719e-19	PTGS1	JH602073.1	+	12964081	12964081	Distal Intergenic	119	12915206	12937824	22619	2	PTGS1-201	-26256	NA	NA	NA	FALSE	Intergenic_upstream	NA
Liver	cg18295902	7.35149	5.16792e-12	2.47892e-10	EHBP1	JH602075.1	-	10441745	10441745	Intron (EHBP1-201/EHBP1, intron 20 of 23)	121	10392088	10751055	358968	2	EHBP1-201	309310	EHBP1-201	EHBP1	0	TRUE	Intron	NA
Liver	cg18299835	7.82003	3.07472e-13	1.89068e-11	NFIX	JH602214.1	+	643353	643353	3' UTR	260	550931	646417	95487	1	NFIX-201	92421	NFIX-201;NFIX-202;NFIX-204;LYL1-201	NFIX;NFIX;NFIX;LYL1	0;0;0;5699	TRUE	threeUTR	CpGisland
Liver	cg18304538	11.8196	4.80187e-25	2.91421e-22	TBCA	JH602182.1	+	2319824	2319824	Distal Intergenic	228	2153570	2228543	74974	2	TBCA-201	-91280	NA	NA	NA	FALSE	Intergenic_upstream	NA
Liver	cg18311537	9.49025	6.4675e-18	1.01434e-15	HOXA9	JH602052.1	+	3436239	3436239	Promoter (2-3kb)	98	3439217	3443449	4233	1	HOXA9-201	-2930	HOXA10-201;HOXA10-202;HOXA9-201;HOXA9-202	HOXA10;HOXA10;HOXA9;HOXA9	0;0;0;0	TRUE	Exon	CpGisland
Liver	cg18342348	8.25707	2.03193e-14	1.567e-12	HOXD3	JH602100.1	+	13299105	13299105	Intron (HOXD3-201/HOXD3, intron 1 of 4)	146	13292936	13314622	21687	1	HOXD3-201	6168	HOXD4-201;HOXD3-201	HOXD4;HOXD3	0;0	TRUE	Intron	NA
Liver	cg18473521.1	8.78141	7.06951e-16	7.04855e-14	HOXC4	JH602217.1	+	2108212	2108212	3' UTR	263	2092055	2109979	17925	1	HOXC4-201	16156	HOXC4-201;HOXC4-202;HOXC4-203	HOXC4;HOXC4;HOXC4	0;0;0	TRUE	threeUTR	NA
Liver	cg18473521.2	9.16418	5.72179e-17	7.36107e-15	HOXC4	JH602217.1	-	2108212	2108212	3' UTR	263	2092055	2109979	17925	1	HOXC4-201	16156	HOXC4-201;HOXC4-202;HOXC4-203	HOXC4;HOXC4;HOXC4	0;0;0	TRUE	threeUTR	NA
Liver	cg18541104	11.085	9.7761e-23	4.19876e-20	HSD17B12	JH602080.1	-	4404247	4404247	Intron (NA, intron 1 of 0)	126	4160053	4316370	156318	2	HSD17B12-201	-87925	NA	NA	NA	TRUE	Intron	CpGisland
Liver	cg18683707	8.94618	2.41033e-16	2.65966e-14	IL17B	JH602087.1	-	8733635	8733635	Exon (IL17B-201/IL17B, exon 4 of 4)	133	8732471	8739331	6861	2	IL17B-201	5648	IL17B-201	IL17B	0	TRUE	Exon	NA
Liver	cg18722805	8.27886	1.77091e-14	1.37711e-12	USP25	JH602058.1	+	4911548	4911548	Distal Intergenic	104	4169938	4305122	135185	1	USP25-202	741609	NA	NA	NA	FALSE	Intergenic_downstream	CpGisland
Liver	cg18779960	10.0054	1.93185e-19	4.31451e-17	HOXC4	JH602217.1	-	2135401	2135401	Intron (NA, intron 1 of 0)	263	2106364	2109979	3616	1	HOXC4-203	29085	NA	NA	NA	TRUE	Intron	CpGisland
Liver	cg18872521	10.8147	6.71276e-22	2.49867e-19	HOXC10	JH602217.1	-	2039914	2039914	Promoter (<=1kb)	263	2039754	2045096	5343	1	HOXC10-201	111	HOXC10-201	HOXC10	0	TRUE	fiveUTR	NA
Liver	cg18977692	11.7158	1.02441e-24	5.83641e-22	TRIM71	JH602101.1	-	10858169	10858169	Promoter (1-2kb)	147	10859932	10929029	69098	1	TRIM71-201	-1764	TRIM71-201	TRIM71	-1715	FALSE	Promoter	NA
Liver	cg19148866	8.40997	7.71354e-15	6.29646e-13	SIX3	JH602051.1	+	26387239	26387239	Intron (SIX3-201/SIX3, intron 1 of 2)	97	26380088	26390888	10801	1	SIX3-201	7102	SIX3-201;SIX3-202	SIX3;SIX3	0;0	TRUE	Intron	CpGisland
Liver	cg19208044	9.76726	9.88764e-19	1.89064e-16	TBCA	JH602182.1	-	2319809	2319809	Distal Intergenic	228	2153570	2228543	74974	2	TBCA-201	-91266	NA	NA	NA	FALSE	Intergenic_upstream	NA
Liver	cg19397128	9.33687	1.8111e-17	2.56652e-15	TRPS1	JH602076.1	-	14035081	14035081	Promoter (<=1kb)	122	13798113	14035138	237026	2	TRPS1-201	57	TRPS1-201;TRPS1-202;TRPS1-203;TRPS1-204;TRPS1-205;TRPS1-209	TRPS1;TRPS1;TRPS1;TRPS1;TRPS1;TRPS1	0;0;0;0;0;0	TRUE	fiveUTR	CpGisland
Liver	cg19474147	10.0462	1.45867e-19	3.33785e-17	SHOX2	JH602043.1	+	35835573	35835573	Promoter (<=1kb)	89	35825922	35835756	9835	2	SHOX2-201	183	SHOX2-201	SHOX2	0	TRUE	Exon	CpGisland
Liver	cg19480146	7.44082	3.04073e-12	1.52129e-10	GDF6	JH602076.1	-	3489930	3489930	Promoter (<=1kb)	122	3474671	3490297	15627	2	GDF6-201	319	GDF6-201	GDF6	0	TRUE	Exon	CpGisland
Liver	cg19491991	8.07185	6.48783e-14	4.51672e-12	LMO1	JH602079.1	+	446680	446680	Distal Intergenic	125	393345	431015	37671	2	LMO1-202	-15664	NA	NA	NA	FALSE	Intergenic_upstream	NA
Liver	cg19502209	7.41432	3.5603e-12	1.76228e-10	TMEM174	JH602218.1	+	2339197	2339197	Distal Intergenic	264	2223093	2225855	2763	1	TMEM174-201	116103	NA	NA	NA	FALSE	Intergenic_downstream	NA
Liver	cg19529849	12.1491	4.27482e-26	3.315e-23	CELF4	JH602092.1	+	11730890	11730890	Promoter (<=1kb)	138	11452545	11731251	278707	2	CELF4-201	361	CELF4-201	CELF4	0	TRUE	Exon	CpGisland
Liver	cg19549894	9.95558	2.72253e-19	5.89186e-17	PAX6	JH602079.1	+	20554626	20554626	Promoter (<=1kb)	125	20536233	20554600	18368	2	PAX6-201	0	PAX6-202;PAX6-201	PAX6;PAX6	0;0	TRUE	fiveUTR	CpGisland
Liver	cg19555331	7.47308	2.50837e-12	1.28488e-10	POU4F2	JH602166.1	+	5448282	5448282	Exon (POU4F2-201/POU4F2, exon 2 of 2)	212	5446694	5448637	1944	1	POU4F2-201	1587	POU4F2-201	POU4F2	0	TRUE	Exon	NA
Liver	cg19626252	7.6929	6.67571e-13	3.81897e-11	GATA3	JH602088.1	+	2977392	2977392	Distal Intergenic	134	2994164	3015392	21229	1	GATA3-201	-16724	NA	NA	NA	FALSE	Intergenic_upstream	CpGisland
Liver	cg19696052	8.00758	9.67465e-14	6.49248e-12	DLX1	JH602100.1	+	9515332	9515332	Promoter (<=1kb)	146	9514573	9519724	5152	1	DLX1-201	758	METAP1D-201;DLX1-201	METAP1D;DLX1	0;0	TRUE	fiveUTR	NA
Liver	cg19711579	12.568	1.92139e-27	1.98665e-24	NEUROD1	JH602157.1	-	3498022	3498022	Promoter (<=1kb)	203	3494677	3497759	3083	2	NEUROD1-201	-311	NEUROD1-201	NEUROD1	0	FALSE	Promoter	CpGisland
Liver	cg19769850	11.5191	4.2813e-24	2.29848e-21	BARHL2	JH602055.1	-	6882020	6882020	Distal Intergenic	101	7027069	7034308	7240	1	BARHL2-201	-145098	NA	NA	NA	FALSE	Intergenic_upstream	NA
Liver	cg19819497	8.19937	2.92155e-14	2.1577e-12	HOXC4	JH602217.1	-	2135391	2135391	Intron (NA, intron 1 of 0)	263	2106364	2109979	3616	1	HOXC4-203	29075	NA	NA	NA	TRUE	Intron	CpGisland
Liver	cg19826364	7.85525	2.47738e-13	1.55418e-11	PAX5	JH602243.1	+	667632	667632	Promoter (<=1kb)	289	491892	667530	175639	2	PAX5-201	-101	PAX5-201;PAX5-202;PAX5-203;PAX5-204;PAX5-205;PAX5-206;PAX5-207	PAX5;PAX5;PAX5;PAX5;PAX5;PAX5;PAX5	0;0;0;0;0;0;0	FALSE	Promoter	CpGisland
Liver	cg19936176	7.46852	2.57773e-12	1.31558e-10	CELF4	JH602092.1	-	11452600	11452600	Exon (CELF4-201/CELF4, exon 12 of 12)	138	11452545	11731251	278707	2	CELF4-201	278603	CELF4-201	CELF4	0	TRUE	Exon	CpGisland
Liver	cg19945840	12.4742	3.85624e-27	3.71223e-24	B3GALT6	JH602131.1	+	8361461	8361461	Promoter (<=1kb)	177	8360849	8361817	969	2	B3GALT6-201	356	B3GALT6-201;SDF4-201	B3GALT6;SDF4	0;-3898	TRUE	Exon	CpGisland
Liver	cg19981759	11.9889	1.38864e-25	9.69165e-23	ZIC1	JH602043.1	-	24440022	24440022	Promoter (<=1kb)	89	24440192	24448421	8230	1	ZIC1-201	-219	ZIC4-201;ZIC4-202;ZIC1-201	ZIC4;ZIC4;ZIC1	0;0;0	FALSE	Promoter	NA
Liver	cg20149183	8.9663	2.11214e-16	2.40672e-14	OTP	JH602182.1	+	2098114	2098114	Promoter (<=1kb)	228	2089873	2098064	8192	2	OTP-201	-1	OTP-201;OTP-202	OTP;OTP	0;0	FALSE	Promoter	CpGisland
Liver	cg20161627	8.89219	3.43293e-16	3.66751e-14	GABRA1	JH602046.1	-	27763306	27763306	Promoter (<=1kb)	92	27708271	27763523	55253	2	GABRA1-201	169	GABRA1-201	GABRA1	0	TRUE	fiveUTR	NA
Liver	cg20188742	9.72248	1.34159e-18	2.49688e-16	FEZF2	JH602201.1	+	3467106	3467106	Exon (FEZF2-201/FEZF2, exon 7 of 7)	247	3462233	3468293	6061	1	FEZF2-201	4872	FEZF2-201	FEZF2	0	TRUE	Exon	NA
Liver	cg20215852	9.87159	4.84532e-19	9.66191e-17	POU4F3	JH602087.1	+	5821506	5821506	Promoter (<=1kb)	133	5821024	5822351	1328	1	POU4F3-201	433	POU4F3-201	POU4F3	0	TRUE	Exon	NA
Liver	cg20294993	10.375	1.4862e-20	4.02818e-18	TCF4	JH602105.1	+	781915	781915	Exon (TCF4-205/TCF4, exon 1 of 13)	151	686774	912160	225387	2	TCF4-201	130245	TCF4-201;TCF4-202;TCF4-203;TCF4-204;TCF4-205;TCF4-206;TCF4-207	TCF4;TCF4;TCF4;TCF4;TCF4;TCF4;TCF4	0;0;0;0;0;0;0	TRUE	Exon	CpGisland
Liver	cg20383231	8.52806	3.62836e-15	3.18531e-13	ESRP1	JH602076.1	+	1998865	1998865	Promoter (<=1kb)	122	1998902	2027724	28823	1	ESRP1-204	0	ESRP1-201;ESRP1-203;ESRP1-202;ESRP1-204	ESRP1;ESRP1;ESRP1;ESRP1	0;0;0;0	TRUE	Exon	CpGisland
Liver	cg20397004	7.9023	1.85492e-13	1.17424e-11	POLG	JH602081.1	+	16533410	16533410	Distal Intergenic	127	16491555	16509900	18346	2	POLG-201	-23509	NA	NA	NA	FALSE	Intergenic_upstream	CpGisland
Liver	cg20421508	11.0402	1.34693e-22	5.6123e-20	OTP	JH602182.1	+	2104274	2104274	Promoter (6-7kb)	228	2089873	2098064	8192	2	OTP-201	-6209	NA	NA	NA	FALSE	Promoter	CpGisland
Liver	cg20429488	7.37437	4.51308e-12	2.18736e-10	SNX27	JH602085.1	+	19333584	19333584	Exon (SNX27-201/SNX27, exon 2 of 12)	131	19305359	19385292	79934	1	SNX27-201	28224	SNX27-201	SNX27	0	TRUE	Exon	NA
Liver	cg20455118	8.97419	2.00543e-16	2.30393e-14	RNF165	JH602091.1	+	9983069	9983069	Promoter (<=1kb)	137	9982936	10086937	104002	1	RNF165-201	84	RNF165-201	RNF165	0	TRUE	Exon	CpGisland
Liver	cg20515302	7.6615	8.07573e-13	4.55455e-11	MEIS2	JH602117.1	+	4413447	4413447	Promoter (<=1kb)	163	4212119	4413261	201143	2	MEIS2-203	-185	MEIS2-201;MEIS2-202;MEIS2-203;MEIS2-204	MEIS2;MEIS2;MEIS2;MEIS2	0;0;0;0	FALSE	Promoter	NA
Liver	cg20656725	9.18748	4.90208e-17	6.33571e-15	SOX1	JH602106.1	+	1345137	1345137	Exon (NA, exon 2 of 1)	152	1370243	1371358	1116	2	SOX1-201	26221	NA	NA	NA	TRUE	Exon	NA
Liver	cg20675580	8.43152	6.72444e-15	5.58827e-13	HSD17B12	JH602080.1	-	4402495	4402495	Intron (NA, intron 1 of 0)	126	4160053	4316370	156318	2	HSD17B12-201	-86173	NA	NA	NA	TRUE	Intron	NA
Liver	cg20677676	8.9603	2.19694e-16	2.48189e-14	DENND1A	JH602073.1	+	10974756	10974756	Distal Intergenic	119	11043348	11401766	358419	1	DENND1A-202	-68544	NA	NA	NA	FALSE	Intergenic_upstream	CpGisland
Liver	cg20710934	8.52608	3.67466e-15	3.2058e-13	FOXB1	JH602094.1	+	12185441	12185441	Promoter (<=1kb)	140	12183444	12185185	1742	2	FOXB1-201	-255	FOXB1-201	FOXB1	0	FALSE	Promoter	CpGisland
Liver	cg20747380	13.011	7.00364e-29	1.02906e-25	HOXA2	JH602052.1	+	3502396	3502396	Promoter (<=1kb)	98	3501817	3504750	2934	1	HOXA2-201	530	HOXA3-201;HOXA2-201	HOXA3;HOXA2	0;0	TRUE	fiveUTR	NA
Liver	cg20751146	8.41614	7.41637e-15	6.0895e-13	GABRA4	JH602074.1	-	20071731	20071731	Promoter (<=1kb)	120	20071316	20132098	60783	1	GABRA4-201	366	GABRA4-201	GABRA4	0	TRUE	fiveUTR	CpGisland
Liver	cg20766695	7.84228	2.68264e-13	1.67168e-11	PAX5	JH602243.1	-	660302	660302	Promoter (<=1kb)	289	637876	660295	22420	2	PAX5-208	0	PAX5-201;PAX5-202;PAX5-203;PAX5-204;PAX5-205;PAX5-206;PAX5-207;PAX5-208	PAX5;PAX5;PAX5;PAX5;PAX5;PAX5;PAX5;PAX5	0;0;0;0;0;0;0;0	TRUE	Exon	CpGisland
Liver	cg20804050	7.56922	1.40969e-12	7.67139e-11	EN1	JH602045.1	-	26332952	26332952	Promoter (<=1kb)	91	26333653	26337904	4252	1	EN1-201	-702	EN1-201	EN1	0	FALSE	Promoter	CpGisland
Liver	cg20821442	8.71823	1.06534e-15	1.02203e-13	ATXN7L1	JH602052.1	+	23948177	23948177	Intron (ATXN7L1-202/ATXN7L1, intron 3 of 7)	98	23930133	23972483	42351	1	ATXN7L1-201	17995	ATXN7L1-201;ATXN7L1-202	ATXN7L1;ATXN7L1	0;0	TRUE	Intron	NA
Liver	cg20829343	8.9778	1.9585e-16	2.27814e-14	HOXD3	JH602100.1	-	13297498	13297498	Intron (HOXD3-201/HOXD3, intron 1 of 4)	146	13292936	13314622	21687	1	HOXD3-201	4561	HOXD4-201;HOXD3-201	HOXD4;HOXD3	0;0	TRUE	Intron	CpGisland
Liver	cg20928267	7.57791	1.33783e-12	7.32317e-11	VAX1	JH602050.1	-	29489640	29489640	Promoter (1-2kb)	96	29490936	29496483	5548	1	VAX1-201	-1297	VAX1-201	VAX1	0	FALSE	Promoter	CpGisland
Liver	cg20953704	9.47953	6.95149e-18	1.07218e-15	HOXA11	JH602052.1	+	3420814	3420814	Exon (HOXA11-201/HOXA11, exon 1 of 2)	98	3418723	3423950	5228	1	HOXA11-201	2042	HOXA11-201;HOXA10-201	HOXA11;HOXA10	0;0	TRUE	Exon	CpGisland
Liver	cg21028063	7.48179	2.38126e-12	1.23564e-10	ZFHX4	JH602057.1	+	14594582	14594582	Intron (ZFHX4-201/ZFHX4, intron 1 of 9)	103	14400990	14597276	196287	2	ZFHX4-201	2694	ZFHX4-201;ZFHX4-202	ZFHX4;ZFHX4	0;0	TRUE	Intron	CpGisland
Liver	cg21128541	7.44171	3.02468e-12	1.51598e-10	NFIX	JH602214.1	-	635102	635102	Exon (NFIX-201/NFIX, exon 9 of 11)	260	550931	646417	95487	1	NFIX-201	84170	NFIX-201;NFIX-202;NFIX-203;NFIX-204;NFIX-205	NFIX;NFIX;NFIX;NFIX;NFIX	0;0;0;0;0	TRUE	Exon	CpGisland
Liver	cg21296237	7.40756	3.70615e-12	1.82477e-10	HIBADH	JH602052.1	-	3056246	3056246	Intron (HIBADH-201/HIBADH, intron 4 of 7)	98	2964982	3078074	113093	1	HIBADH-201	91263	HIBADH-201	HIBADH	0	TRUE	Intron	NA
Liver	cg21307980	14.1914	9.02699e-33	4.20011e-29	SLC17A6	JH602079.1	+	13338592	13338592	Exon (SLC17A6-201/SLC17A6, exon 2 of 12)	125	13335130	13376712	41583	1	SLC17A6-201	3413	SLC17A6-201	SLC17A6	0	TRUE	Exon	CpGisland
Liver	cg21407702	9.15778	5.96992e-17	7.57556e-15	HOXD3	JH602100.1	-	13299286	13299286	Intron (HOXD3-201/HOXD3, intron 1 of 4)	146	13292936	13314622	21687	1	HOXD3-201	6301	HOXD4-201;HOXD3-201;HOXD3-202	HOXD4;HOXD3;HOXD3	0;0;0	TRUE	Intron	NA
Liver	cg21452781	12.7026	7.04276e-28	8.54838e-25	DBX1	JH602079.1	-	11442787	11442787	Intron (DBX1-201/DBX1, intron 2 of 5)	125	11440470	11444150	3681	2	DBX1-201	1315	DBX1-201	DBX1	0	TRUE	Intron	NA
Liver	cg21487207	9.02949	1.39392e-16	1.66847e-14	HOXC8	JH602217.1	-	2071250	2071250	Distal Intergenic	263	2063841	2067430	3590	1	HOXC8-201	7457	HOXC8-201	HOXC8	0	FALSE	Intergenic_downstream	NA
Liver	cg21508838	7.74653	4.81749e-13	2.85541e-11	MEF2C	JH602056.1	+	8005743	8005743	Distal Intergenic	102	8077293	8161948	84656	2	MEF2C-204	156157	NA	NA	NA	FALSE	Intergenic_downstream	NA
Liver	cg21592065	8.24355	2.21258e-14	1.67395e-12	DMRTA2	JH602172.1	-	2643806	2643806	Promoter (1-2kb)	218	2645733	2648559	2827	1	DMRTA2-201	-1976	DMRTA2-201	DMRTA2	-1927	FALSE	Promoter	CpGisland
Liver	cg21612167	8.74626	8.88287e-16	8.70116e-14	RNF220	JH602219.1	-	313492	313492	Promoter (<=1kb)	265	313660	543186	229527	1	RNF220-201	-169	RNF220-201	RNF220	0	FALSE	Promoter	CpGisland
Liver	cg21623348	15.3254	1.42845e-36	3.98782e-32	BARHL2	JH602055.1	+	6882023	6882023	Distal Intergenic	101	7027069	7034308	7240	1	BARHL2-201	-145046	NA	NA	NA	FALSE	Intergenic_upstream	NA
Liver	cg21709655	8.004	9.89224e-14	6.60674e-12	SLC17A6	JH602079.1	+	13338538	13338538	Exon (SLC17A6-201/SLC17A6, exon 2 of 12)	125	13335130	13376712	41583	1	SLC17A6-201	3407	SLC17A6-201	SLC17A6	0	TRUE	Exon	CpGisland
Liver	cg21732359	7.83695	2.77175e-13	1.71953e-11	HOXD3	JH602100.1	+	13301098	13301098	Intron (HOXD3-201/HOXD3, intron 1 of 4)	146	13292936	13314622	21687	1	HOXD3-201	8113	HOXD4-201;HOXD3-201;HOXD3-202	HOXD4;HOXD3;HOXD3	0;0;0	TRUE	Intron	CpGisland
Liver	cg21777070	7.76971	4.18247e-13	2.52186e-11	NKX2-1	JH602151.1	+	302034	302034	Exon (NKX2-1-201/NKX2-1, exon 3 of 4)	197	300458	305517	5060	1	NKX2-1-201	1527	NKX2-1-201	NKX2-1	0	TRUE	Exon	CpGisland
Liver	cg21849844	7.7705	4.16246e-13	2.51523e-11	ZIC5	JH602106.1	-	11189531	11189531	Downstream (<1kb)	152	11176946	11189003	12058	1	ZIC5-201	12585	ZIC5-201	ZIC5	0	FALSE	Intergenic_downstream	CpGisland
Liver	cg21876626	7.72674	5.43481e-13	3.17413e-11	SALL2	JH602138.1	+	7550830	7550830	Promoter (<=1kb)	184	7535781	7551255	15475	2	SALL2-201	425	SALL2-201	SALL2	0	TRUE	Exon	CpGisland
Liver	cg21944491	8.84581	4.64762e-16	4.82333e-14	LTBP4	JH602238.1	-	561638	561638	Exon (LTBP4-201/LTBP4, exon 21 of 33)	284	545438	572558	27121	1	LTBP4-201	16199	LTBP4-201;LTBP4-202;LTBP4-203	LTBP4;LTBP4;LTBP4	0;0;0	TRUE	Exon	NA
Liver	cg22053627	8.86614	4.07005e-16	4.25557e-14	SALL3	JH602119.1	+	1454873	1454873	Promoter (<=1kb)	165	1435617	1454779	19163	2	SALL3-201	-93	SALL3-201	SALL3	0	FALSE	Promoter	CpGisland
Liver	cg22234431	7.48317	2.36168e-12	1.23236e-10	ZNF503	JH602067.1	-	8757346	8757346	Promoter (3-4kb)	113	8749216	8753788	4573	2	ZNF503-201	-3558	ZNF503-201	ZNF503	0	TRUE	Exon	CpGisland
Liver	cg22262485	7.75102	4.68758e-13	2.79026e-11	HOXC4	JH602217.1	-	2135417	2135417	Intron (NA, intron 1 of 0)	263	2106364	2109979	3616	1	HOXC4-203	29101	NA	NA	NA	TRUE	Intron	CpGisland
Liver	cg22362271	8.25041	2.119e-14	1.61629e-12	HIBADH	JH602052.1	+	3056197	3056197	Intron (HIBADH-201/HIBADH, intron 4 of 7)	98	2964982	3078074	113093	1	HIBADH-201	91166	HIBADH-201	HIBADH	0	TRUE	Intron	NA
Liver	cg22397546	12.0253	1.06286e-25	7.60819e-23	TLX3	JH602046.1	-	18762825	18762825	Promoter (<=1kb)	92	18759941	18762854	2914	2	TLX3-201	0	TLX3-201	TLX3	0	TRUE	fiveUTR	CpGisland
Liver	cg22435685	8.95915	2.21367e-16	2.48189e-14	SGK1	JH602255.1	+	508521	508521	Promoter (<=1kb)	301	507605	641585	133981	1	SGK1-201	867	SGK1-201	SGK1	0	TRUE	Exon	NA
Liver	cg22470076	7.71211	5.94028e-13	3.44055e-11	EVX2	JH602100.1	-	13225539	13225539	Promoter (<=1kb)	146	13221382	13224978	3597	2	EVX2-201	-561	EVX2-201	EVX2	-512	FALSE	Promoter	NA
Liver	cg22479030	9.34583	1.70572e-17	2.44198e-15	POU4F3	JH602087.1	-	5821231	5821231	Promoter (<=1kb)	133	5821024	5822351	1328	1	POU4F3-201	158	POU4F3-201	POU4F3	0	TRUE	Promoter	CpGisland
Liver	cg22494132	7.93465	1.5194e-13	9.78803e-12	NFIX	JH602214.1	-	571487	571487	Intron (NFIX-201/NFIX, intron 1 of 10)	260	550931	646417	95487	1	NFIX-201	20507	NFIX-201;NFIX-202;NFIX-203	NFIX;NFIX;NFIX	0;0;0	TRUE	Intron	NA
Liver	cg22562422	9.41934	1.04201e-17	1.56396e-15	FOXB1	JH602094.1	-	12185463	12185463	Promoter (<=1kb)	140	12183444	12185185	1742	2	FOXB1-201	-326	FOXB1-201	FOXB1	0	FALSE	Promoter	CpGisland
Liver	cg22652525	7.83955	2.7279e-13	1.6961e-11	KCNC4	JH602085.1	-	5967863	5967863	Promoter (<=1kb)	131	5967071	5991484	24414	1	KCNC4-201	791	KCNC4-201	KCNC4	0	TRUE	Exon	CpGisland
Liver	cg22671777	8.8086	5.9232e-16	6.03496e-14	NFIX	JH602214.1	+	571465	571465	Intron (NFIX-201/NFIX, intron 1 of 10)	260	550931	646417	95487	1	NFIX-201	20485	NFIX-201;NFIX-202;NFIX-203	NFIX;NFIX;NFIX	0;0;0	TRUE	Intron	NA
Liver	cg22714777	10.1271	8.33602e-20	2.00618e-17	EN1	JH602045.1	-	26333149	26333149	Promoter (<=1kb)	91	26333653	26337904	4252	1	EN1-201	-505	EN1-201	EN1	0	FALSE	Promoter	CpGisland
Liver	cg22777952	11.8274	4.53523e-25	2.86524e-22	FOXB1	JH602094.1	-	12185537	12185537	Promoter (<=1kb)	140	12183444	12185185	1742	2	FOXB1-201	-352	FOXB1-201	FOXB1	0	FALSE	Promoter	NA
Liver	cg22782928	7.73392	5.20214e-13	3.07036e-11	SOX1	JH602106.1	+	1345119	1345119	Exon (NA, exon 2 of 1)	152	1370243	1371358	1116	2	SOX1-201	26239	NA	NA	NA	TRUE	Exon	NA
Liver	cg22830182	9.06508	1.10228e-16	1.34967e-14	IKZF4	JH602115.1	-	12022876	12022876	Promoter (<=1kb)	161	12007506	12023121	15616	2	IKZF4-201	245	IKZF4-201;IKZF4-202	IKZF4;IKZF4	0;0	TRUE	fiveUTR	CpGisland
Liver	cg22861867	8.09883	5.48317e-14	3.88512e-12	UNC79	JH602047.1	+	9870516	9870516	Promoter (<=1kb)	93	9870675	10156960	286286	1	UNC79-201	-159	UNC79-201;UNC79-202	UNC79;UNC79	0;0	FALSE	Promoter	CpGisland
Liver	cg22877056	10.4493	8.83974e-21	2.54411e-18	HOXD3	JH602100.1	+	13305404	13305404	Intron (HOXD3-201/HOXD3, intron 2 of 4)	146	13292936	13314622	21687	1	HOXD3-201	12419	HOXD3-201;HOXD3-202	HOXD3;HOXD3	0;0	TRUE	Intron	NA
Liver	cg22881140	10.6347	2.3998e-21	7.36212e-19	HAND2	JH602082.1	-	5031373	5031373	Distal Intergenic	128	5033932	5038343	4412	2	HAND2-201	6971	HAND2-201	HAND2	0	FALSE	Intergenic_downstream	CpGisland
Liver	cg23087015	12.3949	6.94775e-27	6.25679e-24	PARP6	JH602094.1	-	1723077	1723077	Exon (NA, exon 1 of 1)	140	1760638	1790330	29693	1	PARP6-201	-37562	NA	NA	NA	TRUE	Exon	CpGisland
Liver	cg23185291	8.79552	6.44953e-16	6.51833e-14	OPA3	JH602145.1	+	7603029	7603029	Exon (OPA3-201/OPA3, exon 2 of 2)	191	7580823	7605443	24621	1	OPA3-201	22157	OPA3-201	OPA3	0	TRUE	Exon	CpGisland
Liver	cg23346072	10.7655	9.51888e-22	3.36378e-19	OTP	JH602182.1	-	2104040	2104040	Promoter (6-7kb)	228	2089873	2098064	8192	2	OTP-201	-6024	NA	NA	NA	FALSE	Promoter	CpGisland
Liver	cg23363971	8.43114	6.74057e-15	5.58827e-13	IKZF4	JH602115.1	-	12022930	12022930	Promoter (<=1kb)	161	12007506	12023121	15616	2	IKZF4-201	143	IKZF4-201;IKZF4-202	IKZF4;IKZF4	0;0	TRUE	fiveUTR	CpGisland
Liver	cg23415880	13.1977	1.71955e-29	2.82381e-26	GSX1	JH602089.1	-	10707501	10707501	Promoter (<=1kb)	135	10705843	10707093	1251	2	GSX1-201	-408	GSX1-201	GSX1	-359	FALSE	Promoter	CpGisland
Liver	cg23449696	8.25491	2.05973e-14	1.58037e-12	ZIC4	JH602043.1	+	24438734	24438734	Promoter (<=1kb)	89	24416490	24439579	23090	2	ZIC4-201	797	ZIC4-201;ZIC4-202;ZIC1-201	ZIC4;ZIC4;ZIC1	0;0;0	TRUE	fiveUTR	CpGisland
Liver	cg23489132	9.38594	1.30377e-17	1.91565e-15	SIX3	JH602051.1	+	26278250	26278250	Distal Intergenic	97	26380088	26390888	10801	1	SIX3-201	-101838	NA	NA	NA	FALSE	Intergenic_upstream	NA
Liver	cg23627494	9.64665	2.24616e-18	4.02063e-16	HOXD3	JH602100.1	-	13297489	13297489	Intron (HOXD3-201/HOXD3, intron 1 of 4)	146	13292936	13314622	21687	1	HOXD3-201	4552	HOXD4-201;HOXD3-201	HOXD4;HOXD3	0;0	TRUE	Intron	CpGisland
Liver	cg23695615	9.9464	2.89979e-19	6.22719e-17	DENND1A	JH602073.1	-	10974668	10974668	Distal Intergenic	119	11043348	11575531	532184	1	DENND1A-201	-68681	NA	NA	NA	FALSE	Intergenic_upstream	CpGisland
Liver	cg23701418	7.96395	1.26773e-13	8.24973e-12	SPAG9	JH602108.1	-	6808064	6808064	Promoter (<=1kb)	154	6745537	6808422	62886	2	SPAG9-201	310	SPAG9-201;SPAG9-202;SPAG9-203;SPAG9-204;SPAG9-205;SPAG9-206	SPAG9;SPAG9;SPAG9;SPAG9;SPAG9;SPAG9	0;0;0;0;0;0	TRUE	fiveUTR	NA
Liver	cg23758053	8.56003	2.95556e-15	2.63612e-13	PAX2	JH602144.1	-	384404	384404	Intron (PAX2-201/PAX2, intron 1 of 10)	190	375866	453930	78065	1	PAX2-201	8537	PAX2-201;PAX2-202;PAX2-203	PAX2;PAX2;PAX2	0;0;0	TRUE	Intron	CpGisland
Liver	cg23895839	7.87254	2.22767e-13	1.40383e-11	FAXC	JH602123.1	-	5700635	5700635	Promoter (<=1kb)	169	5700087	5773484	73398	1	FAXC-201	547	FAXC-201	FAXC	0	TRUE	Exon	CpGisland
Liver	cg23925685	11.2195	3.72486e-23	1.73312e-20	PAX5	JH602243.1	-	667792	667792	Promoter (<=1kb)	289	491892	667530	175639	2	PAX5-201	-262	PAX5-201;PAX5-202;PAX5-203;PAX5-204;PAX5-205;PAX5-206;PAX5-207	PAX5;PAX5;PAX5;PAX5;PAX5;PAX5;PAX5	0;0;0;0;0;0;0	FALSE	Promoter	CpGisland
Liver	cg23934404	9.92301	3.40539e-19	7.04209e-17	SOX1	JH602106.1	-	1345142	1345142	Exon (NA, exon 2 of 1)	152	1370243	1371358	1116	2	SOX1-201	26265	NA	NA	NA	TRUE	Exon	NA
Liver	cg23985931	9.39022	1.26695e-17	1.8714e-15	POU4F1	JH602064.1	+	21821183	21821183	Distal Intergenic	110	21812850	21814747	1898	1	POU4F1-201	8332	NA	NA	NA	FALSE	Intergenic_downstream	NA
Liver	cg24124633	8.74044	9.22465e-16	9.00435e-14	PHOX2B	JH602074.1	+	25232877	25232877	Promoter (1-2kb)	120	25234372	25237102	2731	1	PHOX2B-201	-1495	PHOX2B-201	PHOX2B	0	FALSE	Promoter	NA
Liver	cg24151358	8.01128	9.45513e-14	6.36045e-12	POU4F3	JH602087.1	-	5821218	5821218	Promoter (<=1kb)	133	5821024	5822351	1328	1	POU4F3-201	145	POU4F3-201	POU4F3	0	TRUE	Promoter	CpGisland
Liver	cg24178740	8.80269	6.15555e-16	6.24889e-14	FEV	JH602136.1	+	6031697	6031697	Promoter (<=1kb)	182	6032352	6036211	3860	1	FEV-201	-607	CRYBA2-201;FEV-201	CRYBA2;FEV	8346;0	FALSE	Promoter	CpGisland
Liver	cg24184266	8.26421	1.94242e-14	1.50212e-12	SALL3	JH602119.1	+	1454871	1454871	Promoter (<=1kb)	165	1435617	1454779	19163	2	SALL3-201	-91	SALL3-201	SALL3	0	FALSE	Promoter	CpGisland
Liver	cg24239752	13.3592	5.08193e-30	9.45816e-27	HOXA2	JH602052.1	+	3502385	3502385	Promoter (<=1kb)	98	3501817	3504750	2934	1	HOXA2-201	519	HOXA3-201;HOXA2-201	HOXA3;HOXA2	0;0	TRUE	fiveUTR	NA
Liver	cg24255409	8.04974	7.44514e-14	5.1447e-12	ZIC5	JH602106.1	+	11178441	11178441	Exon (ZIC5-201/ZIC5, exon 1 of 2)	152	11176946	11189003	12058	1	ZIC5-201	1446	ZIC5-201	ZIC5	0	TRUE	Exon	CpGisland
Liver	cg24265610	11.1559	5.88319e-23	2.64905e-20	LBX1	JH602144.1	+	781091	781091	Promoter (<=1kb)	190	778866	780365	1500	2	LBX1-201	-677	LBX1-201	LBX1	-677	FALSE	Promoter	CpGisland
Liver	cg24352905	9.12432	7.45143e-17	9.32832e-15	OTP	JH602182.1	-	2104387	2104387	Promoter (6-7kb)	228	2089873	2098064	8192	2	OTP-201	-6371	NA	NA	NA	FALSE	Promoter	NA
Liver	cg24446586	9.89938	4.00478e-19	8.22069e-17	HOXA11	JH602052.1	-	3420283	3420283	5' UTR	98	3418723	3423950	5228	1	HOXA11-201	1559	HOXA11-201	HOXA11	0	TRUE	fiveUTR	CpGisland
Liver	cg24465674	10.4337	9.85807e-21	2.77988e-18	HELT	JH602082.1	-	15851659	15851659	Promoter (<=1kb)	128	15852025	15856041	4017	1	HELT-201	-415	HELT-201	HELT	-366	FALSE	Promoter	CpGisland
Liver	cg24504442	11.863	3.49612e-25	2.2698e-22	MEIS2	JH602117.1	+	4413036	4413036	Promoter (<=1kb)	163	4210770	4413261	202492	2	MEIS2-201	225	MEIS2-201;MEIS2-202;MEIS2-203;MEIS2-204	MEIS2;MEIS2;MEIS2;MEIS2	0;0;0;0	TRUE	fiveUTR	NA
Liver	cg24724167	7.7274	5.41271e-13	3.17413e-11	POU4F2	JH602166.1	+	5455147	5455147	Distal Intergenic	212	5446694	5448637	1944	1	POU4F2-201	8452	NA	NA	NA	FALSE	Intergenic_downstream	CpGisland
Liver	cg24866418	14.7078	1.70464e-34	1.58628e-30	LHFPL4	JH602044.1	+	4221469	4221469	Promoter (<=1kb)	90	4194321	4222105	27785	2	LHFPL4-201	636	LHFPL4-201	LHFPL4	0	TRUE	Exon	CpGisland
Liver	cg24954807	7.40137	3.84505e-12	1.8832e-10	NEPRO	JH602044.1	+	35454449	35454449	Distal Intergenic	90	35514769	35528659	13891	1	NEPRO-201	-60272	NA	NA	NA	FALSE	Intergenic_upstream	NA
Liver	cg25033393	9.96079	2.62672e-19	5.72892e-17	PKN2	JH602055.1	-	9108950	9108950	Distal Intergenic	101	8742473	8865281	122809	2	PKN2-201	-243669	NA	NA	NA	FALSE	Intergenic_upstream	NA
Liver	cg25040338	8.19745	2.95703e-14	2.17814e-12	NR2E1	JH602093.1	+	14164077	14164077	Intron (NA, intron 1 of 0)	139	14098360	14119772	21413	2	NR2E1-201	-44256	NA	NA	NA	TRUE	Intron	CpGisland
Liver	cg25053457	10.0482	1.43845e-19	3.32963e-17	IGSF9B	JH602125.1	+	8514317	8514317	Promoter (<=1kb)	171	8481085	8514307	33223	2	IGSF9B-204	0	IGSF9B-201;IGSF9B-202;IGSF9B-203;IGSF9B-204	IGSF9B;IGSF9B;IGSF9B;IGSF9B	0;0;0;0	TRUE	fiveUTR	NA
Liver	cg25056897	7.39563	3.97827e-12	1.94163e-10	NRG2	JH602056.1	-	32764893	32764893	Intron (NRG2-201/NRG2, intron 1 of 9)	102	32620295	32810378	190084	2	NRG2-201	45437	NRG2-201;NRG2-202;NRG2-203	NRG2;NRG2;NRG2	0;0;0	TRUE	Intron	NA
Liver	cg25080210	8.87793	3.76832e-16	3.98485e-14	NR2E1	JH602093.1	+	14164108	14164108	Intron (NA, intron 1 of 0)	139	14098360	14119772	21413	2	NR2E1-201	-44335	NA	NA	NA	TRUE	Intron	CpGisland
Liver	cg25082847	12.4696	3.99181e-27	3.71465e-24	FEZF2	JH602201.1	+	3463630	3463630	5' UTR	247	3462233	3468293	6061	1	FEZF2-201	1348	FEZF2-201	FEZF2	0	TRUE	fiveUTR	NA
Liver	cg25161425	7.47778	2.43896e-12	1.25857e-10	TENM2	JH602046.1	+	22367985	22367985	Intron (TENM2-203/TENM2, intron 2 of 28)	92	21734316	22627526	893211	2	TENM2-203	259541	TENM2-203	TENM2	0	TRUE	Intron	NA
Liver	cg25202471	8.03857	7.98114e-14	5.47443e-12	TFAP2A	JH602069.1	-	15418103	15418103	Promoter (<=1kb)	115	15418260	15436379	18120	1	TFAP2A-201	-158	TFAP2A-201;TFAP2A-202	TFAP2A;TFAP2A	0;0	FALSE	Promoter	CpGisland
Liver	cg25273233	8.99161	1.78856e-16	2.09795e-14	PRDM13	JH602123.1	+	5429241	5429241	Promoter (<=1kb)	169	5421522	5428848	7327	2	PRDM13-201	-392	PRDM13-201	PRDM13	0	FALSE	Promoter	NA
Liver	cg25339883	10.6708	1.85979e-21	6.03719e-19	CELF4	JH602092.1	-	11730749	11730749	Promoter (<=1kb)	138	11452545	11731251	278707	2	CELF4-201	502	CELF4-201	CELF4	0	TRUE	Exon	CpGisland
Liver	cg25420088	11.4517	6.97538e-24	3.57066e-21	SOX1	JH602106.1	+	1344728	1344728	Exon (NA, exon 2 of 1)	152	1370243	1371358	1116	2	SOX1-201	26582	NA	NA	NA	TRUE	Exon	CpGisland
Liver	cg25473942	10.15	7.11449e-20	1.75766e-17	HOXA11	JH602052.1	+	3420762	3420762	Exon (HOXA11-201/HOXA11, exon 1 of 2)	98	3418723	3423950	5228	1	HOXA11-201	2038	HOXA11-201;HOXA10-201	HOXA11;HOXA10	0;0	TRUE	Exon	CpGisland
Liver	cg25548142	8.73383	9.62847e-16	9.33327e-14	SNX11	JH602108.1	-	4718831	4718831	Downstream (<1kb)	154	4714350	4718526	4177	1	SNX11-201	4529	SNX11-201	SNX11	4480	FALSE	Intergenic_downstream	CpGisland
Liver	cg25607172	8.40105	8.16403e-15	6.64476e-13	NKX2-3	JH602050.1	-	11255772	11255772	Exon (NKX2-3-201/NKX2-3, exon 2 of 2)	96	11253483	11256232	2750	1	NKX2-3-201	2240	NKX2-3-201	NKX2-3	0	TRUE	Exon	CpGisland
Liver	cg25657841	10.7729	9.02991e-22	3.27387e-19	ENSHGLG00000020125	JH602151.1	-	6329615	6329615	Distal Intergenic	197	6311778	6312404	627	2	transcript:ENSHGLT00000028335	-17259	NA	NA	NA	FALSE	Intergenic_upstream	NA
[truncated: 1,650 more rows]

## Sheet: Table S3 Enrichment EWAS age
class	group	Ontology	ID	Desc	Rank	HyperP	HyperBonfP	HyperFdrQ	RegionFoldEnrich	ExpFgRegions	FgRegionsHit	BgRegionsHit	FgSetTermCov	TermCov	NumFgGenesHit	NumBgGenesHit	TotalGenes	FgGeneNames
[truncated: 10,468 more rows]

[truncated: 17 more sheets: Table S4 AgingProteinRNA liver, TableS5 Blood EWASAge 3 species, TableS6 Skin EWASAge 3 species, TableS7 Liver EWASAge 3species, Table S8 Divergent in NMRblood, Table S9 Divergent in NMR skin, Table S10 Divergent in NMRliver, Table S11 enrich. divergentCpGs, Table S12 Age only NMR primate , Table S13 EnrichSharedNMRPrim, Table S14 genAge overlap NMR , Table S15 GP NMR ProtRNA liver, Table S16 Queen mainEffectBlood, Table S17 Queen mainEffect skin, Table S18 DistinctAging Queen, Table S19 enrichment queen, Table S20 NMR clocks]
